# Supplementary material for: QTL detection and candidate gene analysis of grape white rot resistance by interspecific grape (Vitis vinifera L. × Vitis davidii Foex.) crossing
Source: Hortic Res. 2023 Apr 2;10(5):uhad063. doi: 10.1093/hr/uhad063 (PMC10208900; doi:10.1093/hr/uhad063)
Supplement: Web_Material_uhad063 [file web_material_uhad063.zip]

Archive with 18 entries (18 files):
- 300 Supplementary Fig5. Collinear analysis of genetic maps and the physical map of the grape genome.tif
- Supplementary20230301 .docx
- Supplementary data1.xlsx
- Supplementary data2.xlsx
- Supplementary data3.xlsx
- Supplementary data 4.xlsx
- Supplementary data 5 .xlsx
- Supplementary Fig1 Pearson correlation coefficients of white rot scores in 3years.tif
- Supplementary Fig2. Lesion area identification of VvMF and Vd0940 in response to C.diplodiella infection.tif
- Supplementary Fig3. Alignment of PR1 sequences between VvMF and Vd0940 at amino acid levels.tif
- Supplementary Fig4 Alignment of PR1 promoter sequences between VvMF and Vd0940.tif
- Supplementary TableS1. Primers used in this article.docx
- Supplementary TableS2 Main characteristics of linkage groups in female parent 'Manicure Fingerâ_T.docx
- Supplementary TableS3 Main characteristics of linkage groups in female parent â_~940â_T.docx
- Supplementary TableS4 Main characteristics of linkage groups in integrated map .docx
- Supplementary TableS5 The QTL for C. diplodiella resistance using both parents map.docx
- Supplementary TableS6. Summary of the QTL for C. diplodiella resistance.docx
- Supplementary TableS7 Identification of markers co-segregated with resistance to C.diplodiella using the Kruskalâ_"Wallis algorithm.docx
