# Supplementary material for: QTL detection and candidate gene analysis of grape white rot resistance by interspecific grape (Vitis vinifera L. × Vitis davidii Foex.) crossing
Source: Hortic Res. 2023 Apr 2;10(5):uhad063. doi: 10.1093/hr/uhad063 (PMC10208900; doi:10.1093/hr/uhad063)
Supplement: Web_Material_uhad063 [file web_material_uhad063.zip › Supplementary data1.xlsx]

## Sheet: phenotypic data of offsprings
Number	2019								2020							2021
		Lesion of diameter(mm)	Lesion of diameter(mm)	Lesion of diameter(mm)	Lesion of diameter(mm)	Average diameter of each leaf(mm)	Average diameter of all leaves(mm)	Rating	Lesion of diameter(mm)	Lesion of diameter(mm)	Lesion of diameter(mm)	Lesion of diameter(mm)	Average diameter of each leaf(mm)	Average diameter of all leaves(mm)	Rating	Lesion of diameter(mm)	Lesion of diameter(mm)	Lesion of diameter(mm)	Lesion of diameter(mm)	Average diameter of each leaf(mm)	Average diameter of all leaves(mm)	Rating
R01	1	36.15	24.73	34.49	33.61	32.245	31.9569	4	19.07	23.89	17.26	\	20.0733	25.069	3	32.75	32.49	35.23	37.04	34.3775	36.5812	4
	2	33.81	34.64	37.93	\	35.46			21.49	10.43	16.04	17.05	16.2525			25.61	35.22	33.28	42.69	34.2
	3	35.21	33.47	36.28	36.28	35.31			26.66	26.38	35.57	39.34	31.9875			34.62	43.33	35.51	40.44	38.475
	4	24.18	24.4	25.14	25.53	24.8125			27.19	32.88	26.45	41.33	31.9625			33.12	40.41	39.08	44.48	39.2725
R02	1	22.38	23.98	22.3	11.84	20.125	19.8621	2	\	23.22	24.45	37.53	28.4	19.969	2	24.36	18.33	24.35	16.81	20.9625	19.5388	2
	2	18.63	\	23.55	21.44	21.2067			16.95	18.85	\	12.27	16.0233			13.36	20.97	10.72	18.85	15.975
	3	19.44	19.93	19.05	16.54	18.74			15.13	17.82	18.28	16.26	16.8725			21.41	23.23	20.84	22.1	21.895
	4	\	20.81	16.37	20.95	19.3767			\	15.88	16.39	23.47	18.58			21.33	22.28	19.85	13.83	19.3225
R03	1	25.82	22.94	\	27.6	25.4533	27.2296	3	22.27	25	29.11	25.54	25.48	20.8133	3	21.61	25.16	24.17	28.16	24.775	28.6748	3
	2	29.32	29.32	28.85	31.85	29.835			30.75	28.74	30.51	22.12	28.03			24.06	26.01	29.81	23.49	25.8425
	3	18.29	20.79	21.88	34.45	23.8525			24.69	12.96	21.29	\	19.6467			37.58	31.43	37.7	22.43	32.285
	4	27.46	26.19	33.51	31.95	29.7775			7.16	\	10.67	12.46	10.0967			\	29.14	34.06	32.19	31.7967
R04	1	21.5	18.08	25.54	20.41	21.3825	18.484	2	10.57	9.93	14.3	8.12	10.73	9.54875	1	14.1	\	15.39	12.08	13.8567	16.6129	2
	2	23.21	\	19.7	21.85	21.5867			12.76	7.74	\	6.62	9.04			17.75	17.9	16.91	10.26	15.705
	3	\	22.25	9.17	22	17.8067			7.71	5	5.06	9.09	6.715			18.56	20.51	17.24	20.99	19.325
	4	\	\	17.87	8.45	13.16			12.67	13.75	10.21	10.21	11.71			17.56	18.45	18.43	15.82	17.565
R05	1	23.43	10.07	27.79	15.36	19.1625	21.6825	3	16.92	19.74	17.87	11.81	16.585	22.63	3	36.91	39.49	27.57	34.41	34.595	34.4894	4
	2	32.36	24.59	29.06	30.72	29.1825			27.22	23.29	25.65	25.67	25.4575			38.07	44.88	35.4	41.01	39.84
	3	23.66	13.9	15.06	21.16	18.445			25.65	24.33	23.29	21.22	23.6225			21.63	28.09	27.35	34.99	28.015
	4	14.05	19.51	23.09	23.11	19.94			29.58	29.16	19.96	20.72	24.855			37.24	35.77	35.49	33.53	35.5075
R06	1	30.54	27.06	29.18	29.18	28.99	26.2294	3	19.86	23.05	26.62	15.66	21.2975	21.9375	3	32.62	23.19	29.15	32.75	29.4275	30.9221	4
	2	29.31	33.92	29.4	31.28	30.9775			23.5	20.63	28.47	34.41	26.7525			33.25	33.15	\	37.38	34.5933
	3	21.33	28.59	31.08	29.56	27.64			\	18.64	14.93	19.5	17.69			27.71	31.19	33.35	21.07	28.33
	4	\	14.57	18.4	18.96	17.31			22.34	28.4	17.29	20.01	22.01			32.19	31.66	25.92	35.58	31.3375
R07	1	\	33.17	34.77	38.15	35.3633	42.0758	5	32.41	51.72	33.22	51.13	42.12	40.9712	5	46.31	44.01	52.21	54.12	49.1625	42.1798	5
	2	41.64	48.58	40.81	36.63	41.915			29.88	51.84	30.69	53.9	41.5775			48.21	41.46	\	48.2	45.9567
	3	54.71	56.42	44.29	38.29	48.4275			32.94	40.85	38.37	42.28	38.61			49.24	45.32	46.32	42.1	45.745
	4	36.94	53.44	36.92	43.09	42.5975			31.11	48.19	35.97	51.04	41.5775			14.01	48.31	41.62	7.48	27.855
R08	1	42.87	48.05	40.11	44.66	43.9225	40.375	5	37.8	37.31	35.79	37.45	37.0875	40.5738	5	\	46.51	39.13	47.84	44.4933	42.5648	5
	2	43.71	34.54	38.27	35.45	37.9925			32.94	35.58	42.54	47.28	39.585			16.76	41.35	38.11	41.4	34.405
	3	42.4	43.44	33.44	33.35	38.1575			35.65	41.26	40.7	42.01	39.905			42.61	53.64	45.24	48.9	47.5975
	4	33.16	43.83	45.39	43.33	41.4275			44.18	37.64	44.5	56.55	45.7175			\	46.03	38.84	46.42	43.7633
R09	1	21.19	28.22	35.69	\	28.3667	29.2673	3	39.92	12.56	27.88	\	26.7867	28.0177	3	\	35.76	\	32.47	34.115	32.9152	4
	2	25.92	25.85	27.81	26.25	26.4575			23.11	41.28	38.57	29	32.99			20.75	28.05	27.59	\	25.4633
	3	32.43	28.56	32.84	31.37	31.3			23.41	22.54	30.76	33.56	27.5675			35.65	31.95	29.91	42.63	35.035
	4	32	30.38	33.47	27.93	30.945			22.34	\	18.55	33.29	24.7267			37.67	37.48	36.28	36.76	37.0475
R10	1	17.89	27.7	17.92	13.76	19.3175	21.2827	3	27.45	25.27	30.26	23.48	26.615	23.2517	3	39.43	41.67	42.63	46.31	42.51	38.73	4
	2	\	19.29	17.45	15.4	17.38			9.27	22.98	26.06	\	19.4367			47.86	41.08	22.46	31.37	35.6925
	3	20.83	21.29	21.05	\	21.0567			24.4	\	24.49	18.55	22.48			36.25	46.45	43.27	45.14	42.7775
	4	16.54	32.83	\	32.76	27.3767			27.34	27.22	26.3	17.04	24.475			41.2	31.18	38.89	24.49	33.94
R11	1	41.06	39.5	36.23	37.9	38.6725	35.051	4	51.13	52.62	44.99	54.66	50.85	35.6313	4	30.42	43.4	39.34	40.69	38.4625	34.5348	4
	2	37.08	\	32.37	30.17	33.2067			36.8	31.02	39.98	39.82	36.905			30.98	\	29.04	33.42	31.1467
	3	33.92	33.15	32.67	34.08	33.455			28.85	28.6	24.17	28.2	27.455			40.92	48	11.8	29.17	32.4725
	4	46.96	34.82	27.93	29.77	34.87			25.62	28.5	27.23	27.91	27.315			36.99	36.25	35.79	35.2	36.0575
R14	1	27.61	37.65	39.22	38.95	35.8575	31.4988	4	41.96	32.26	42. 4	12.28	28.8333	35.589	4	38.37	46.67	40.82	48.65	43.6275	39.404	4
	2	33.06	38.26	36.06	30.83	34.5525			41.15	36.1	37. 4	\	38.625			37.3	46.47	19.35	47.7	37.705
	3	25.83	23.84	35.91	30.22	28.95			41.31	23.69	36.31	44.1	36.3525			34.08	34.6	28.93	45.47	35.77
	4	24.02	27.72	28.38	26.42	26.635			15. 9	35.98	\	41.11	38.545			30.73	41.66	\	49.15	40.5133
R15	1	33.72	39.39	36.01	41.53	37.6625	39.8306	4	32.14	27. 2	39.83	42.61	38.1933	41.1479	5	39.93	\	\	27.41	33.67	36.2127	4
	2	51.69	\	50.49	50.49	50.89			28.89	42.78		42.7	38.1233			13.49	53.42	48.647	44.3	39.9642
	3	29.92	30.04	33.84	32.31	31.5275			43.14	33. 7	44.33		43.735			19.9	31.62	45.76	47.23	36.1275
	4	33.18	49.27	36.41	38.11	39.2425			42.23	46.85		43. 9	44.54			47.63	43.477	40.94	8.31	35.0892
R16	1	54.83	30.45	42.35	39.15	41.695	40.6969	5	34.67	\	42.84	42.71	40.0733	37.43	4	27.62	29.53	22.36	20.28	24.9475	31.9962	4
	2	41.01	41.72	46.75	46.74	44.055			41.71	45.39	4 .28	37.45	41.5167			32.6	36.5	31.53	32.2	33.2075
	3	24.98	42.24	43.2	37.04	36.865			43.95	14.12	44.68		34.25			38.58	33.68	31.58	28.41	33.0625
	4	34.34	38.92	41.2	46.23	40.1725			33.23	36.88	31.53	3 .97	33.88			35.6	40.37	36.19	34.91	36.7675
R17	1	32.5	\	36.3	\	34.4	36.5168	4	48.97	43.69	23.68	\	38.78	37.7617	4	\	37.78	10.12	35.38	27.76	31.8394	4
	2	39.27	42.74	38	37.925	39.4838			37.56	38.69	33.72	19.19	32.29			37.23	25.02	\	14.74	25.6633
	3	33.66	36.01	37.35	36.18	35.8			45.14	41.36	\	25.6	37.3667			36.54	36.26	\	42.63	38.4767
	4	34.87	34.76	\	39.52	36.3833			47.4	38.1	43.6	41.34	42.61			33.62	36.35	34.96	36.9	35.4575
R18	1	32.06	35.92	47.64	43.67	39.8225	36.9344	4	45.13	31.92	\	37.16	38.07	31.1525	4	39.64	47.56	44.97	41.09	43.315	39.8513	4
	2	27.33	37.53	37.07	35.1	34.2575			29.53	\	39.06	33.64	34.0767			37.3	48.58	38.49	50.49	43.715
	3	49.06	34.15	36.02	33.26	38.1225			34.02	31.79	\	11.62	25.81			31.48	47.64	35.66	42.85	39.4075
	4	30.44	31.08	40.3	40.32	35.535			\	30.1	32.04	17.82	26.6533			34.27	42.8	20.55	34.25	32.9675
R19	1	27.26	26.05	\	28.33	27.2133	30.1531	4	33.83	38.96	28.76	43.3	36.2125	39.6075	4	38.28	\	38.99	41.12	39.4633	34.299	4
	2	30.83	31.19	26.53	30.34	29.7225			45.48	45.19	38.9	40.37	42.485			36.09	39.81	\	41.48	39.1267
	3	35.22	31.52	35.18	28.08	32.5			28.23	48.85	26.6	44.97	37.1625			27.87	28.41	28.27	\	28.1833
	4	34.11	\	29.93	29.49	31.1767			49.91	47.31	25.13	47.93	42.57			18.65	35.19	30.47	37.38	30.4225
R20	1	34.61	24.6	34.57	40.89	33.6675	34.0731	4	17.95	\	24.5	23.08	21.8433	30.39	4	36.75	43.32	36.5	37.17	38.435	36.6421	4
	2	31.26	39.19	30.14	24.36	31.2375			31.71	32.6	30.97	35.13	32.6025			34.28	43.67	\	41.37	39.7733
	3	31.52	36.86	37.85	34.47	35.175			34.5	30.73	26.64	37.68	32.3875			37.34	39.11	32.51	42.42	37.845
	4	37.14	33.52	38.86	35.33	36.2125			29.81	38.2	36.17	\	34.7267			36.5	28.61	30.7	26.25	30.515
R21	1	42.59	35.75	38.22	43.94	40.125	40.6996	5	39.54	47.84	39.92	30.93	39.5575	42.4119	5	41.8	48.98	37.47	40.89	42.285	41.1794	5
	2	44.1	39.51	\	40.21	41.2733			46.98	53.38	39.81	44.2	46.0925			45.8	37.39	51.71	40.91	43.9525
	3	35.79	39.04	44.77	44.21	40.9525			50.17	48.35	40.83	50.52	47.4675			36.03	42.85	41.67	37.21	39.44
	4	43.5	39.64	40.61	38.04	40.4475			33.96	29.49	41.13	41.54	36.53			35.73	36.19	42.18	42.06	39.04
R22	1	30.98	21.49	26.66	19.06	24.5475	30.3175	4	11.12	15.86	24.45	16.9	17.0825	21.9348	3	24.97	32.69	17.15	42.42	29.3075	34.16	4
	2	41.69	32.78	39.27	35.82	37.39			44.04	35.5	22.75	\	34.0967			26.07	33.99	30.18	31.86	30.525
	3	30.23	32.87	34.56	34.05	32.9275			18.95	17.06	25.53	23.69	21.3075			32.73	45.02	41.19	43.8	40.685
	4	25.12	22.92	29.73	27.85	26.405			16.44	23.88	7.14	13.55	15.2525			37.53	31.87	38.63	36.46	36.1225
R23	1	27.65	27.23	28	28.01	27.7225	29.7504	3	39.39	47.78	48.89	48.38	46.11	36.1244	4	32.22	36.25	34.66	37.53	35.165	29.4498	3
	2	40	\	36.87	28.87	35.2467			29.31	27.79	31.23	28.63	29.24			29.86	\	31.39	30.03	30.4267
	3	31.18	30.79	34.34	29.72	31.5075			16.7	27.72	16.23	36.61	24.315			32.34	37.35	17.31	\	29
	4	31.97	26.64	24.91	14.58	24.525			40.96	53.28	41.83	43.26	44.8325			27.35	24.46	18.26	22.76	23.2075
R24	1	41.02	61.36	41.6	43.03	46.7525	42.0375	5	36.37	32.19	27.74	25.76	30.515	28.4688	3	28.93	28.19	27.15	25.18	27.3625	28.7219	3
	2	43.38	37.47	43.03	45.99	42.4675			25.41	19.33	\	24.89	23.21			22.26	30.29	31.98	23.2	26.9325
	3	40.06	54.19	45.37	34.63	43.5625			\	29. 9	36.5	25.93	31.215			35.32	40.35	29.99	30.23	33.9725
	4	35.23	37.58	32.62	36.04	35.3675			26.65	32.68	23.93	32.48	28.935			34.38	25.24	11.74	35.12	26.62
R25	1	38.74	38	33.39	37.4	36.8825	30.03	4	35.2	32.26	29.75	26.9	31.0275	28.9488	3	35.69	38.69	32.26	33.45	35.0225	34.17	4
	2	24.73	26.11	26.1	26.8	25.935			27.21	32.59	32.16	31.37	30.8325			21.67	28.1	33.61	40.75	31.0325
	3	30.66	31.58	35.77	21.59	29.9			24.5	\	22.13	\	23.315			28.49	25.3	30.09	23.03	26.7275
	4	30.25	30.24	27.99	21.13	27.4025			21.3	31.34	37.5	32.34	30.62			42.93	46.79	38.12	47.75	43.8975
R26	1	26.02	35.21	19.46	31.78	28.1175	32.0875	4	32.15	37.01	37.53	42.49	37.295	37.4075	4	30.05	31.27	18.81	35.71	28.96	31.9944	4
	2	34.17	43.21	39.55	33.81	37.685			32.3	43.7	27.13	27.76	32.7225			34.19	40.04	39.88	40.6	38.6775
	3	25.81	34.21	24.2	38.13	30.5875			42.93	39.98	35.86	38.97	39.435			30.96	34.15	24.6	29.59	29.825
	4	25.69	28.69	39.66	33.8	31.96			43.57	38.98	36.69	41.47	40.1775			38.59	27.69	12.59	43.19	30.515
R27	1	32.67	28.97	30.22	33.45	31.3275	29.7013	3	18.15	25.43	21.66	22.52	21.94	21.4883	3	21.61	28.63	30.55	30.15	27.735	27.4481	3
	2	30.94	32.6	30.15	32.7	31.5975			13.63	17.21	16.66	16.46	15.99			20.44	20.44	20.44	20.44	20.44
	3	32.45	33.3	28.78	26.89	30.355			\	26.46	21.98	27.95	25.4633			29.61	34.89	24	35.05	30.8875
	4	28.55	25.9	24.26	23.39	25.525			23.82	\	21.65	22.21	22.56			30.44	31.24	30.03	31.21	30.73
R28	1	18.55	\	46.1	21.4	28.6833	33.8754	4	35.84	37.11	3 .61	33.26	35.4033	32.3948	4	21.5	38.76	34.42	40.38	33.765	36.935	4
	2	33.33	35.61	39.99	30.91	34.96			31.13	31.98	21.48	35.36	29.9875			32.38	41.87	31.43	42.54	37.055
	3	27.28	43.22	45.29	23.19	34.745			33.79	29.35	13.47	16.65	23.315			36.76	41.94	38.59	44.9	40.5475
	4	\	48.02	34.97	28.35	37.1133			43.35	44.87	44. 6	34.4	40.8733			31.03	39.5	31.74	43.22	36.3725
R29	1	31.51	29.06	\	35.93	32.1667	35.0125	4	43.79	22.58	39.84	38.86	36.2675	34.4469	4	39.64	37.08	\	\	38.36	34.5452	4
	2	33.06	\	29.85	38.05	33.6533			39.28	26.73	40.52	28	33.6325			36.92	43.1	43.18	20.35	35.8875
	3	35.85	42.12	36.7	44.3	39.7425			40.6	21.67	38.14	38.2	34.6525			39.41	39.28	\	18.79	32.4933
	4	33.43	37.85	36.39	30.28	34.4875			41.83	19.78	26.81	44.52	33.235			29.44	31.15	25.14	40.03	31.44
R30	1	34.64	23.47	40.51	40.47	34.7725	33.1698	4	36.13	27.47	22.11	25	27.6775	33.0542	4	22.2	23.59	\	35.63	27.14	34.334	4
	2	23.74	37.71	30.2	26.24	29.4725			36.69		24.59	25.68	28.9867			37.3	44.03	24.76	\	35.3633
	3	29.89	38.86	\	40.74	36.4967			27.72	18. 5	31.36	41.57	33.55			33.41	42.26	31.01	39.61	36.5725
	4	30.85	30.21	27.88	38.81	31.9375			43.89	34.66	44	45.46	42.0025			35.66	38.44	36.31	42.63	38.26
R31	1							NA							NA							NA
	2
	3
	4
R32	1	30.81	37.57	34.15	39.56	35.5225	32.1138	4	38.19	44.28	32.8	2 .23	38.4233	35.0977	4	42.96	41.13	37.03	52.31	43.3575	37.3496	4
	2	\	\	26.11	18.5	22.305			19.39	49.91	17.92	36.57	30.9475			\	19.99	34.16	28.9	27.6833
	3	32.23	39.86	25.81	27.71	31.4025			28.52	45.22	13. 8	8. 7	36.87			35.62	41.54	39.9	41.3	39.59
	4	41.57	35.23	34.11	45.99	39.225			4 .33	1 .39	23.7	44.6	34.15			44.01	42.01	24.35	44.7	38.7675
R33	1	27.56	33.81	35.01	35.2	32.895	31.9631	4	\	44.28	32.8	2 .23	38.54	38.3646	4	43.73	43.59	\	36.96	41.4267	34.8513	4
	2	33.75	44.16	32.29	31.48	35.42			42.84	49.91	17.92	36.57	36.81			33.61	41.14	\	39.86	38.2033
	3	22.57	29.1	27.65	29.81	27.2825			42.53	45.22	13. 8	8. 7	43.875			24.77	29.71	31.2	26.14	27.955
	4	32.8	29.28	33.91	33.03	32.255			34.4	1 .39	23.7	44.6	34.2333			17.44	32.61	36.04	41.19	31.82
R34	1	27.95	33.18	31.96	30.75	30.96	28.6794	3	27.73	15.86	26.43	20.84	22.715	27.1473	3	28.56	\	11.98	25.13	21.89	21.4806	3
	2	24.7	31.28	27.62	34.82	29.605			20.65	\	28.25	37.31	28.7367			\	23.93	24.89	24.43	24.4167
	3	22.76	22.08	23.09	30.77	24.675			22.05	\	29.57	38.92	30.18			29.95	15.35	\	11.35	18.8833
	4	32.09	35.12	22.15	28.55	29.4775			20.08	31.39	32.59	23.77	26.9575			20.69	24.62	13.32	24.3	20.7325
R35	1	26.47	28.04	31.08	23.73	27.33	34.8819	4	29.93	42.64	42.64	26.12	35.3325	34.1894	4	27.74	25.92	36.18	30.42	30.065	34.7819	4
	2	37.27	27.98	40.54	37.75	35.885			19.51	42.58	32.87	32.87	31.9575			32.34	26.44	35.46	31.6	31.46
	3	45.88	42.27	47.48	\	45.21			23.91	51.85	26.12	32.87	33.6875			29.07	43.03	43.9	38.57	38.6425
	4	45.36	24.55	31.58	22.92	31.1025			30.48	43.8	43.8	25.04	35.78			37.9	44.85	44.97	28.12	38.96
R36	1	43.82	49.3	43.18	44.51	45.2025	39	4	36.34	42.84	43.2	39.89	40.5675	36.6206	4	35.47	41.9	34.62	\	37.33	38.6135	4
	2	50.48	49.72	51.04	49.47	50.1775			38.82	34.61	33.43	41.31	37.0425			41.12	40.97	35.81	37.72	38.905
	3	22.32	36.1	42.75	33.03	33.55			35.86	36.59	36.24	33.44	35.5325			38.29	40.05	36.74	46.97	40.5125
	4	\	29.89	27.18	24.14	27.07			43.74	24.57	25.44	39.61	33.34			30.91	39.51	42.7	\	37.7067
R37	1	37.13	30.68	32.76	38.12	34.6725	32.3119	4	38.45	2 .12	26.55	44.13	36.3767	38.284	4	31.82	34.7	20.75	31.86	29.7825	30.349	4
	2	35.73	31.67	30.2	37.29	33.7225			49.25	33.41	51.1	26.63	40.0975			38	34.7	28.28	35.8	34.195
	3	28.75	31.62	9.29	30.04	24.925			43.22	43.79	24. 9	27. 5	43.505			30.24	\	30.97	21.3	27.5033
	4	44.25	36.3	24.57	38.59	35.9275			39.8	4 .39	31.16	28.51	33.1567			24.33	26.53	33.8	35	29.915
R38	1	36.71	42.85	43	43.3	41.465	37.8319	4	32.64	13.74	9.51	38. 8	18.63	24.9477	3	28.11	\	\	40.81	34.46	32.5298	4
	2	29.31	33.91	27.99	52.48	35.9225			22.52	35.9	29.23	34.4	30.5125			23.84	25.99	34.26	21.4	26.3725
	3	22.87	30.58	25.95	44.51	30.9775			19.78		33.87	26.28	26.6433			38.12	40.21	26.85	\	35.06
	4	42.66	44.55	37.83	46.81	42.9625			26.14	28.26	33	8.62	24.005			40.39	35.64	26.65	\	34.2267
R39	1	35.4	38.33	27.33	42.02	35.77	36.5219	4	22.95	21.52	\	25.86	23.4433	27.2267	3	38.55	42.86	30.03	42.79	38.5575	30.2815	4
	2	40.75	35.32	36.83	40.73	38.4075			36.84	37.34	\	33.15	35.7767			29.61	26.31	21.04	37.86	28.705
	3	37.75	36.46	37.06	35	36.5675			29.94	30.19	18.43	23.52	25.52			\	28.39	31.04	20.44	26.6233
	4	33.64	29.92	44.55	33.26	35.3425			\	20.46	33.77	18.27	24.1667			27.58	28.32	25.51	27.55	27.24
R40	1	36.16	23.45	43.27	42.87	36.4375	39.4587	4	18.02	41.06	51.13	33.44	35.9125	39.2925	4	41.87	36.2	38.72	44.58	40.3425	36.6213	4
	2	41.54	40.09	40.4	35.13	39.29			39.26	\	47.98	48.99	45.41			40.66	24.02	30.79	41.72	34.2975
	3	37.98	37.16	27.06	39.22	35.355			29.16	39.32	26.88	35	32.59			35.32	35.51	37.06	39.29	36.795
	4	46.4	46.4	48.36	45.85	46.7525			37.63	39.63	46.09	49.68	43.2575			18.29	38.94	40.94	42.03	35.05
R41	1	29.01	29.06	32.93	32	30.75	32.9144	4	29.53	22.23	28.83	22.68	25.8175	31.7869	4	23.08	22.06	17.67	23.38	21.5475	27.3712	3
	2	36.93	45.9	41.1	39.28	40.8025			29.68	34.7	29.92	30.42	31.18			\	17.02	32.58	\	24.8
	3	33.24	28.3	42.3	28.6	33.11			24.53	42.52	29.9	25.25	30.55			30.84	28.08	17.02	32.58	27.13
	4	19.21	36.21	29.5	23.06	26.995			40.32	40.85	37.63	\	39.6			40.28	33.59	26.94	43.22	36.0075
R42	1	38.23	43.49	46.15	42.38	42.5625	40.5131	5	43.85	47.21	50.53	29.14	42.6825	42.2081	5	\	48.07	\	36.91	42.49	40.5102	5
	2	45.65	49.43	42.26	43.87	45.3025			45.65	53.41	43.41	42.41	46.22			35.84	41.83	30.43	30.22	34.58
	3	36.44	38.49	37.8	35.62	37.0875			22.49	47.95	44.56	35.56	37.64			41.94	43.63	46.98	46.2	44.6875
	4	40.71	35.68	34.89	37.12	37.1			43.29	\	41.29	\	42.29			\	37.63	41.4	41.82	40.2833
R43	1	28.63	37.51	28.98	34.36	32.37	34.034	4	41.87	\	25	40.3	35.7233	39.6494	4	32.19	22.45	38.27	42.15	33.765	38.0969	4
	2	51.9	40.4	47.19	46.21	46.425			44.96	43.04	\	33.64	40.5467			34.81	45.17	40.58	52.92	43.37
	3	\	43.24	31.91	34.66	36.6033			48.66	32.1	40.87	38.17	39.95			38.86	43.75	38.47	39.15	40.0575
	4	29.79	20.33	16.56	16.27	20.7375			44.44	45.23	45.6	34.24	42.3775			29.37	38.5	34.85	38.06	35.195
R44	1	23.43	22.66	17.66	24.17	21.98	26.7669	3	36.52	37.32	\	\	36.92	37.5837	4	20.46	36.51	30.17	17.12	26.065	35.7727	4
	2	28.15	23.48	22.25	28.65	25.6325			26.25	\	35.34	37.95	33.18			38.14	\	\	46.19	42.165
	3	46.37	24.24	\	26.56	32.39			45.14	38.57	34.59	29.46	36.94			18.82	44.51	44.99	45.63	38.4875
	4	27.6	28.19	20.62	31.85	27.065			42.08	32.3	50.52	48.28	43.295			33.56	40.13	\	35.43	36.3733
R45	1	31.51	\	25.38	40.23	32.3733	32.9315	4	36.69	37.25	35.56	37.2	36.675	34.2352	4	35.31	31.75	33.26	22.7	30.755	30.3362	4
	2	\	26.89	26.51	37.05	30.15			38.89	28.61	\	31.12	32.8733			28.17	33.07	32.83	38.98	33.2625
	3	28.96	28.95	33.42	43.1	33.6075			18.01	19.27	36.97	35.12	27.3425			34.88	40.52	26.85	24.54	31.6975
	4	44.33	36.12	29.21	32.72	35.595			43.97	\	42.88	33.3	40.05			29.94	13.02	28.7	30.86	25.63
R46	1							NA							NA							NA
	2
	3
	4
R47	1	42.76	46.48	46.95	52.26	47.1125	42.2513	5	\	34.21	43.04	30.7	35.9833	35.0463	4	30.67	21.85	\	29.47	27.33	31.2229	4
	2	42.78	44.52	41.17	42.65	42.78			41.32	37.52	37.11	32.91	37.215			22.48	22.77	\	32.16	25.8033
	3	48	35.85	40.09	35.66	39.9			37.49	\	38.17	34.28	36.6467			38.66	40.9	33.34	\	37.6333
	4	37.6	37.04	43.23	38.98	39.2125			31.38	30.44	16.63	42.91	30.34			21.53	44.44	24.55	45.98	34.125
R48	1	26.53	15.58	1.19	30.71	18.5025	26.3506	3	42.75	37.66	33.44	\	37.95	36.7167	4	\	24.56	32.47	44.04	33.69	28.9335	3
	2	26.13	33.44	28.77	26.53	28.7175			\	27.52	20.2	28.03	25.25			32.87	31.54	\	39.62	34.6767
	3	33.39	33.39	26.23	26.2	29.8025			41.46	57.07	48.44	\	48.99			31.49	22.63	33.66	33.49	30.3175
	4	28.18	28.39	29	27.95	28.38			32.87	31.54	\	39.62	34.6767			\	33.32	11.29	6.54	17.05
R49	1	25.6	31.63	22.85	27.82	26.975	27.2006	3	30.77	41.78	37.72	36.73	36.75	37.4175	4	28.71	25.69	29.72	20.52	26.16	21.4833	3
	2	22.63	32.43	27.4	20.87	25.8325			42.82	45.31	42.45	48.66	44.81			14.97	9.22	9.35	\	11.18
	3	32.56	24.19	30.28	21.47	27.125			20.63	37.33	42.27	28.82	32.2625			\	19.41	30.06	28.21	25.8933
	4	25.82	31.23	26.38	32.05	28.87			41.39	22.8	39.13	40.07	35.8475			24.32	21.08	\	\	22.7
R50	1	15.5	12.3	39.71	41.49	27.25	37.0669	4	24.08	\	\	37.01	30.545	27.0538	3	35.8	\	15.03	39.99	30.2733	36.8475	4
	2	37.71	39.02	39.02	35.45	37.8			33.06	30.63	32.35	32.64	32.17			43.52	\	38.18	46.54	42.7467
	3	41.17	45.59	53.83	41.09	45.42			18.64	22.93	21.16	\	20.91			\	39.9	\	36.79	38.345
	4	37.17	41.08	38.64	34.3	37.7975			28.01	23.48	19.2	27.67	24.59			28.71	24.37	35.79	55.23	36.025
R51	1	36.92	33.62	35.12	36.87	35.6325	34.6356	4	39.57	45.36	44.28	\	43.07	37.3496	4	32.42	32.06	\	26.12	30.2	31.1558	4
	2	37.07	32.31	33.98	37.81	35.2925			39.47	45.44	37.29	31	38.3			30.01	24.57	28.05	\	27.5433
	3	40.65	38.56	33.98	25.38	34.6425			34.98	36.21	38.9	36.69	36.695			38.52	36.52	34.08	44.39	38.3775
	4	32.1	33.74	32.65	33.41	32.975			34.65	29.61	29.74	\	31.3333			37.44	22.56	16.47	37.54	28.5025
R52	1	39.94	35.23	41.39	36.09	38.1625	37.0837	4	40.13	41.2	16.9	42.6	35.2075	39.2842	4	24.13	33.85	36.67	10.7	26.3375	30.085	4
	2	40.93	35.9	37.94	37.56	38.0825			44.14	\	46.09	40.29	43.5067			\	19.25	\	\	19.25
	3	36.68	36.11	34.81	34.19	35.4475			41.29	44.56	43.92	43.8	43.3925			40.11	41.85	39.37	44.92	41.5625
	4	39.48	33.03	40.56	33.5	36.6425			40.92	29.66	41.23	28.31	35.03			31.42	34.96	\	\	33.19
R53	1	46.46	34.81	36.57	31.98	37.455	32.3144	4	38.11	32.78	35.06	33.36	34.8275	34.91	4	38.52	27.9	33.24	38.14	34.45	36.0637	4
	2	25.26	30.56	30.33	27.85	28.5			34.11	38.68	28.8	45.9	36.8725			30	28.58	35.21	31.43	31.305
	3	38	38.21	32.75	31.42	35.095			24.72	\	\	36.9	30.81			\	33.81	\	36.01	34.91
	4	27.57	28.21	28.72	28.33	28.2075			32.68	40.32	\	38.39	37.13			43.83	45.98	\	40.96	43.59
R54	1							NA							NA							NA
	2
	3
	4
R55	1	39.08	43.13	42.01	44.18	42.1	41.4119	5	44.68	31.08	44.43	34.25	38.61	34.0952	4	15.88	28.24	10.06	17.62	17.95	23.2875	3
	2	42.77	41.41	37.92	40.09	40.5475			35.81	\	40.06	28.26	34.71			18.22	22.55	\	20.86	20.5433
	3	41.44	45.87	42.76	44.65	43.68			16.93	34.49	33.46	\	28.2933			\	26.6	24.76	13.16	21.5067
	4	39.43	37.92	42.56	37.37	39.32			39.29	25.57	31.87	42.34	34.7675			32.47	37.75	\	29.23	33.15
R56	1	36.29	37.56	34.88	29.85	34.645	34.0219	4	\	\	24.74	37.59	31.165	34.2894	4	\	33.01	31.1	32.75	32.2867	30.6371	4
	2	33.45	37.12	35.84	36.8	35.8025			41.25	26.52	31.84	13.38	28.2475			27.36	\	32.86	25.66	28.6267
	3	38.19	32.38	29.93	24.13	31.1575			38.48	41.5	42.32	37.51	39.9525			36.65	31.74	22.12	23.83	28.585
	4	43.67	33.54	27.47	33.25	34.4825			35.47	40.94	37.59	37.17	37.7925			30.16	32.02	29.6	40.42	33.05
R57	1	37.83	37.55	35.91	34.01	36.325	36.325	4	33.04	22.18	\	36.58	30.6	23.9288	3	16.26	27.52	\	\	21.89	23.154	3
	2	39.02	32.32	35.68	34.12	35.285			\	29.41	\	18.26	23.835			34.41	33.47	23.05	5.38	24.0775
	3	32.89	39.9	40.14	40.41	38.335			21.5	9.69	11.25	13.15	13.8975			33.81	12.84	29.06	23.47	24.795
	4	38.08	31.84	34.56	36.94	35.355			24.14	24.14	28.55	32.7	27.3825			30.78	\	13.09	21.69	21.8533
R58	1	41.74	39.41	36.2	32.1	37.3625	39.4281	4	21.13	27.36	\	25.84	24.7767	24.2456	3	40.76	47.15	\	47.69	45.2	39.1169	4
	2	39.25	35.51	42.26	37.1	38.53			\	25.36	16.12	19.12	20.2			32.86	28.56	21.71	36.64	29.9425
	3	41.99	47.21	37.45	39.29	41.485			17.85	31.57	\	16.77	22.0633			40.43	40.86	31.96	50.32	40.8925
	4	41.19	46.18	36.75	37.22	40.335			32.86	28.56	21.71	36.64	29.9425			28.47	42.99	41.35	48.92	40.4325
R59	1	36.04	39.49	37.69	9.32	30.635	36.6154	4	41.59	19.36	34.77	46.54	35.565	35.2963	4	42.08	33.1	24.7	35.61	33.8725	33.4394	4
	2	46.32	39.58	48.19	40.89	43.745			37.89	38.05	30.15	27.91	33.5			36.89	39.46	29.61	31.19	34.2875
	3	46.32	38.22	37.49	33.6	38.9075			33.97	33.02	39.71	42.81	37.3775			40.79	33.5	32.42	35.01	35.43
	4	35.79	31.23	32.947	32.73	33.1743			30.74	36.53	34.85	36.85	34.7425			30.96	30.17	13.03	46.51	30.1675
R60	1	37.32	34.93	40.57	38.88	37.925	40.295	5	31.93	41.13	35.98	\	36.3467	33.0862	4	41.22	44.71	45.11	42.31	43.3375	45.6496	5
	2	45.63	46.52	47.55	49.68	47.345			29.42	43.8	32.28	42.99	37.1225			42.26	46.04	\	43.29	43.8633
	3	38.5	37.56	14.4	44.73	33.7975			\	32.1	24.98	32.63	29.9033			51.8	49.2	50.9	40.5	48.1
	4	40.27	38.77	43.9	45.51	42.1125			35.23	24.06	27.58	29.02	28.9725			45	56.02	46.61	41.56	47.2975
R61	1	27.66	24.08	29.83	27.08	27.1625	29.8631	3	34.44	34.53	33.98	31.33	33.57	29.8508	3	36.44	36.53	33.98	41.33	37.07	31.0175	4
	2	27.38	23.35	29.81	24.4	26.235			32.2	31.2	\	27.1	30.1667			32.2	33.2	\	27.1	30.8333
	3	31.26	32.95	33.3	35.73	33.31			29.64	20.34	\	29.15	26.3767			29.64	20.34	\	29.15	26.3767
	4	32.06	33.38	32.78	32.76	32.745			30.6	31.43	31.33	23.8	29.29			30.6	33.43	31.33	23.8	29.79
R62	1	30.92	36.73	36.79	36.71	35.2875	29.9344	3	12.3	16.08	\	20.24	16.2067	17.8235	2	34.46	36.37	30.57	35.12	34.13	32.6463	4
	2	25.28	26.44	29.32	29.26	27.575			11.92	17.5	19.92	15.22	16.14			38.92	41.74	29.3	31.76	35.43
	3	34.61	30.05	31.51	31.83	32			11.76	17.99	17.9	16.32	15.9925			23.82	32.58	30.68	34.74	30.455
	4	22.4	25.06	24.84	27.2	24.875			23.82	22.58	20.68	24.74	22.955			35.39	\	27.91	28.41	30.57
R63	1	36.08	42.67	33.37	45.97	39.5225	38.0956	4	24.83	32.99	19.02	16.42	23.315	22.0519	3	34.69	35.91	32.79	5.58	27.2425	32.1194	4
	2	41.73	36.75	38.1	35.43	38.0025			12.16	20.92	\	20.29	17.79			\	43.21	32.65	\	37.93
	3	40.06	37.05	36.96	39.42	38.3725			20.4	5.52	28.14	\	18.02			21.06	27.21	34.06	33.51	28.96
	4	40.93	32.91	38.24	33.86	36.485			17.44	40.9	27.96	30.03	29.0825			34.71	36.03	34.19	32.45	34.345
R64	1	28.99	33.32	28.68	26.72	29.4275	29.4135	3	31.02	17.75	31.76	33.66	28.5475	28.2485	3	21.83	30.02	29.63	\	27.16	28.0852	3
	2	32.01	30.81	29.37	27.53	29.93			43.68	17.24	36.03	21.79	29.685			38.8	31.57	30.99	37.85	34.8025
	3	28.6	29.19	33.58	\	30.4567			\	29.82	29.25	31.91	30.3267			23.13	14.32	19.74	20.23	19.355
	4	28.93	25.06	25.56	31.81	27.84			24.04	24.59	23.9	25.21	24.435			30.95	32.36	29.76	\	31.0233
R65	1	30.7	38.74	40.77	40.21	37.605	37.1856	4	12.5	21.4	15.43	22.37	17.925	19.3037	2	35.26	35.49	32.94	35.04	34.6825	33.1133	4
	2	38.46	42.08	38.24	40.27	39.7625			23.1511	24.54	24.7037	26.9081	24.8257			32.34	33.06	41.01	39.74	36.5375
	3	42.14	\	32.96	\	37.55			24.56	15.7	16.1	13.67	17.5075			37.12	35.71	\	31.81	34.88
	4	33.81	32.93	35.33	33.23	33.825			\	22.44	15.3	13.13	16.9567			29.48	33.6	\	15.98	26.3533
R66	1	28.22	33.6	28.99	30.43	30.31	29.9938	3	28.35	32.97	22.7	19.76	25.945	28.32	3	27.08	6.99	24.714	10.6	17.346	21.7946	3
	2	30.22	29.17	34.1	27.61	30.275			23.79	19.61	28.79	30.12	25.5775			\	21.15	\	34.86	28.005
	3	35.78	31.13	33.78	32.93	33.405			33.48	\	\	37.05	35.265			29.25	15.08	16.06	22.4	20.6975
	4	25.99	27.76	21.84	28.35	25.985			20.27	28.3	29.01	28.39	26.4925			24.18	7.55	\	31.66	21.13
R67	1	34.74	38.48	45.61	39.86	39.6725	34.6119	4	26.06	\	29.55	32.47	29.36	23.7	3	9.57	23.42	25.25	31.69	22.4825	24.0481	3
	2	37.22	34.65	35.56	34.01	35.36			31.75	\	19.97	17.6	23.1067			21.91	\	28.49	24.03	24.81
	3	30.7	36.17	40.74	3.34	27.7375			14.04	14.93	\	21.78	16.9167			33.12	25.19	27.67	\	28.66
	4	31.83	36.88	39.68	34.32	35.6775			\	20.33	25.44	30.48	25.4167			18.51	21.89	\	20.32	20.24
R68	1	34.66	29.84	31.4	29.76	31.415	33.5481	4	47.56	41.59	35.61	\	41.5867	35.726	4	39.85	38.55	36.4	33.65	37.1125	30.7498	4
	2	29.79	34.47	35.86	34.5	33.655			36.98	34.71	32.86	30.97	33.88			25.73	30.18	31.4	20.78	27.0225
	3	35.76	34.32	35.98	35.55	35.4025			34.26	27.54	39.94	42.47	36.0525			28.4	42.17	28.09	33.01	32.9175
	4	39.58	34.27	31.65	29.38	33.72			45.78	31.92	16.88	30.96	31.385			25.69	21.05	31.1	\	25.9467
R69	1	38.99	41.22	36.94	34.88	38.0075	38.3	4	26.77	29.69	28.09	17.57	25.53	20.6775	3	38.54	29.92	35.12	26.21	32.4475	39.7944	4
	2	42.1	32.64	31.49	35.79	35.505			22.33	27.18	24.4	20.93	23.71			38.82	43.82	\	41.16	41.2667
	3	42.36	39.67	38.81	40.43	40.3175			\	15.66	16.05	13.89	15.2			\	40.67	40.16	42.82	41.2167
	4	34.06	45.2	42.49	35.73	39.37			23.82	18.49	17.08	13.69	18.27			53.02	32.9	\	46.82	44.2467
R70	1	36.07	43.03	41.588	39.37	40.0145	39.9711	4	39.05	29.74	24.33	41.73	33.7125	34.62	4	\	43.87	38.56	40.88	41.1033	37.0148	4
	2	41.09	42.75	44.28	37.57	41.4225			39.77	33.33	38.75	46.04	39.4725			49.33	36.82	\	35.94	40.6967
	3	34.76	42.46	42.91	40.26	40.0975			30.64	31.78	39.8	35.32	34.385			34.56	36.42	32.45	37.34	35.1925
	4	38.72	40.14	38.48	36.06	38.35			23.13	24.94	35.84	39.73	30.91			34.79	24.21	\	34.2	31.0667
R71	1	35.9	35.46	34.35	30.89	34.15	36.5763	4	36.58	47.43	39.35	38.63	40.4975	36.7387	4	27.77	35.72	32.44	35.31	32.81	30.4469	4
	2	36.27	37.25	39.9	41.04	38.615			\	\	24.76	32.85	28.805			37.44	28.66	28.34	27.03	30.3675
	3	35.32	41.26	42.34	40.92	39.96			37.87	55.16	25.47	19.76	34.565			\	41.43	29.61	25.08	32.04
	4	37.45	28.11	37.17	31.59	33.58			40.3	47.39	48.97	35.69	43.0875			27.59	21.84	30.28	\	26.57
R72	1	40.58	41.75	42.94	38.89	41.04	39.1519	4	20.8	24.1	22.32	20.47	21.9225	24.4019	3	21.1	34.06	27.88	31.7	28.685	34.3019	4
	2	35.93	36.63	31.83	38.94	35.8325			32.26	28.97	32.81	23.43	29.3675			30.9	39.96	33.48	10.22	28.64
	3	45.72	41.12	38.06	42.79	41.9225			21.1	34.06	27.88	31.7	28.685			37.93	47.97	34.66	44.47	41.2575
	4	40.62	39.43	38	33.2	37.8125			22.72	20.99	8.25	18.57	17.6325			34.64	39.78	40.07	40.01	38.625
R73	1							NA							NA							NA
	2
	3
	4
R74	1	23.05	36.12	29.28	\	29.4833	28.7496	3	29.56	35.79	29.6	34.98	32.4825	29.1235	3	31.11	28.83	24.39	26.48	27.7025	29.6315	3
	2	27.12	23.33	32.62	37.92	30.2475			14.95	35.37	30.54	\	26.9533			27.34	29.11	32.51	32.42	30.345
	3	29.72	31.1	\	33.74	31.52			\	20.24	28.76	29.43	26.1433			27.51	29.77	\	32.61	29.9633
	4	20.58	29.4	25.86	19.15	23.7475			32.86	31.47	30.41	28.92	30.915			36.5	28.61	30.7	26.25	30.515
R75	1	32.04	30	22.71	31.78	29.1325	24.9233	3	34.52	34.3	27.58	35.07	32.8675	36.4619	4	33.66	27.93	24.92	\	28.8367	33.7056	4
	2	32.01	25.65	18.67	12.17	22.125			46.08	40.58	\	33.7	40.12			25.93	46.46	23.5	48.15	36.01
	3	24.38	19.97	15.58	31.68	22.9025			38.91	38.34	25.09	35.78	34.53			25.12	41.3	\	13.9	26.7733
	4	28.71	24.3	23.59	\	25.5333			41.21	27.24	41.77	43.1	38.33			46.03	50.97	36.82	38.99	43.2025
R76	1	42.35	40.03	43.25	38.43	41.015	39.7681	4	27.54	19.94	27.67	39.67	28.705	29.7469	3	38.81	27.31	38.6	38.28	35.75	27.9146	3
	2	39.92	41.97	42.03	41.24	41.29			39.45	\	40.2	37.62	39.09			27.11	19.85	20.96	27.16	23.77
	3	34.4	39.06	42.85	39.05	38.84			29.77	16.84	29.09	13.13	22.2075			23.55	\	21.13	23.67	22.7833
	4	36.68	42.81	37.48	34.74	37.9275			34.14	21.69	41.05	19.06	28.985			\	21.19	\	37.52	29.355
R77	1	33.26	34.52	33.89	36.69	34.59	36.0725	4	\	39.07	33.01	45.49	39.19	34.8056	4	19.55	42.46	40.72	45.51	37.06	30.0394	4
	2	32.23	29.49	13.8	37.27	28.1975			39.08	38.06	31.9	32.4	35.36			26.59	36.68	27.41	16.79	26.8675
	3	40.66	43.41	46.29	34.44	41.2			34.61	33.86	29.07	9.62	26.79			32.68	29.38	28.49	19.14	27.4225
	4	42.63	37.28	40.65	40.65	40.3025			39.72	32.81	37.31	41.69	37.8825			24.33	23.64	35.43	31.83	28.8075
R78	1							NA							NA							NA
	2
	3
	4
R79	1	37.27	35.65	35.65	34.28	35.7125	33.3021	4	43.47	41.36	52.47	43.28	45.145	31.9392	4	36.74	21.94	\	28	28.8933	31.0621	4
	2	40.32	33.63	3.02	34.6	27.8925			36.44	34.95	38.26	39.57	37.305			24.56	30	21.45	\	25.3367
	3	28.58	36.66	20.3	36.86	30.6			\	19.12	22.06	33.99	25.0567			42.15	41.88	28.74	38.61	37.845
	4	\	46.8	37.05	33.16	39.0033			19.36	23.83	17.56	\	20.25			25.15	37.76	\	33.61	32.1733
R80	1	31.55	31.61	34.29	34.01	32.865	37.015	4	38.5	41.32	35.2	36.55	37.8925	39.46	4	37.76	44.19	15.82	29.6	31.8425	39.7019	4
	2	41.14	36.51	39.52	38.52	38.9225			43.91	45.15	43.14	39.2	42.85			37.55	47.3	45.23	43.49	43.3925
	3	38.41	32.69	40.91	40.01	38.005			37.49	43.41	46.12	47.8	43.705			47.5	33.33	41.31	48.75	42.7225
	4	39.09	36.93	38.55	38.5	38.2675			41.52	28.3	26.28	37.47	33.3925			46.6	44.41	48.29	24.1	40.85
R81	1	24.15	30.43	29.05	26.66	27.5725	27.9525	3	29.13	10.7	26.95	19.47	21.5625	24.4469	3	25.44	20.14	12.43	39.94	24.4875	29.6327	3
	2	29.27	28.5	31.08	24.61	28.365			32.19	26.92	28.08	27.91	28.775			24.59	34.43	32.34	29.96	30.33
	3	27.02	25.51	27.12	25.93	26.395			24.82	22.24	25.36	27.38	24.95			33.48	22.84	35.07	35.05	31.61
	4	28.93	27.72	29.06	32.2	29.4775			\	22.79	21.3	23.41	22.5			\	32.17	28.2	35.94	32.1033
R82	1	33.95	10.64	20.75	34.33	24.9175	29.3321	3	19.57	17.49	19.73	18.74	18.8825	23.5137	3	16.67	31.54	31.61	23.43	25.8125	25.3412	3
	2	33.17	34.62	36.47	33.01	34.3175			14.97	22	21.8	20.04	19.7025			\	34.9	30.11	6.73	23.9133
	3	32.52	28.02	35.26	23.56	29.84			29.24	23.67	\	\	26.455			23.08	29.15	21.29	\	24.5067
	4	29.76	\	29.61	25.39	28.2533			27.91	14.61	30.59	42.95	29.015			24.43	33.11	33.57	17.42	27.1325
R83	1	\	18.13	21.69	20.68	20.1667	27.3848	3	30.68	29.47	38.16	32.57	32.72	34.0354	4	9.22	\	16.21	20.41	15.28	24.7475	3
	2	33.68	28.18	28.17	25.67	28.925			29.8	29.68	23.6	29.54	28.155			27.95	24.49	26.86	16.18	23.87
	3	34.42	29.32	27.66	30.96	30.59			39.42	29.89	36.75	\	35.3533			31.98	27.57	23.59	\	27.7133
	4	35.32	28.36	30.28	25.47	29.8575			\	25.69	50.98	43.07	39.9133			36.52	31.92	27.94	\	32.1267
R84	1	\	36.33	37.52	38.54	37.4633	34.3265	4	38.32	33.75	42.68	29.77	36.13	39.796	4	35.14	42	22.45	46.27	36.465	34.2812	4
	2	31.88	32.71	\	33.28	32.6233			45.55	46.99	43.09	43.41	44.76			33.97	34.91	34.06	29.25	33.0475
	3	\	33.37	29.78	32.3	31.8167			\	41.47	42.87	29.29	37.8767			27.72	28.78	30.26	30.42	29.295
	4	35.38	34.92	34.01	37.3	35.4025			37.64	38.27	37.18	48.58	40.4175			26.99	47.09	38.98	40.21	38.3175
R85	1	34.95	33.796	27.75	37.75	33.5615	28.6481	3	32.41	29.11	36.42	31.79	32.4325	24.5637	3	18.72	12.63	32.2	41.71	26.315	26.2929	3
	2	26.13	20.75	19.88	24.46	22.805			22.92	24.55	21.5	16.08	21.2625			15.51	25.71	16.19	28.13	21.385
	3	21.06	27.93	33.97	34.49	29.3625			\	29.78	19.72	25.15	24.8833			\	39.45	38.42	29.34	35.7367
	4	22.79	34.31	\	29.49	28.8633			\	19.31	20.92	18.8	19.6767			9.85	35.89	33.12	8.08	21.735
R86	1	\	36.45	32.09	34.41	34.3167	27.4773	3	\	39.99	\	42.23	41.11	40.2806	5	28.85	30.58	30.95	34.8	31.295	29.6969	3
	2	18.12	18.14	23.1	28.84	22.05			38.36	40.16	39.74	42.23	40.1225			31.96	25.94	34.35	38.04	32.5725
	3	26.67	30.65	30.35	27.7	28.8425			41.98	37.72	40.96	42.37	40.7575			2	29.06	27.28	30.2	22.135
	4	\	18.97	29.96	25.17	24.7			36.82	36.33	40.84	42.54	39.1325			27.3	36.71	31.5	35.63	32.785
R87	1	35.77	36.84	34.28	35.52	35.6025	27.9571	3	\	38.25	33.08	47.51	39.6133	32.1381	4	40.49	42.49	\	41	41.3267	30.7413	4
	2	30.9	29.96	29.65	31.82	30.5825			9.71	\	41	39.15	29.9533			28.29	32.3	26.44	32.08	29.7775
	3	32.47	31.73	30.13	30.59	31.23			33.7	18.47	31.35	27.61	27.7825			26.26	19.333	21.7	\	22.431
	4	\	15.24	13.96	14.04	14.4133			\	31.36	35.02	27.23	31.2033			32.89	28.59	\	26.81	29.43
R88	1	36.42	40.42	38.72	28.01	35.8925	35.1756	4	29.38	30.02	8.89	23.67	22.99	23.7613	3	24.34	17.72	28.56	31.06	25.42	29.1812	3
	2	31.99	31.38	42.5	31.33	34.3			24.05	33.25	31.59	24.08	28.2425			25.64	34.99	27.15	30.99	29.6925
	3	35.78	40.33	37.72	29.01	35.71			24.38	11.34	20.39	23.94	20.0125			25.44	34.58	27.17	37.75	31.235
	4	37.27	30.72	41.21	30	34.8			22.12	27.99	23.1	21.99	23.8			29.77	22.07	31.52	38.15	30.3775
R89	1	19.11	20.31	23.84	26.44	22.425	25.425	3	\	36.45	\	36.8	36.625	39.0796	4	54.67	45.41	28	49.93	44.5025	32.486	4
	2	24.33	24.49	24.12	23.87	24.2025			24.38	47.22	45.32	42.04	39.74			20.42	9.43	31.35	10.99	18.0475
	3	32.76	32.75	31.75	31.77	32.2575			37.22	41.31	34.89	\	37.8067			34.55	37.86	37.2	25.72	33.8325
	4	31.2	27.64	21.15	11.27	22.815			\	32.47	44.46	49.51	42.1467			9.88	39.09	44.44	40.836	33.5615
R90	1	41.64	40.87	41.73	36.89	40.2825	34.4865	4	48.06	48.85	40.79	46.86	46.14	38.0412	4	40.33	45.3	40.45	41.3	41.845	39.4262	4
	2	34.53	34.55	\	34.62	34.5667			38.47	50.75	49.35	46.95	46.38			37.98	34.65	38.12	39.98	37.6825
	3	37.01	39.39	34.63	33.8	36.2075			27.37	28.11	27.86	26.77	27.5275			45.1	43.36	45.6	43.89	44.4875
	4	34.52	30.747	35.49	6.8	26.8893			36.04	24.58	27.34	40.51	32.1175			30.42	34.43	32.86	37.05	33.69
R91	1							NA							NA							NA
	2
	3
	4
R92	1	6.1	18.15	25.27	25.29	18.7025	17.8671	2	12.34	18.11	17.5	16.8	16.1875	16.915	2	11.41	11.35	\	10.74	11.1667	18.5894	2
	2	13.69	\	19.09	20.42	17.7333			17.84	\	19.1	21.17	19.37			17.69	22.85	25.99	26.1	23.1575
	3	13.32	11.14	15.75	15.63	13.96			21.5	19.69	11.25	13.15	16.3975			12.76	23.3	\	21.6	19.22
	4	19.23	16.6	24.81	23.65	21.0725			18.21	18.69	15.47	10.45	15.705			\	17.49	26.75	18.2	20.8133
R93	1	26.1	\	23.83	28.05	25.9933	25.714	3	18.23	31.18	28.16	31.35	27.23	29.4435	3	22.58	32.65	28.04	32.33	28.9	28.754	3
	2	33.36	34.61	30.33	30.37	32.1675			35.3	33.48	31.99	32.64	33.3525			\	30.73	12.03	24.75	22.5033
	3	30.87	28.81	28.44	31.46	29.895			34.5	\	32.41	27.49	31.4667			15.96	32.45	31.66	38.37	29.61
	4	\	14.48	13.96	15.96	14.8			22.17	22.2	25.69	32.84	25.725			32.2	32.79	37.61	33.41	34.0025
R94	1	25.78	34.68	\	37.13	32.53	30.5819	4	44.81	47.14	11.56	39.82	35.8325	36.9081	4	42.64	43.26	44.64	42.05	43.1475	37.3669	4
	2	34.79	23.14	23.13	29.69	27.6875			26.69	18.97	31.64	26.15	25.8625			31.12	36.6	33.18	39.33	35.0575
	3	40.32	28.49	28.26	33.99	32.765			42.26	\	45.46	41.82	43.18			31.95	31.28	31.33	30.12	31.17
	4	30.37	30.44	27.51	29.06	29.345			22.74	44.83	55.84	47.62	42.7575			42.34	42.93	35.82	39.28	40.0925
R95	1							NA							NA							NA
	2
	3
	4
R96	1	31.53	\	31.84	28.55	30.64	29.9381	3	20.6	28.78	22.66	24.95	24.2475	28.8852	3	\	28.46	22.41	24.01	24.96	31.201	4
	2	29.13	25.34	24.35	24.35	25.7925			37.75	37.38	34.4	34.12	35.9125			31.38	35.93	27.03	30.97	31.3275
	3	36.55	30.05	38.71	26.37	32.92			17.08	24.36	\	28.26	23.2333			35.56	32.41	33.1	\	33.69
	4	31.7	29.4	31.29	29.21	30.4			31.23	32.93	33.19	31.24	32.1475			40.95	24.11	\	39.42	34.8267
R97	1	31.25	29.48	31.05	38.4	32.545	26.1656	3	18.32	23.04	21.54	16.08	19.745	24.4662	3	29.16	29.21	33.73	32.59	31.1725	29.8235	3
	2	26.98	31.91	29.78	24.4	28.2675			\	32.4	28.22	26.8	29.14			26.46	28.32	31.34	28.99	28.7775
	3	25.59	24.92	25.91	22.7	24.78			20.03	19.24	17.16	20.19	19.155			\	32.94	32.78	27.57	31.0967
	4	13.25	19.64	15.29	28.1	19.07			33.12	35.41	25.42	25.35	29.825			23.76	11.42	35.74	42.07	28.2475
R98	1	35.86	33.07	37.11	32.7	34.685	28.1071	3	23.36	37.77	\	38.04	33.0567	33.4554	4	26.98	26.08	29.36	26.01	27.1075	29.3619	3
	2	9.74	22.6	34.05	25.84	23.0575			24.26	30.28	34.37	35.19	31.025			29.28	32.78	31.59	38.96	33.1525
	3	30.65	25.15	\	25.39	27.0633			48.22	35.65	\	31.21	38.36			28.63	15.74	33.38	30.7	27.1125
	4	32.44	28.72	16.43	32.9	27.6225			24.23	35.15	28.33	37.81	31.38			34.54	11.42	34.43	39.91	30.075
R99	1	25.06	28.4	20.3	27.71	25.3675	25.9794	3	\	17.49	20.06	19.31	18.9533	20.2219	3	21.23	15.91	29.97	33.48	25.1475	29.0042	3
	2	19.85	\	24.22	27.96	24.01			20.5	18.53	18.53	24.53	20.5225			28.96	34.68	33.95	29.87	31.865
	3	49.21	23.42	30.91	27.1	32.66			22.34	20.19	24.79	19.38	21.675			27.23	29.06	\	34.93	30.4067
	4	22.07	23.44	20.13	\	21.88			\	18.72	19.11	21.38	19.7367			12.92	33.67	33.71	34.09	28.5975
R100	1							NA							NA							NA
	2
	3
	4
R101	1	24.31	12.89	25.07	24.22	21.6225	21.7119	3	12.22	24.29	23.19	28.13	21.9575	24.2462	3	38.8	\	\	39.84	39.32	29.6406	3
	2	\	20.33	13.42	24.56	19.4367			17.58	22.54	17.5	23.42	20.26			27.62	15.99	30.5	39.81	28.48
	3	\	30.29	18.75	29.48	26.1733			\	25.55	\	26.97	26.26			29.3	31.86	37.53	21.88	30.1425
	4	11.01	23.77	23.42	20.26	19.615			28.05	33.23	27.46	25.29	28.5075			16.74	23.37	21.75	\	20.62
R102	1	\	10.04	15.88	7.04	10.9867	9.30167	1	\	11.59	8.88	11.64	10.7033	9.87063	1	\	5.6	9.6	12.17	9.12333	9.57375	1
	2	\	11.4	8.08	\	9.74			6.55	7.69	8.71	11.1	8.5125			10.06	\	8.89	\	9.475
	3	8.13	8.96	5	\	7.36333			8.95	12.41	12	7.8	10.29			\	2.75	12.37	14.19	9.77
	4	\	7.1	9.36	10.89	9.11667			14.81	8.23	\	6.89	9.97667			8.78	9.45	\	11.55	9.92667
R103	1	8.22	16.56	\	25.13	16.6367	25.745	3	36.12	14.49	23.53	17.17	22.8275	24.5273	3	30.59	33.7	26.15	25.28	28.93	26.7687	3
	2	23.05	20.27	\	15.44	19.5867			\	31.21	16.05	27.84	25.0333			21.31	31.19	35.27	23.27	27.76
	3	42.07	35.7	38.13	20.58	34.12			19.08	30.15	\	25.33	24.8533			\	22.1	30.09	29.77	27.32
	4	32.02	37.88	\	28.01	32.6367			21.06	29.3	23.12	28.1	25.395			23.32	24	21.9	23.04	23.065

## Sheet: phenotypic data of parents
Number	2019								2020							2021
		Lesion of diameter(mm)	Lesion of diameter(mm)	Lesion of diameter(mm)	Lesion of diameter(mm)	Average diameter of each leaf(mm)	Average diameter of all leaves(mm)	Rating	Lesion of diameter(mm)	Lesion of diameter(mm)	Lesion of diameter(mm)	Lesion of diameter(mm)	Average diameter of each leaf(mm)	Average diameter of all leaves(mm)	Rating	Lesion of diameter(mm)	Lesion of diameter(mm)	Lesion of diameter(mm)	Lesion of diameter(mm)	Average diameter of each leaf(mm)	Average diameter of all leaves(mm)	Rating
Vd0940	1	7.29	6.82	12.29	10.07	9.1175	6.754	1	7.53	8.7	9.46	5.11	7.7	8.478	1	2.63	8.46	6.22	8.37	6.42	6.39	1
	2	6.3	2.65	2.83	5.93	4.4275			8.88	7.8	11.31	9.32	9.3275			6.26	9.32	9.45	6.61	7.91
	3	8.19	8.66	6.49	7.96	7.825			8.34	7.91	10.86	9.07	9.045			4.57	2.35	2.3	8.18	4.35
	4	2.85	9.32	8.32	3.42	5.9775			5.68	7.5	10.86	8.06	8.025			6.47	7.23	5.7	7.12	6.63
	5	3.98	7.44	5.79	8.48	6.4225			8.86	8.86	7.95	7.5	8.2925			4.46	8.45	6.49	7.18	6.645
VvMF	1	28.17	39.56	36.83	33.93	34.6225	34.8075	4	25.97	35.25	31.7	30.92	30.96	32.9002	4	35.63	33.54	35.6	30.55	33.83	32.6305	4
	2	34.78	31.03	34.93	36.86	34.4			34.25	26.09	32.32	38.86	32.4233			33.02	34	29.19	28.93	31.285
	3	30.27	39.58	38.48	29.4	34.4325			29.86	37.44	38.06	28.43	33.4475			33.39	35.43	31.98	33.51	33.5775
	4	28.1	35.88	37.47	33.24	33.6725			28.81	33.56	35.36	34.27	33			31.47	32.38	33.37	33.62	32.71
	5	38.24	33.25	38.43	37.72	36.91			37.64	29.96	37.36	33.72	34.67			33.23	32.1	31.39	30.28	31.75
