# Supplementary material for: QTL detection and candidate gene analysis of grape white rot resistance by interspecific grape (Vitis vinifera L. × Vitis davidii Foex.) crossing
Source: Hortic Res. 2023 Apr 2;10(5):uhad063. doi: 10.1093/hr/uhad063 (PMC10208900; doi:10.1093/hr/uhad063)
Supplement: Web_Material_uhad063 [file web_material_uhad063.zip › Supplementary data2.xlsx]

## Sheet: Sheet1
Supplementary Table 1 Results of the resequencing of the parents and 101 population
ID	Clean Reads	Ave-depth	Cov_ratio_1X(%)	Cov_ratio_5X(%)	Cov_ratio_10X(%)	Mapped(%)	Properly_mapped(%)
Vd0940	131846226	27	90.84	83.64	77.18	92.35	79.94
VvMF	142763148	34	95.72	92.32	88.7	94.76	82.32
R01	26890176	6	91.52	58.47	18.65	94.66	78.36
R02	28906240	6	89.68	58.55	22.87	94.3	82.38
R03	26743042	6	91.84	60.83	20.2	94.66	82.12
R04	29127442	6	87.21	55.56	22.55	94.12	81.52
R05	32889348	6	81.31	51.53	23.75	92.73	79.66
R06	27561886	6	91.54	61.89	21.93	95.02	83.08
R07	30835192	7	91.93	64.91	25.5	94.28	81.98
R08	26095624	5	88.38	52.46	17.36	94.42	81.37
R09	28203120	6	91.68	62.08	22.5	94.53	82.24
R10	28981846	6	69.2	41.24	22.37	93.44	79.43
R100	35057874	6	89.44	58.67	25.47	89.53	80.31
R101	33567778	7	92.04	66.47	28.96	94.73	80.71
R102	26442220	6	90.36	55.58	18.34	94.26	81.13
R103	26422996	6	90.89	56.67	19.43	94.94	82.53
R11	28393234	6	91.78	62.55	22.26	94.34	81.08
R14	31309322	7	92.98	68.54	27.46	91.84	80.69
R15	39637404	9	93.81	77.89	44.32	95.16	86.97
R16	30288824	7	92.96	68.33	27.25	94.67	81.61
R17	34545998	8	93.52	74.13	35.98	94.85	82.6
R18	29759960	7	92.95	68.51	27.78	94.84	82.18
R19	33336202	7	93.23	71.31	31.31	92.23	79.89
R20	34914856	8	93.57	73.43	35.01	94.69	81.53
R21	29000004	6	92.4	64.76	23.37	93.16	79.67
R22	29698534	7	92.59	64.97	23.69	92.95	79.44
R23	36646214	8	93.5	73.27	34.8	94.28	80.44
R24	24105606	6	91.36	56.77	16.39	93.77	82.42
R25	28837494	7	92.44	66.23	25.21	94.79	82.35
R26	27797968	6	86.37	57.1	24.96	94.43	82.09
R27	29808192	8	91.2	71.22	29.86	95.8	85.35
R28	23206286	6	92.2	57.87	16.6	95.31	85.13
R29	27029336	6	91.93	60.27	19.12	93.18	80.83
R30	25650522	6	91.91	59.31	18.16	94.44	82.81
R31	28999036	7	93.21	69.93	26.67	95.6	84.16
R32	25876732	6	91.91	60.44	19.03	94.45	83.11
R33	22095326	5	88.13	48.18	12.67	94.29	80.64
R34	35014338	8	93.29	74.13	37.02	93.75	82.06
R35	28721914	6	92.04	63.01	22.63	93.24	80.9
R36	32040618	7	93.15	69.77	30.18	92.72	81.44
R37	30862264	7	92.55	66.94	27	93.47	80.77
R38	31858446	7	92.79	67.9	27.08	92.58	79.2
R39	31043428	7	92.66	66.72	25.82	92.87	79.02
R40	30882184	7	92.68	67.49	27.02	93.28	81.03
R41	36010758	8	92.65	69.57	33.75	93.57	81.87
R42	30029690	6	91.45	60.66	21.9	93.37	79.02
R43	27905422	6	91.99	62.02	20.87	93.53	79.95
R44	33472820	7	92.72	69.13	29.52	93.12	80.83
R45	28775942	3	72.86	26.13	14.14	91.7	77.14
R46	36452088	8	93.12	73.96	38.41	93.97	82.07
R47	32878610	8	93.11	71.47	33.28	92.39	81.76
R48	25570548	6	91.3	57.46	17.64	93.28	80.78
R49	33650946	7	90.86	65.94	30.52	91.99	79.17
R50	29352572	7	92.41	65.78	24.69	92.91	79.85
R51	29595974	7	90.69	68.89	27.47	93.44	82.66
R52	29459312	7	92.52	67.6	27.88	93.9	83
R53	36528992	8	90.45	71.3	34.62	92.38	82.26
R54	23978212	6	90.5	59	15.71	93.13	82.16
R55	25993952	5	70.31	38.05	20.22	91.3	77.51
R56	26055902	6	91.11	57.18	18.08	93.57	82.67
R57	29489566	6	78.62	47.99	24.81	92.06	79.51
R58	25636154	6	91.57	57.32	16.95	92.58	80.25
R59	29037518	7	90.66	68.08	25.97	94.47	84.48
R60	23975240	5	91.45	55.56	15.12	92.38	78.42
R61	23616616	3	83.65	28.6	8.24	91.21	76.2
R62	35397716	7	89.2	60.45	26.14	90.12	81.2
R63	25895544	6	91.98	59.58	17.9	92.83	80.3
R64	27874638	6	91.72	61.09	20.53	93.1	81.15
R65	25496008	6	91.27	57.95	18.37	93.18	82.36
R66	31123934	7	90.46	64.28	29.23	93.76	84.17
R67	23402400	5	85.64	50.64	16.3	93.04	80.92
R68	26308344	6	92.07	59.23	17.79	92.82	80.84
R69	28893134	7	92.33	64.19	23.88	92.87	81.5
R70	34688712	7	92.82	69.76	31.78	93.18	81.42
R71	31275298	7	93.71	66.79	25.45	92.14	80.55
R72	26531764	6	91.88	59.75	18.74	92.19	80.97
R73	28234414	7	91.08	68.24	24.75	94.38	82.73
R74	21200462	5	89.7	50.54	10.11	93.48	82.22
R75	26097246	6	90.44	55.67	17.22	93.49	81.82
R76	25513732	6	91.49	58	17.6	92.56	82.41
R77	11983680	2	50.43	8.58	4.46	90.95	75.39
R78	21372530	5	90.55	48.8	10.88	93.4	79.8
R79	18291830	4	88.45	38.97	7.07	92.93	81.25
R80	24809498	5	91.08	52.28	13.87	94.15	80.87
R81	25279304	6	90.28	61.5	17.73	94.15	82.27
R82	22901160	5	90.18	49.71	11.8	93.2	81.4
R83	24393566	5	90.52	54	14.98	93.8	82.56
R84	17196474	4	87.61	37.08	7.62	94	83.27
R85	18486554	4	80.91	32.75	6.14	83.87	72.42
R86	17156592	4	86.91	36.08	6.87	93.09	82.3
R87	17225252	4	86.23	32.66	5.93	93.07	80.31
R88	18212558	4	87.67	40.02	6.58	93.87	82.69
R89	16835448	4	87.87	35.99	6.35	94.07	82.44
R90	21392104	5	89.75	45.37	11.46	93.69	80.19
R91	14177106	3	83.97	24.59	2.93	91.61	79.42
R92	19525422	4	88.95	42.78	8.82	93.8	82.58
R93	20554500	4	88.28	42.72	10.01	93.19	82.04
R94	28297950	6	90.57	58.24	21.17	94.1	81.5
R95	30329736	7	91.95	64.17	24.36	94.62	82.31
R96	32184148	6	81.48	50.8	24.66	90.83	80.35
R97	29970714	6	83.86	54.93	23.92	94.48	79.11
R98	25521000	3	62.49	26.01	15.28	88.98	73.12
R99	32697792	8	91.13	71.09	32.22	95.31	84.52
