# Supplementary material for: QTL detection and candidate gene analysis of grape white rot resistance by interspecific grape (Vitis vinifera L. × Vitis davidii Foex.) crossing
Source: Hortic Res. 2023 Apr 2;10(5):uhad063. doi: 10.1093/hr/uhad063 (PMC10208900; doi:10.1093/hr/uhad063)
Supplement: Web_Material_uhad063 [file web_material_uhad063.zip › Supplementary data3.xlsx]

## Sheet: genotypic of integrated map
Mrkername			R01	R02	R03	R04	R05	R06	R07	R08	R09	R10	R100	R101	R102	R103	R11	R14	R15	R16	R17	R18	R19	R20	R21	R22	R23	R24	R25	R26	R27	R28	R29	R30	R31	R32	R33	R34	R35	R36	R37	R38	R39	R40	R41	R42	R43	R44	R45
Marker2142740	<nnxnp>	{-1}	np	np	nn	nn	nn	nn	np	nn	nn	nn	np	np	nn	nn	nn	nn	np	nn	nn	nn	np	nn	nn	np	nn	nn	nn	nn	np	nn	np	nn	nn	np	nn	np	nn	np	np	np	nn	nn	nn	nn	np	nn	np
Marker2142897	<nnxnp>	{-0}	nn	nn	np	np	np	np	nn	np	np	np	nn	nn	np	np	np	np	nn	np	np	np	nn	np	np	nn	np	np	np	np	nn	np	nn	np	np	nn	np	nn	np	nn	nn	nn	np	np	np	np	nn	np	nn
Marker2143069	<nnxnp>	{-1}	np	np	nn	nn	nn	nn	np	nn	nn	nn	np	np	nn	nn	nn	nn	np	nn	nn	nn	np	nn	nn	np	nn	nn	nn	nn	np	nn	np	nn	nn	np	nn	np	nn	np	np	np	nn	nn	nn	nn	np	nn	np
Marker2143528	<nnxnp>	{-1}	np	np	nn	nn	nn	nn	np	nn	nn	nn	np	np	nn	nn	nn	nn	np	nn	nn	nn	np	nn	nn	np	nn	nn	nn	nn	np	nn	np	nn	nn	np	nn	np	nn	np	np	np	nn	nn	nn	nn	np	nn	np
Marker2143968	<nnxnp>	{-1}	np	np	nn	nn	nn	nn	np	nn	nn	nn	np	np	nn	nn	nn	nn	np	nn	nn	nn	np	nn	nn	np	nn	nn	nn	nn	np	nn	np	nn	np	np	nn	np	nn	np	np	np	nn	nn	nn	nn	np	nn	np
Marker2144140	<nnxnp>	{-0}	nn	nn	np	np	np	np	nn	np	np	np	nn	nn	np	np	np	np	nn	np	np	np	nn	np	np	nn	np	np	np	np	nn	np	nn	np	nn	nn	np	nn	np	nn	nn	nn	np	np	np	np	nn	np	nn
Marker2144203	<nnxnp>	{-1}	np	np	nn	nn	nn	nn	np	nn	nn	nn	np	np	nn	nn	nn	nn	np	nn	nn	nn	np	nn	nn	np	nn	nn	nn	nn	np	nn	np	nn	np	np	nn	np	nn	np	np	np	nn	nn	nn	nn	np	nn	np
Marker2145219	<nnxnp>	{-0}	nn	nn	np	np	np	np	nn	np	np	np	nn	nn	np	np	np	np	nn	np	np	np	nn	np	np	nn	np	np	np	np	np	np	nn	np	nn	nn	np	nn	np	nn	nn	nn	np	np	np	np	nn	np	nn
Marker2145316	<nnxnp>	{-1}	np	np	nn	nn	nn	nn	np	nn	nn	nn	np	np	nn	nn	nn	nn	np	nn	nn	nn	np	nn	nn	np	nn	nn	nn	nn	nn	nn	np	nn	np	np	nn	np	nn	np	np	np	nn	nn	nn	nn	np	nn	np
Marker2142250	<nnxnp>	{-0}	nn	nn	np	np	np	np	nn	np	np	np	nn	nn	np	np	np	np	nn	np	np	np	nn	np	np	nn	np	np	np	np	np	np	nn	np	nn	nn	np	nn	np	nn	nn	nn	np	np	np	np	nn	np	nn
Marker2140837	<nnxnp>	{-0}	nn	nn	np	np	np	np	nn	np	np	np	nn	nn	np	np	np	np	nn	np	np	np	nn	np	np	nn	np	np	np	np	np	np	nn	np	np	nn	np	nn	np	nn	nn	nn	np	np	np	np	nn	np	nn
Marker2141423	<nnxnp>	{-0}	nn	nn	np	np	np	np	nn	np	np	np	nn	nn	np	np	np	np	nn	np	np	np	nn	np	np	nn	np	np	np	np	np	np	nn	np	np	nn	np	nn	np	nn	nn	nn	np	np	np	np	nn	np	nn
Marker2142371	<nnxnp>	{-1}	np	np	nn	nn	nn	nn	np	nn	nn	nn	np	np	nn	nn	nn	nn	np	nn	nn	nn	np	nn	nn	np	nn	nn	nn	nn	nn	nn	np	nn	nn	np	nn	np	nn	np	np	np	nn	nn	nn	nn	np	nn	np
Marker2142681	<nnxnp>	{-0}	nn	nn	np	np	np	np	nn	np	np	np	nn	nn	np	np	np	np	nn	np	np	np	nn	np	np	nn	np	np	np	np	np	np	nn	np	np	nn	np	nn	np	nn	nn	nn	np	np	np	np	nn	np	nn
Marker2150382	<nnxnp>	{-0}	nn	nn	np	np	np	np	nn	np	np	np	nn	nn	np	np	np	np	nn	np	np	np	nn	np	np	nn	np	np	np	np	np	np	nn	np	nn	nn	np	nn	np	nn	nn	nn	np	np	nn	np	nn	np	nn
Marker2150390	<nnxnp>	{-1}	np	np	nn	nn	nn	nn	np	nn	nn	nn	np	np	nn	nn	nn	nn	np	nn	nn	nn	np	nn	nn	np	nn	nn	nn	nn	nn	nn	np	nn	np	np	nn	np	nn	np	np	np	nn	nn	np	nn	np	nn	np
Marker2148730	<nnxnp>	{-1}	np	np	nn	nn	nn	nn	np	nn	nn	nn	np	np	nn	nn	nn	nn	np	nn	nn	nn	np	nn	nn	np	nn	nn	nn	nn	nn	nn	np	nn	np	np	nn	np	nn	np	np	np	nn	nn	np	nn	np	nn	np
Marker2149987	<nnxnp>	{-0}	nn	nn	np	np	np	np	nn	np	np	np	nn	nn	np	np	np	np	nn	np	np	np	nn	np	np	nn	np	np	np	np	np	np	nn	np	nn	nn	np	nn	np	nn	nn	nn	np	np	nn	np	nn	np	nn
Marker2150220	<nnxnp>	{-0}	nn	nn	np	np	np	np	nn	np	np	np	nn	nn	np	np	np	np	nn	np	np	np	nn	np	np	nn	np	np	np	np	np	np	nn	np	nn	nn	np	nn	np	nn	nn	nn	np	np	nn	np	nn	np	nn
Marker2148279	<nnxnp>	{-1}	np	np	nn	nn	nn	nn	np	nn	nn	nn	np	np	nn	nn	nn	nn	np	nn	nn	nn	np	nn	nn	np	nn	nn	nn	nn	nn	nn	np	nn	np	np	nn	np	nn	np	np	np	nn	nn	np	nn	np	nn	np
Marker2145599	<nnxnp>	{-0}	nn	nn	np	np	np	np	nn	np	np	np	nn	nn	np	np	np	np	nn	np	np	np	nn	np	np	nn	np	np	np	np	np	np	nn	np	nn	nn	np	nn	np	nn	nn	nn	np	np	nn	np	nn	np	nn
Marker2145700	<nnxnp>	{-1}	np	np	nn	nn	nn	nn	np	nn	nn	nn	np	np	nn	nn	nn	nn	np	nn	nn	nn	np	nn	nn	np	nn	nn	nn	nn	nn	nn	np	nn	np	np	nn	np	nn	np	np	np	nn	nn	np	nn	np	nn	np
Marker2145956	<nnxnp>	{-0}	nn	nn	np	np	np	np	nn	np	np	np	nn	nn	np	np	np	np	nn	np	np	np	nn	np	np	nn	np	np	np	np	np	np	nn	np	nn	nn	np	nn	np	nn	nn	nn	np	np	nn	np	nn	np	nn
Marker2146499	<nnxnp>	{-0}	nn	nn	np	np	np	np	nn	np	np	np	nn	nn	np	np	np	np	nn	np	np	np	nn	np	np	nn	np	np	np	np	np	np	nn	np	nn	nn	np	nn	np	nn	nn	nn	np	np	nn	np	nn	np	nn
Marker2146622	<nnxnp>	{-0}	nn	nn	np	np	np	np	nn	np	np	np	nn	nn	np	np	np	np	nn	np	np	np	nn	np	np	nn	np	np	np	np	np	np	nn	np	nn	nn	np	nn	np	nn	nn	nn	np	np	nn	np	nn	np	nn
Marker2146857	<nnxnp>	{-1}	np	np	nn	nn	nn	nn	np	nn	nn	nn	np	np	nn	nn	nn	nn	np	nn	nn	nn	np	nn	nn	np	nn	nn	nn	nn	nn	nn	np	nn	np	np	nn	np	nn	np	np	np	nn	nn	np	nn	np	nn	np
Marker2146952	<nnxnp>	{-0}	nn	nn	np	np	np	np	nn	np	np	np	nn	nn	np	np	np	np	nn	np	np	np	nn	np	np	nn	np	np	np	np	np	np	nn	np	nn	nn	np	nn	np	nn	nn	nn	np	np	nn	np	nn	np	nn
Marker2147018	<nnxnp>	{-1}	np	np	nn	nn	nn	nn	np	nn	nn	nn	np	np	nn	nn	nn	nn	np	nn	nn	nn	np	nn	nn	np	nn	nn	nn	nn	nn	nn	np	nn	np	np	nn	np	nn	np	np	np	nn	nn	np	nn	np	nn	np
Marker2147224	<nnxnp>	{-0}	nn	nn	np	np	np	np	nn	np	np	np	nn	nn	np	np	np	np	nn	np	np	np	nn	np	np	nn	np	np	np	np	np	np	nn	np	nn	nn	np	nn	np	nn	nn	nn	np	np	nn	np	nn	np	nn
Marker2147243	<nnxnp>	{-0}	nn	nn	np	np	np	np	nn	np	np	np	nn	nn	np	np	np	np	nn	np	np	np	nn	np	np	nn	np	np	np	np	np	np	nn	np	nn	nn	np	nn	np	nn	nn	nn	np	np	nn	np	nn	np	nn
Marker2147364	<nnxnp>	{-0}	nn	nn	np	np	np	np	nn	np	np	np	nn	nn	np	np	np	np	nn	np	np	np	nn	np	np	nn	np	np	np	np	np	np	nn	np	nn	nn	np	nn	np	nn	nn	nn	np	np	nn	np	nn	np	nn
Marker2147831	<nnxnp>	{-0}	nn	nn	np	np	np	np	nn	np	np	np	nn	nn	np	np	np	np	nn	np	np	np	nn	np	np	nn	np	np	np	np	np	np	nn	np	nn	nn	np	nn	np	nn	nn	nn	np	np	nn	np	nn	np	nn
Marker2148523	<nnxnp>	{-1}	np	np	nn	nn	nn	nn	np	nn	nn	nn	np	np	nn	nn	nn	nn	np	nn	nn	nn	np	nn	nn	np	nn	nn	nn	nn	nn	nn	np	nn	np	np	nn	np	nn	np	np	np	nn	nn	np	nn	np	nn	np
Marker2148619	<nnxnp>	{-0}	nn	nn	np	np	np	np	nn	np	np	np	nn	nn	np	np	np	np	nn	np	np	np	nn	np	np	nn	np	np	np	np	np	np	nn	np	nn	nn	np	nn	np	nn	nn	nn	np	np	nn	np	nn	np	nn
Marker2149206	<nnxnp>	{-0}	nn	nn	np	np	np	np	nn	np	np	np	nn	nn	np	np	np	np	nn	np	np	np	nn	np	np	nn	np	np	np	np	np	np	nn	np	nn	nn	np	nn	np	nn	nn	nn	np	np	nn	np	nn	np	nn
Marker2149518	<nnxnp>	{-1}	np	np	nn	nn	nn	nn	np	nn	nn	nn	np	np	nn	nn	nn	nn	np	nn	nn	nn	np	nn	nn	np	nn	nn	nn	nn	nn	nn	np	nn	np	np	nn	np	nn	np	np	np	nn	nn	np	nn	np	nn	np
Marker2150481	<nnxnp>	{-0}	nn	nn	np	np	np	np	nn	np	np	np	nn	nn	np	np	np	np	nn	np	np	np	nn	np	np	nn	np	np	np	np	np	np	nn	np	nn	nn	np	nn	np	nn	nn	nn	np	np	nn	np	nn	np	nn
Marker2150865	<nnxnp>	{-0}	nn	nn	np	np	np	np	nn	np	np	np	nn	nn	np	np	np	np	nn	np	np	np	nn	np	np	nn	np	np	np	np	np	np	nn	np	nn	nn	np	nn	np	nn	nn	nn	np	np	nn	np	nn	np	nn
Marker2151058	<nnxnp>	{-0}	nn	nn	np	np	np	np	nn	np	np	np	nn	nn	np	np	np	np	nn	np	np	np	nn	np	np	nn	np	np	np	np	np	np	nn	np	nn	nn	np	nn	np	nn	nn	nn	np	np	nn	np	nn	np	nn
Marker2153635	<nnxnp>	{-1}	np	np	nn	nn	nn	nn	np	nn	nn	nn	np	np	nn	nn	nn	nn	np	nn	nn	nn	np	nn	nn	np	nn	nn	nn	nn	nn	nn	np	nn	np	np	nn	np	nn	np	np	np	nn	nn	np	nn	np	nn	np
Marker2151593	<nnxnp>	{-1}	np	np	nn	nn	nn	nn	np	nn	nn	nn	np	np	nn	nn	nn	nn	np	nn	nn	nn	np	nn	nn	np	nn	nn	nn	nn	nn	nn	np	nn	np	np	nn	np	nn	np	np	np	nn	nn	np	nn	np	nn	np
Marker2152490	<nnxnp>	{-1}	np	np	nn	nn	nn	nn	np	nn	nn	nn	np	np	nn	nn	nn	nn	np	nn	nn	nn	np	nn	nn	np	nn	nn	nn	nn	nn	nn	np	nn	np	np	nn	np	nn	np	np	np	nn	nn	np	nn	np	nn	np
Marker2153972	<nnxnp>	{-1}	np	np	nn	nn	nn	nn	np	nn	nn	nn	np	np	nn	nn	nn	nn	np	nn	nn	nn	np	nn	nn	np	nn	nn	nn	nn	nn	nn	np	nn	np	np	nn	np	nn	np	np	np	nn	nn	np	nn	np	nn	np
Marker2155022	<nnxnp>	{-1}	np	np	nn	nn	nn	nn	np	nn	nn	nn	np	np	nn	nn	nn	nn	np	nn	nn	nn	np	nn	nn	np	nn	nn	nn	nn	nn	nn	np	nn	np	np	nn	np	nn	np	np	np	nn	nn	np	nn	np	nn	np
Marker2155180	<nnxnp>	{-0}	nn	nn	np	np	np	np	nn	np	np	np	nn	nn	np	np	np	np	nn	np	np	np	nn	np	np	nn	np	np	np	np	np	np	nn	np	nn	nn	np	nn	np	nn	nn	nn	np	np	nn	np	nn	np	nn
Marker2155889	<nnxnp>	{-1}	np	np	nn	nn	nn	nn	np	nn	nn	nn	np	np	nn	nn	nn	nn	np	nn	nn	nn	np	nn	nn	np	nn	nn	nn	nn	nn	nn	np	nn	np	np	nn	np	nn	np	np	np	nn	nn	np	nn	np	nn	np
Marker2156458	<nnxnp>	{-0}	nn	nn	np	np	np	np	nn	np	np	np	nn	nn	np	np	np	np	nn	np	np	np	nn	np	np	nn	np	np	np	np	np	np	nn	np	nn	nn	np	nn	np	nn	nn	nn	np	np	nn	np	nn	np	nn
Marker2156498	<nnxnp>	{-0}	nn	nn	np	np	np	np	nn	np	np	np	nn	nn	np	np	np	np	nn	np	np	np	nn	np	np	nn	np	np	np	np	np	np	nn	np	nn	nn	np	nn	np	nn	nn	nn	np	np	nn	np	nn	np	nn
Marker2156762	<nnxnp>	{-1}	np	np	nn	nn	nn	nn	np	nn	nn	nn	np	np	nn	nn	nn	nn	np	nn	nn	nn	np	nn	nn	np	nn	nn	nn	nn	nn	nn	np	nn	np	np	nn	np	nn	np	np	np	nn	nn	np	nn	np	nn	np
Marker2157553	<nnxnp>	{-1}	np	np	nn	nn	nn	nn	np	nn	nn	nn	np	np	nn	nn	nn	nn	np	nn	nn	nn	np	nn	nn	np	nn	nn	nn	nn	nn	nn	np	nn	np	np	nn	np	nn	np	np	np	nn	nn	np	nn	np	nn	np
Marker2158105	<nnxnp>	{-1}	np	np	nn	nn	nn	nn	np	nn	nn	nn	np	np	nn	nn	nn	nn	np	nn	nn	nn	np	nn	nn	np	nn	nn	nn	nn	nn	nn	np	nn	np	np	nn	np	nn	np	np	np	nn	nn	np	nn	np	nn	np
Marker2158864	<nnxnp>	{-1}	np	np	nn	nn	nn	nn	np	nn	nn	nn	np	np	nn	nn	nn	nn	np	nn	nn	nn	np	nn	nn	np	nn	nn	nn	nn	nn	nn	np	nn	np	np	nn	np	nn	np	np	np	nn	nn	np	nn	np	nn	np
Marker2161005	<nnxnp>	{-0}	nn	nn	np	np	np	np	nn	np	np	np	nn	nn	np	np	np	np	nn	np	np	np	nn	np	np	nn	np	np	np	np	np	np	nn	np	nn	nn	np	nn	np	nn	nn	nn	np	np	nn	np	nn	np	nn
Marker2151233	<nnxnp>	{-0}	nn	nn	np	np	np	np	nn	np	np	np	nn	nn	np	np	np	np	nn	np	np	np	nn	np	np	nn	np	np	np	np	np	np	nn	np	nn	nn	np	nn	np	nn	nn	nn	np	np	nn	np	nn	np	nn
Marker2151434	<nnxnp>	{-1}	np	np	nn	nn	nn	nn	np	nn	nn	nn	np	np	nn	nn	nn	nn	np	nn	nn	nn	np	nn	nn	np	nn	nn	nn	nn	nn	nn	np	nn	np	np	nn	np	nn	np	np	np	nn	nn	np	nn	np	nn	np
Marker2151529	<nnxnp>	{-0}	nn	nn	np	np	np	np	nn	np	np	np	nn	nn	np	np	np	np	nn	np	np	np	nn	np	np	nn	np	np	np	np	np	np	nn	np	nn	nn	np	nn	np	nn	nn	nn	np	np	nn	np	nn	np	nn
Marker2153176	<nnxnp>	{-1}	np	np	nn	nn	nn	nn	np	nn	nn	nn	np	np	nn	nn	nn	nn	np	nn	nn	nn	np	nn	nn	np	nn	nn	nn	nn	nn	nn	np	nn	np	np	nn	np	nn	np	np	np	nn	nn	np	nn	np	nn	np
Marker2153848	<nnxnp>	{-1}	np	np	nn	nn	nn	nn	np	nn	nn	nn	np	np	nn	nn	nn	nn	np	nn	nn	nn	np	nn	nn	np	nn	nn	nn	nn	nn	nn	np	nn	np	np	nn	np	nn	np	np	np	nn	nn	np	nn	np	nn	np
Marker2155422	<nnxnp>	{-1}	np	np	nn	nn	nn	nn	np	nn	nn	nn	np	np	nn	nn	nn	nn	np	nn	nn	nn	np	nn	nn	np	nn	nn	nn	nn	nn	nn	np	nn	np	np	nn	np	nn	np	np	np	nn	nn	np	nn	np	nn	np
Marker2157957	<nnxnp>	{-0}	nn	nn	np	np	np	np	nn	np	np	np	nn	nn	np	np	np	np	nn	np	np	np	nn	np	np	nn	np	np	np	np	np	np	nn	np	nn	nn	np	nn	np	nn	nn	nn	np	np	nn	np	nn	np	nn
Marker2158545	<nnxnp>	{-1}	np	np	nn	nn	nn	nn	np	nn	nn	nn	np	np	nn	nn	nn	nn	np	nn	nn	nn	np	nn	nn	np	nn	nn	nn	nn	nn	nn	np	nn	np	np	nn	np	nn	np	np	np	nn	nn	np	nn	np	nn	np
Marker2158597	<nnxnp>	{-0}	nn	nn	np	np	np	np	nn	np	np	np	nn	nn	np	np	np	np	nn	np	np	np	nn	np	np	nn	np	np	np	np	np	np	nn	np	nn	nn	np	nn	np	nn	nn	nn	np	np	nn	np	nn	np	nn
Marker2158941	<nnxnp>	{-1}	np	np	nn	nn	nn	nn	np	nn	nn	nn	np	np	nn	nn	nn	nn	np	nn	nn	nn	np	nn	nn	np	nn	nn	nn	nn	nn	nn	np	nn	np	np	nn	np	nn	np	np	np	nn	nn	np	nn	np	nn	np
Marker2159001	<nnxnp>	{-1}	np	np	nn	nn	nn	nn	np	nn	nn	nn	np	np	nn	nn	nn	nn	np	nn	nn	nn	np	nn	nn	np	nn	nn	nn	nn	nn	nn	np	nn	np	np	nn	np	nn	np	np	np	nn	nn	np	nn	np	nn	np
Marker2159032	<nnxnp>	{-0}	nn	nn	np	np	np	np	nn	np	np	np	nn	nn	np	np	np	np	nn	np	np	np	nn	np	np	nn	np	np	np	np	np	np	nn	np	nn	nn	np	nn	np	nn	nn	nn	np	np	nn	np	nn	np	nn
Marker2159131	<nnxnp>	{-0}	nn	nn	np	np	np	np	nn	np	np	np	nn	nn	np	np	np	np	nn	np	np	np	nn	np	np	nn	np	np	np	np	np	np	nn	np	nn	nn	np	nn	np	nn	nn	nn	np	np	nn	np	nn	np	nn
Marker2159309	<nnxnp>	{-0}	nn	nn	np	np	np	np	nn	np	np	np	nn	nn	np	np	np	np	nn	np	np	np	nn	np	np	nn	np	np	np	np	np	np	nn	np	nn	nn	np	nn	np	nn	nn	nn	np	np	nn	np	nn	np	nn
Marker2159669	<nnxnp>	{-0}	nn	nn	np	np	np	np	nn	np	np	np	nn	nn	np	np	np	np	nn	np	np	np	nn	np	np	nn	np	np	np	np	np	np	nn	np	nn	nn	np	nn	np	nn	nn	nn	np	np	nn	np	nn	np	nn
Marker2258088	<lmxll>	{1-}	lm	ll	ll	lm	lm	ll	lm	lm	lm	lm	ll	lm	lm	lm	ll	ll	ll	ll	lm	ll	ll	ll	lm	lm	lm	ll	ll	lm	ll	ll	ll	lm	ll	ll	lm	ll	lm	ll	lm	lm	lm	ll	lm	ll	ll	ll	ll
Marker2159738	<nnxnp>	{-0}	nn	nn	np	np	np	np	nn	np	np	np	nn	nn	np	np	np	nn	nn	np	np	np	nn	np	np	nn	np	np	np	np	np	np	nn	np	nn	nn	np	nn	np	nn	nn	nn	np	np	nn	np	nn	np	nn
Marker2160042	<nnxnp>	{-0}	nn	nn	np	np	np	np	nn	np	np	np	nn	nn	np	np	np	nn	nn	np	np	np	nn	np	np	nn	np	np	np	np	np	np	nn	np	nn	nn	np	nn	np	nn	nn	nn	np	np	nn	np	nn	np	nn
Marker2160216	<nnxnp>	{-1}	np	np	nn	nn	nn	nn	np	nn	nn	nn	np	np	nn	nn	nn	np	np	nn	nn	nn	np	nn	nn	np	nn	nn	nn	nn	nn	nn	np	nn	np	np	nn	np	nn	np	np	np	nn	nn	np	nn	np	nn	np
Marker2160407	<nnxnp>	{-0}	nn	nn	np	np	np	np	nn	np	np	np	nn	nn	np	np	np	nn	nn	np	np	np	nn	np	np	nn	np	np	np	np	np	np	nn	np	nn	nn	np	nn	np	nn	nn	nn	np	np	nn	np	nn	np	nn
Marker2160691	<nnxnp>	{-1}	np	np	nn	nn	nn	nn	np	nn	nn	nn	np	np	nn	nn	nn	np	np	nn	nn	nn	np	nn	nn	np	nn	nn	nn	nn	nn	nn	np	nn	np	np	nn	np	nn	np	np	np	nn	nn	np	nn	np	nn	np
Marker2159991	<nnxnp>	{-0}	nn	nn	np	np	np	np	nn	np	np	np	nn	nn	np	np	np	nn	nn	np	np	np	nn	np	np	nn	np	np	np	np	np	np	nn	np	nn	nn	np	nn	np	nn	nn	nn	np	np	nn	np	nn	np	nn
Marker2160671	<nnxnp>	{-0}	nn	nn	np	np	np	np	nn	np	np	np	nn	nn	np	np	np	nn	nn	np	np	np	nn	np	np	nn	np	np	np	np	np	np	nn	np	nn	nn	np	nn	np	nn	nn	nn	np	np	nn	np	nn	np	nn
Marker2160926	<nnxnp>	{-0}	nn	nn	np	np	np	np	nn	np	np	np	nn	nn	np	np	np	nn	nn	np	np	np	nn	np	np	nn	np	np	np	np	np	np	nn	np	nn	nn	np	nn	np	nn	nn	nn	np	np	nn	np	nn	np	nn
Marker2163267	<nnxnp>	{-0}	nn	nn	np	np	np	np	nn	np	np	np	nn	nn	np	np	np	nn	nn	np	np	np	np	np	np	nn	np	np	np	np	np	np	nn	np	nn	nn	np	nn	np	nn	nn	nn	np	np	nn	np	nn	np	nn
Marker2164139	<nnxnp>	{-0}	nn	nn	np	np	np	np	nn	np	np	np	nn	nn	np	np	np	nn	nn	np	np	np	np	np	np	nn	np	np	np	np	np	np	nn	np	nn	nn	np	nn	np	nn	nn	nn	np	np	nn	np	nn	np	nn
Marker2164301	<nnxnp>	{-0}	nn	nn	np	np	np	np	nn	np	np	np	nn	nn	np	np	np	nn	nn	np	np	np	np	np	np	nn	np	np	np	np	np	np	nn	np	nn	nn	np	nn	np	nn	nn	nn	np	np	nn	np	nn	np	nn
Marker2165463	<nnxnp>	{-0}	nn	nn	np	np	np	np	nn	np	np	np	nn	nn	np	np	np	nn	nn	np	np	np	np	np	np	nn	np	np	np	np	np	np	nn	np	nn	nn	np	nn	np	nn	nn	nn	np	np	nn	np	nn	np	nn
Marker2166385	<nnxnp>	{-0}	nn	np	np	np	np	np	nn	np	np	np	nn	nn	np	np	np	nn	nn	np	np	np	np	np	np	nn	np	np	np	np	np	np	nn	np	nn	nn	np	nn	np	nn	nn	nn	np	np	nn	np	nn	np	nn
Marker2169589	<nnxnp>	{-1}	np	nn	nn	nn	nn	nn	np	nn	nn	nn	np	np	nn	nn	nn	np	np	nn	nn	nn	nn	nn	nn	np	nn	nn	nn	nn	nn	nn	np	nn	np	np	nn	np	nn	np	np	np	nn	nn	np	nn	np	nn	np
Marker2170759	<nnxnp>	{-1}	np	nn	nn	nn	nn	nn	np	nn	nn	nn	np	np	nn	nn	nn	np	np	nn	nn	nn	nn	nn	nn	np	nn	nn	nn	nn	nn	nn	np	nn	np	np	nn	np	nn	np	np	np	nn	nn	np	nn	np	nn	np
Marker2171415	<nnxnp>	{-0}	nn	np	np	np	np	np	nn	np	np	np	nn	nn	np	np	np	nn	nn	np	np	np	np	np	np	nn	np	np	np	np	np	np	nn	np	nn	nn	np	nn	np	nn	nn	nn	np	np	nn	np	nn	np	nn
Marker2171805	<nnxnp>	{-1}	np	nn	nn	nn	nn	nn	np	nn	nn	nn	np	np	nn	nn	nn	np	np	nn	nn	nn	nn	nn	nn	np	nn	nn	nn	nn	nn	nn	np	nn	np	np	nn	np	nn	np	np	np	nn	nn	np	nn	np	nn	np
Marker2174461	<nnxnp>	{-0}	nn	np	np	np	np	np	nn	np	np	np	nn	nn	np	np	np	nn	nn	np	np	np	np	np	np	nn	np	np	np	np	np	np	nn	np	nn	nn	np	nn	np	nn	nn	nn	np	np	nn	np	nn	np	nn
Marker2174632	<nnxnp>	{-0}	nn	np	np	np	np	np	nn	np	np	np	nn	nn	np	np	np	nn	nn	np	np	np	np	np	np	nn	np	np	np	np	np	np	nn	np	nn	nn	np	nn	np	nn	nn	nn	np	np	nn	np	nn	np	nn
Marker2175718	<nnxnp>	{-0}	nn	np	np	np	np	np	nn	np	np	np	nn	nn	np	np	np	nn	nn	np	np	np	np	np	np	nn	np	np	np	np	np	np	nn	np	nn	nn	np	nn	np	nn	nn	nn	np	np	nn	np	nn	np	nn
Marker2177079	<nnxnp>	{-1}	np	nn	nn	nn	nn	nn	np	nn	nn	nn	np	np	nn	nn	nn	np	np	nn	nn	nn	nn	nn	nn	np	nn	nn	nn	nn	nn	nn	np	nn	np	np	nn	np	nn	np	np	np	nn	nn	np	nn	np	nn	np
Marker2178180	<nnxnp>	{-1}	np	nn	nn	nn	nn	nn	np	nn	nn	nn	np	np	nn	nn	nn	np	np	nn	nn	nn	nn	nn	nn	np	nn	nn	nn	nn	nn	nn	np	nn	np	np	nn	np	nn	np	np	np	nn	nn	np	nn	np	nn	np
Marker2178251	<nnxnp>	{-0}	nn	np	np	np	np	np	nn	np	np	np	nn	nn	np	np	np	nn	nn	np	np	np	np	np	np	nn	np	np	np	np	np	np	nn	np	nn	nn	np	nn	np	nn	nn	nn	np	np	nn	np	nn	np	nn
Marker2168351	<nnxnp>	{-1}	np	nn	nn	nn	nn	nn	np	nn	nn	nn	np	np	nn	nn	nn	np	np	nn	nn	nn	nn	nn	nn	np	nn	nn	nn	nn	nn	nn	np	nn	np	np	nn	np	nn	np	np	np	nn	nn	np	nn	np	nn	np
Marker2169298	<nnxnp>	{-1}	np	nn	nn	nn	nn	nn	np	nn	nn	nn	np	np	nn	nn	nn	np	np	nn	nn	nn	nn	nn	nn	np	nn	nn	nn	nn	nn	nn	np	nn	np	np	nn	np	nn	np	np	np	nn	nn	np	nn	np	nn	np
Marker2171035	<nnxnp>	{-0}	nn	np	np	np	np	np	nn	np	np	np	nn	nn	np	np	np	nn	nn	np	np	np	np	np	np	nn	np	np	np	np	np	np	nn	np	nn	nn	np	nn	np	nn	nn	nn	np	np	nn	np	nn	np	nn
Marker2171051	<nnxnp>	{-1}	np	nn	nn	nn	nn	nn	np	nn	nn	nn	np	np	nn	nn	nn	np	np	nn	nn	nn	nn	nn	nn	np	nn	nn	nn	nn	nn	nn	np	nn	np	np	nn	np	nn	np	np	np	nn	nn	np	nn	np	nn	np
Marker2172290	<nnxnp>	{-0}	nn	np	np	np	np	np	nn	np	np	np	nn	nn	np	np	np	nn	nn	np	np	np	np	np	np	nn	np	np	np	np	np	np	nn	np	nn	nn	np	nn	np	nn	nn	nn	np	np	nn	np	nn	np	nn
Marker2166566	<nnxnp>	{-1}	np	nn	nn	nn	nn	nn	np	nn	nn	nn	np	np	nn	nn	nn	np	np	nn	nn	nn	nn	nn	nn	np	nn	nn	nn	nn	nn	nn	np	nn	np	np	nn	np	nn	np	np	np	nn	nn	np	nn	np	nn	np
Marker2164258	<nnxnp>	{-1}	np	np	nn	nn	nn	nn	np	nn	nn	nn	np	np	nn	nn	nn	np	np	nn	nn	nn	nn	nn	nn	np	nn	nn	nn	nn	nn	nn	np	nn	np	np	nn	np	nn	np	np	np	nn	nn	np	nn	np	nn	np
Marker2165051	<nnxnp>	{-1}	np	np	nn	nn	nn	nn	np	nn	nn	nn	np	np	nn	nn	nn	np	np	nn	nn	nn	nn	nn	nn	np	nn	nn	nn	nn	nn	nn	np	nn	np	np	nn	np	nn	np	np	np	nn	nn	np	nn	np	nn	np
Marker2165157	<nnxnp>	{-0}	nn	nn	np	np	np	np	nn	np	np	np	nn	nn	np	np	np	nn	nn	np	np	np	np	np	np	nn	np	np	np	np	np	np	nn	np	nn	nn	np	nn	np	nn	nn	nn	np	np	nn	np	nn	np	nn
Marker2165549	<nnxnp>	{-0}	nn	nn	np	np	np	np	nn	np	np	np	nn	nn	np	np	np	nn	nn	np	np	np	np	np	np	nn	np	np	np	np	np	np	nn	np	nn	nn	np	nn	np	nn	nn	nn	np	np	nn	np	nn	np	nn
Marker2165819	<nnxnp>	{-1}	np	np	nn	nn	nn	nn	np	nn	nn	nn	np	np	nn	nn	nn	np	np	nn	nn	nn	nn	nn	nn	np	nn	nn	nn	nn	nn	nn	np	nn	np	np	nn	np	nn	np	np	np	nn	nn	np	nn	np	nn	np
Marker2161669	<nnxnp>	{-0}	nn	nn	np	np	np	np	nn	np	np	np	nn	nn	np	np	np	nn	nn	np	np	np	np	np	np	nn	np	np	np	np	np	np	nn	np	nn	nn	np	nn	np	nn	nn	nn	np	np	nn	np	nn	np	nn
Marker2162014	<nnxnp>	{-0}	nn	nn	np	np	np	np	nn	np	np	np	nn	nn	np	np	np	nn	nn	np	np	np	np	np	np	nn	np	np	np	np	np	np	nn	np	nn	nn	np	nn	np	nn	nn	nn	np	np	nn	np	nn	np	nn
Marker2162438	<nnxnp>	{-1}	np	np	nn	nn	nn	nn	np	nn	nn	nn	np	np	nn	nn	nn	np	np	nn	nn	nn	nn	nn	nn	np	nn	nn	nn	nn	nn	nn	np	nn	np	np	nn	np	nn	np	np	np	nn	nn	np	nn	np	nn	np
Marker2162613	<nnxnp>	{-1}	np	np	nn	nn	nn	nn	np	nn	nn	nn	np	np	nn	nn	nn	np	np	nn	nn	nn	nn	nn	nn	np	nn	nn	nn	nn	nn	nn	np	nn	np	np	nn	np	nn	np	np	np	nn	nn	np	nn	np	nn	np
Marker2162665	<nnxnp>	{-0}	nn	nn	np	np	np	np	nn	np	np	np	nn	nn	np	np	np	nn	nn	np	np	np	np	np	np	nn	np	np	np	np	np	np	nn	np	nn	nn	np	nn	np	nn	nn	nn	np	np	nn	np	nn	np	nn
Marker2162856	<nnxnp>	{-1}	np	np	nn	nn	nn	nn	np	nn	nn	nn	np	np	nn	nn	nn	np	np	nn	nn	nn	nn	nn	nn	np	nn	nn	nn	nn	nn	nn	np	nn	np	np	nn	np	nn	np	np	np	nn	nn	np	nn	np	nn	np
Marker2163325	<nnxnp>	{-0}	nn	nn	np	np	np	np	nn	np	np	np	nn	nn	np	np	np	nn	nn	np	np	np	np	np	np	nn	np	np	np	np	np	np	nn	np	nn	nn	np	nn	np	nn	nn	nn	np	np	nn	np	nn	np	nn
Marker2163653	<nnxnp>	{-1}	np	np	nn	nn	nn	nn	np	nn	nn	nn	np	np	nn	nn	nn	np	np	nn	nn	nn	nn	nn	nn	np	nn	nn	nn	nn	nn	nn	np	nn	np	np	nn	np	nn	np	np	np	nn	nn	np	nn	np	nn	np
Marker2163762	<nnxnp>	{-1}	np	np	nn	nn	nn	nn	np	nn	nn	nn	np	np	nn	nn	nn	np	np	nn	nn	nn	nn	nn	nn	np	nn	nn	nn	nn	nn	nn	np	nn	np	np	nn	np	nn	np	np	np	nn	nn	np	nn	np	nn	np
Marker2163852	<nnxnp>	{-0}	nn	nn	np	np	np	np	nn	np	np	np	nn	nn	np	np	np	nn	nn	np	np	np	np	np	np	nn	np	np	np	np	np	np	nn	np	nn	nn	np	nn	np	nn	nn	nn	np	np	nn	np	nn	np	nn
Marker2164657	<nnxnp>	{-0}	nn	nn	np	np	np	np	nn	np	np	np	nn	nn	np	np	np	nn	nn	np	np	np	np	np	np	nn	np	np	np	np	np	np	nn	np	nn	nn	np	nn	np	nn	nn	nn	np	np	nn	np	nn	np	nn
Marker2166136	<nnxnp>	{-1}	np	np	nn	nn	nn	nn	np	nn	nn	nn	np	np	nn	nn	nn	np	np	nn	nn	nn	nn	nn	nn	np	nn	nn	nn	nn	nn	nn	np	nn	np	np	nn	np	nn	np	np	np	nn	nn	np	nn	np	nn	np
Marker2166868	<nnxnp>	{-0}	nn	np	np	np	np	np	nn	np	np	np	nn	nn	np	np	np	nn	nn	np	np	np	np	np	np	nn	np	np	np	np	np	np	nn	np	nn	nn	np	nn	np	nn	nn	nn	np	np	nn	np	nn	np	nn
Marker2166994	<nnxnp>	{-1}	np	nn	nn	nn	nn	nn	np	nn	nn	nn	np	np	nn	nn	nn	np	np	nn	nn	nn	nn	nn	nn	np	nn	nn	nn	nn	nn	nn	np	nn	np	np	nn	np	nn	np	np	np	nn	nn	np	nn	np	nn	np
Marker2167095	<nnxnp>	{-1}	np	nn	nn	nn	nn	nn	np	nn	nn	nn	np	np	nn	nn	nn	np	np	nn	nn	nn	nn	nn	nn	np	nn	nn	nn	nn	nn	nn	np	nn	np	np	nn	np	nn	np	np	np	nn	nn	np	nn	np	nn	np
Marker2167505	<nnxnp>	{-1}	np	nn	nn	nn	nn	nn	np	nn	nn	nn	np	np	nn	nn	nn	np	np	nn	nn	nn	nn	nn	nn	np	nn	nn	nn	nn	nn	nn	np	nn	np	np	nn	np	nn	np	np	np	nn	nn	np	nn	np	nn	np
Marker2167541	<nnxnp>	{-0}	nn	np	np	np	np	np	nn	np	np	np	nn	nn	np	np	np	nn	nn	np	np	np	np	np	np	nn	np	np	np	np	np	np	nn	np	nn	nn	np	nn	np	nn	nn	nn	np	np	nn	np	nn	np	nn
Marker2167682	<nnxnp>	{-0}	nn	np	np	np	np	np	nn	np	np	np	nn	nn	np	np	np	nn	nn	np	np	np	np	np	np	nn	np	np	np	np	np	np	nn	np	nn	nn	np	nn	np	nn	nn	nn	np	np	nn	np	nn	np	nn
Marker2168782	<nnxnp>	{-1}	np	nn	nn	nn	nn	nn	np	nn	nn	nn	np	np	nn	nn	nn	np	np	nn	nn	nn	nn	nn	nn	np	nn	nn	nn	nn	nn	nn	np	nn	np	np	nn	np	nn	np	np	np	nn	nn	np	nn	np	nn	np
Marker2168663	<nnxnp>	{-0}	nn	np	np	np	np	np	nn	np	np	np	nn	nn	np	np	np	nn	nn	np	np	np	np	np	np	nn	np	np	np	np	np	np	nn	np	nn	nn	np	nn	np	nn	nn	nn	np	np	nn	np	nn	np	nn
Marker2169057	<nnxnp>	{-1}	np	nn	nn	nn	nn	nn	np	nn	nn	nn	np	np	nn	nn	nn	np	np	nn	nn	nn	nn	nn	nn	np	nn	nn	nn	nn	nn	nn	np	nn	np	np	nn	np	nn	np	np	np	nn	nn	np	nn	np	nn	np
Marker2169489	<nnxnp>	{-0}	nn	np	np	np	np	np	nn	np	np	np	nn	nn	np	np	np	nn	nn	np	np	np	np	np	np	nn	np	np	np	np	np	np	nn	np	nn	nn	np	nn	np	nn	nn	nn	np	np	nn	np	nn	np	nn
Marker2171203	<nnxnp>	{-0}	nn	np	np	np	np	np	nn	np	np	np	nn	nn	np	np	np	nn	nn	np	np	np	np	np	np	nn	np	np	np	np	np	np	nn	np	nn	nn	np	nn	np	nn	nn	nn	np	np	nn	np	nn	np	nn
Marker2172712	<nnxnp>	{-1}	np	nn	nn	nn	nn	nn	np	nn	nn	nn	np	np	nn	nn	nn	np	np	nn	nn	nn	nn	nn	nn	np	nn	nn	nn	nn	nn	nn	np	nn	np	np	nn	np	nn	np	np	np	nn	nn	np	nn	np	nn	np
Marker2173783	<nnxnp>	{-1}	np	nn	nn	nn	nn	nn	np	nn	nn	nn	np	np	nn	nn	nn	np	np	nn	nn	nn	nn	nn	nn	np	nn	nn	nn	nn	nn	nn	np	nn	np	np	nn	np	nn	np	np	np	nn	nn	np	nn	np	nn	np
Marker2174085	<nnxnp>	{-1}	np	nn	nn	nn	nn	nn	np	nn	nn	nn	np	np	nn	nn	nn	np	np	nn	nn	nn	nn	nn	nn	np	nn	nn	nn	nn	nn	nn	np	nn	np	np	nn	np	nn	np	np	np	nn	nn	np	nn	np	nn	np
Marker2172120	<nnxnp>	{-0}	nn	np	np	np	np	np	nn	np	np	np	nn	nn	np	np	np	nn	nn	np	np	np	np	np	np	nn	np	np	np	np	np	np	nn	np	nn	nn	np	nn	np	nn	nn	nn	np	np	nn	np	nn	np	nn
Marker2177150	<nnxnp>	{-0}	nn	np	np	np	np	np	nn	np	np	np	nn	nn	np	np	np	nn	nn	np	np	np	np	np	np	nn	np	np	np	np	np	np	nn	np	nn	nn	np	nn	np	nn	nn	nn	np	np	nn	np	nn	np	nn
Marker2179062	<nnxnp>	{-0}	nn	np	np	np	np	np	nn	np	np	np	nn	nn	np	np	np	nn	nn	np	np	np	np	np	np	nn	np	np	np	np	np	np	nn	np	nn	nn	np	nn	np	nn	nn	nn	np	np	nn	np	nn	np	nn
Marker2179275	<nnxnp>	{-1}	np	nn	nn	nn	nn	nn	np	nn	nn	nn	np	np	nn	nn	nn	np	np	nn	nn	nn	nn	nn	nn	np	nn	nn	nn	nn	nn	nn	np	nn	np	np	nn	np	nn	np	np	np	nn	nn	np	nn	np	nn	np
Marker2180123	<nnxnp>	{-0}	nn	np	np	np	np	np	nn	np	np	np	nn	nn	np	np	np	nn	nn	np	np	np	np	np	np	nn	np	nn	np	np	np	np	nn	np	nn	nn	np	nn	np	nn	nn	nn	np	np	nn	np	nn	np	nn
Marker2183943	<nnxnp>	{-0}	nn	np	np	np	np	np	nn	np	np	np	nn	nn	np	np	np	nn	nn	np	np	np	np	np	np	nn	np	nn	np	np	np	np	nn	np	nn	nn	np	nn	np	nn	nn	nn	np	np	nn	np	nn	np	nn
Marker2182007	<nnxnp>	{-1}	np	nn	nn	nn	nn	nn	np	nn	nn	nn	np	np	nn	nn	nn	np	np	nn	nn	nn	nn	nn	nn	np	nn	np	nn	nn	nn	nn	np	nn	np	np	np	np	nn	np	np	np	nn	nn	np	nn	np	nn	np
Marker2183031	<nnxnp>	{-1}	np	nn	nn	nn	nn	nn	np	nn	nn	nn	np	np	nn	nn	nn	np	np	nn	nn	nn	nn	nn	nn	np	nn	np	nn	nn	nn	nn	np	nn	np	np	np	np	nn	np	np	np	nn	nn	np	nn	np	nn	np
Marker2183497	<nnxnp>	{-1}	np	nn	nn	nn	nn	nn	np	nn	nn	nn	np	np	nn	nn	nn	np	np	nn	nn	nn	nn	nn	nn	np	nn	np	nn	nn	nn	nn	np	nn	np	np	np	np	nn	np	np	np	nn	nn	np	nn	np	nn	nn
Marker2199485	<lmxll>	{1-}	ll	lm	lm	lm	ll	ll	lm	lm	lm	lm	ll	lm	lm	lm	ll	ll	lm	ll	ll	ll	lm	ll	lm	lm	lm	ll	ll	lm	ll	ll	ll	ll	ll	ll	lm	ll	lm	ll	lm	lm	ll	ll	lm	ll	ll	lm	lm
Marker2194174	<nnxnp>	{-1}	np	nn	nn	nn	nn	nn	nn	nn	nn	nn	np	np	nn	nn	nn	np	np	nn	np	nn	nn	nn	nn	np	nn	np	nn	nn	nn	nn	np	nn	np	np	np	np	nn	nn	np	np	nn	nn	np	nn	np	nn	nn
Marker2195826	<nnxnp>	{-0}	nn	np	np	np	np	np	np	np	np	np	nn	nn	np	np	np	nn	nn	np	nn	np	np	np	np	nn	np	nn	np	np	np	np	nn	np	nn	nn	nn	nn	np	np	nn	nn	np	np	nn	np	nn	np	np
Marker2197007	<nnxnp>	{-1}	np	nn	nn	nn	nn	nn	nn	nn	nn	nn	np	np	nn	nn	nn	np	np	nn	np	nn	nn	nn	nn	np	nn	np	nn	nn	nn	nn	np	nn	np	np	np	np	nn	nn	np	np	nn	nn	np	nn	np	nn	nn
Marker2198210	<nnxnp>	{-0}	nn	np	np	np	np	np	np	np	np	np	nn	nn	np	np	np	nn	nn	np	nn	np	np	np	np	nn	np	nn	np	np	np	np	nn	np	nn	nn	nn	nn	np	np	nn	nn	np	np	nn	np	nn	np	np
Marker2202165	<nnxnp>	{-0}	nn	np	np	np	np	np	np	np	np	np	nn	nn	np	np	np	nn	nn	np	nn	np	np	np	np	nn	np	nn	np	np	np	np	nn	np	nn	nn	nn	nn	np	np	nn	nn	np	np	nn	np	nn	np	np
Marker2204201	<nnxnp>	{-0}	nn	np	np	np	np	np	np	np	np	np	nn	nn	np	np	np	nn	nn	np	nn	np	np	np	np	nn	np	nn	np	np	np	np	nn	np	nn	nn	nn	nn	np	np	nn	nn	np	np	nn	np	nn	np	np
Marker2188852	<nnxnp>	{-0}	nn	np	np	np	np	np	nn	np	np	np	nn	nn	np	np	np	nn	nn	np	nn	np	np	np	np	nn	np	nn	np	np	np	np	nn	np	nn	nn	nn	nn	np	nn	nn	nn	np	np	nn	np	nn	np	np
Marker2188047	<lmxll>	{1-}	ll	lm	lm	lm	ll	ll	lm	lm	lm	lm	ll	lm	lm	lm	ll	ll	lm	ll	ll	ll	lm	ll	lm	lm	lm	ll	ll	lm	ll	ll	ll	ll	ll	ll	lm	ll	lm	ll	lm	lm	ll	ll	lm	ll	ll	lm	lm
Marker2189935	<lmxll>	{1-}	ll	lm	lm	lm	ll	ll	lm	lm	lm	lm	ll	lm	lm	lm	ll	ll	lm	ll	ll	ll	lm	ll	lm	lm	lm	ll	ll	lm	ll	ll	ll	ll	ll	ll	lm	ll	lm	ll	lm	lm	ll	ll	lm	ll	ll	lm	lm
Marker2183651	<nnxnp>	{-0}	nn	np	np	np	np	np	nn	np	np	np	nn	nn	np	np	np	nn	nn	np	np	np	np	np	np	nn	np	nn	np	np	np	np	nn	np	nn	nn	nn	nn	np	nn	nn	nn	np	np	nn	np	nn	np	np
Marker2185080	<nnxnp>	{-1}	np	nn	nn	nn	nn	nn	np	nn	nn	nn	np	np	nn	nn	nn	np	np	nn	nn	nn	nn	nn	nn	np	nn	np	nn	nn	nn	nn	np	nn	np	np	np	np	nn	np	np	np	nn	nn	np	nn	np	nn	nn
Marker2185459	<nnxnp>	{-0}	nn	np	np	np	np	np	nn	np	np	np	nn	nn	np	np	np	nn	nn	np	np	np	np	np	np	nn	np	nn	np	np	np	np	nn	np	nn	nn	nn	nn	np	nn	nn	nn	np	np	nn	np	nn	np	np
Marker2186223	<nnxnp>	{-1}	np	nn	nn	nn	nn	nn	np	nn	nn	nn	np	np	nn	nn	nn	np	np	nn	nn	nn	nn	nn	nn	np	nn	np	nn	nn	nn	nn	np	nn	np	np	np	np	nn	np	np	np	nn	nn	np	nn	np	nn	nn
Marker2186723	<nnxnp>	{-0}	nn	np	np	np	np	np	nn	np	np	np	nn	nn	np	np	np	nn	nn	np	np	np	np	np	np	nn	np	nn	np	np	np	np	nn	np	nn	nn	nn	nn	np	nn	nn	nn	np	np	nn	np	nn	np	np
Marker2187420	<nnxnp>	{-1}	np	nn	nn	nn	nn	nn	np	nn	nn	nn	np	np	nn	nn	nn	np	np	nn	nn	nn	nn	nn	nn	np	nn	np	nn	nn	nn	nn	np	nn	np	np	np	np	nn	np	np	np	nn	nn	np	nn	np	nn	nn
Marker2187833	<nnxnp>	{-1}	np	nn	nn	nn	nn	nn	np	nn	nn	nn	np	np	nn	nn	nn	np	np	nn	nn	nn	nn	nn	nn	np	nn	np	nn	nn	nn	nn	np	nn	np	np	np	np	nn	np	np	np	nn	nn	np	nn	np	nn	nn
Marker2161423	<lmxll>	{1-}	ll	lm	lm	lm	ll	ll	lm	lm	lm	lm	ll	lm	lm	lm	ll	ll	lm	ll	ll	ll	lm	ll	lm	lm	lm	ll	ll	lm	ll	ll	ll	ll	ll	ll	lm	ll	lm	ll	lm	lm	ll	ll	lm	ll	ll	lm	lm
Marker2161801	<lmxll>	{1-}	ll	lm	lm	lm	ll	ll	lm	lm	lm	lm	ll	lm	lm	lm	ll	ll	lm	ll	ll	ll	lm	ll	lm	lm	lm	ll	ll	lm	ll	ll	ll	ll	ll	ll	lm	ll	lm	ll	lm	lm	ll	ll	lm	ll	ll	lm	lm
Marker2169745	<lmxll>	{1-}	ll	lm	lm	lm	ll	ll	lm	lm	lm	lm	ll	lm	lm	lm	ll	ll	lm	ll	ll	ll	lm	ll	lm	lm	lm	ll	ll	lm	ll	ll	ll	ll	ll	ll	lm	ll	lm	ll	lm	lm	ll	ll	lm	ll	ll	lm	lm
Marker2170607	<lmxll>	{1-}	ll	lm	lm	lm	ll	ll	lm	lm	lm	lm	ll	lm	lm	lm	ll	ll	lm	ll	ll	ll	lm	ll	lm	lm	lm	ll	ll	lm	ll	ll	ll	ll	ll	ll	lm	ll	lm	ll	lm	lm	ll	ll	lm	ll	ll	lm	lm
Marker2172388	<lmxll>	{1-}	ll	lm	lm	lm	ll	ll	lm	lm	lm	lm	ll	lm	lm	lm	ll	ll	lm	ll	ll	ll	lm	ll	lm	lm	lm	ll	ll	lm	ll	ll	ll	ll	ll	ll	lm	ll	lm	ll	lm	lm	ll	ll	lm	ll	ll	lm	lm
Marker2173292	<lmxll>	{1-}	ll	lm	lm	lm	ll	ll	lm	lm	lm	lm	ll	lm	lm	lm	ll	ll	lm	ll	ll	ll	lm	ll	lm	lm	lm	ll	ll	lm	ll	ll	ll	ll	ll	ll	lm	ll	lm	ll	lm	lm	ll	ll	lm	ll	ll	lm	lm
Marker2174805	<lmxll>	{1-}	ll	lm	lm	lm	ll	ll	lm	lm	lm	lm	ll	lm	lm	lm	ll	ll	lm	ll	ll	ll	lm	ll	lm	lm	lm	ll	ll	lm	ll	ll	ll	ll	ll	ll	lm	ll	lm	ll	lm	lm	ll	ll	lm	ll	ll	lm	lm
Marker2175813	<lmxll>	{1-}	ll	lm	lm	lm	ll	ll	lm	lm	lm	lm	ll	lm	lm	lm	ll	ll	lm	ll	ll	ll	lm	ll	lm	lm	lm	ll	ll	lm	ll	ll	ll	ll	ll	ll	lm	ll	lm	ll	lm	lm	ll	ll	lm	ll	ll	lm	lm
Marker2176710	<lmxll>	{1-}	ll	lm	lm	lm	ll	ll	lm	lm	lm	lm	ll	lm	lm	lm	ll	ll	lm	ll	ll	ll	lm	ll	lm	lm	lm	ll	ll	lm	ll	ll	ll	ll	ll	ll	lm	ll	lm	ll	lm	lm	ll	ll	lm	ll	ll	lm	lm
Marker2177208	<lmxll>	{1-}	ll	lm	lm	lm	ll	ll	lm	lm	lm	lm	ll	lm	lm	lm	ll	ll	lm	ll	ll	ll	lm	ll	lm	lm	lm	ll	ll	lm	ll	ll	ll	ll	ll	ll	lm	ll	lm	ll	lm	lm	ll	ll	lm	ll	ll	lm	lm
Marker2177508	<lmxll>	{1-}	ll	lm	lm	lm	ll	ll	lm	lm	lm	lm	ll	lm	lm	lm	ll	ll	lm	ll	ll	ll	lm	ll	lm	lm	lm	ll	ll	lm	ll	ll	ll	ll	ll	ll	lm	ll	lm	ll	lm	lm	ll	ll	lm	ll	ll	lm	lm
Marker2178762	<lmxll>	{1-}	ll	lm	lm	lm	ll	ll	lm	lm	lm	lm	ll	lm	lm	lm	ll	ll	lm	ll	ll	ll	lm	ll	lm	lm	lm	ll	ll	lm	ll	ll	ll	ll	ll	ll	lm	ll	lm	ll	lm	lm	ll	ll	lm	ll	ll	lm	lm
Marker2179820	<lmxll>	{0-}	lm	ll	ll	ll	lm	lm	ll	ll	ll	ll	lm	ll	ll	ll	lm	lm	ll	lm	lm	lm	ll	lm	ll	ll	ll	lm	lm	ll	lm	lm	lm	lm	lm	lm	ll	lm	ll	lm	ll	ll	lm	lm	ll	lm	lm	ll	ll
Marker2180319	<lmxll>	{1-}	ll	lm	lm	lm	ll	ll	lm	lm	lm	lm	ll	lm	lm	lm	ll	ll	lm	ll	ll	ll	lm	ll	lm	lm	lm	ll	ll	lm	ll	ll	ll	ll	ll	ll	lm	ll	lm	ll	lm	lm	ll	ll	lm	ll	ll	lm	lm
Marker2181655	<lmxll>	{0-}	lm	ll	ll	ll	lm	lm	ll	ll	ll	ll	lm	ll	ll	ll	lm	lm	ll	lm	lm	lm	ll	lm	ll	ll	ll	lm	lm	ll	lm	lm	lm	lm	lm	lm	ll	lm	ll	lm	ll	ll	lm	lm	ll	lm	lm	ll	ll
Marker2182402	<lmxll>	{1-}	ll	lm	lm	lm	ll	ll	lm	lm	lm	lm	ll	lm	lm	lm	ll	ll	lm	ll	ll	ll	lm	ll	lm	lm	lm	ll	ll	lm	ll	ll	ll	ll	ll	ll	lm	ll	lm	ll	lm	lm	ll	ll	lm	ll	ll	lm	lm
Marker2182572	<lmxll>	{0-}	lm	ll	ll	ll	lm	lm	ll	ll	ll	ll	lm	ll	ll	ll	lm	lm	ll	lm	lm	lm	ll	lm	ll	ll	ll	lm	lm	ll	lm	lm	lm	lm	lm	lm	ll	lm	ll	lm	ll	ll	lm	lm	ll	lm	lm	ll	ll
Marker2183266	<lmxll>	{0-}	lm	ll	ll	ll	lm	lm	ll	ll	ll	ll	lm	ll	ll	ll	lm	lm	ll	lm	lm	lm	ll	lm	ll	ll	ll	lm	lm	ll	lm	lm	lm	lm	lm	lm	ll	lm	ll	lm	ll	ll	lm	lm	ll	lm	lm	ll	ll
Marker2183721	<lmxll>	{0-}	lm	ll	ll	ll	lm	lm	ll	ll	ll	ll	lm	ll	ll	ll	lm	lm	ll	lm	lm	lm	ll	lm	ll	ll	ll	lm	lm	ll	lm	lm	lm	lm	lm	lm	ll	lm	ll	lm	ll	ll	lm	lm	ll	lm	lm	ll	ll
Marker2185118	<lmxll>	{0-}	lm	ll	ll	ll	lm	lm	ll	ll	ll	ll	lm	ll	ll	ll	lm	lm	ll	lm	lm	lm	ll	lm	ll	ll	ll	lm	lm	ll	lm	lm	lm	lm	lm	lm	ll	lm	ll	lm	ll	ll	lm	lm	ll	lm	lm	ll	ll
Marker2188923	<nnxnp>	{-0}	nn	np	np	np	np	np	nn	np	np	np	nn	nn	np	np	np	nn	nn	np	nn	np	np	np	np	nn	np	nn	np	np	np	np	nn	np	nn	nn	nn	nn	np	nn	nn	nn	np	np	nn	np	nn	np	np
Marker2189680	<nnxnp>	{-0}	nn	np	np	np	np	np	nn	np	np	np	nn	nn	np	np	np	nn	nn	np	nn	np	np	np	np	nn	np	nn	np	np	np	np	nn	np	nn	nn	nn	nn	np	nn	nn	nn	np	np	nn	np	nn	np	np
Marker2186786	<lmxll>	{0-}	lm	ll	ll	ll	lm	lm	ll	ll	ll	ll	lm	ll	ll	ll	lm	lm	ll	lm	lm	lm	ll	lm	ll	ll	ll	lm	lm	ll	lm	lm	lm	lm	lm	lm	ll	lm	ll	lm	ll	ll	lm	lm	ll	lm	lm	ll	ll
Marker2191276	<lmxll>	{0-}	lm	ll	ll	ll	lm	lm	ll	ll	ll	ll	lm	ll	ll	ll	lm	lm	ll	lm	lm	lm	ll	lm	ll	ll	ll	lm	lm	ll	lm	lm	lm	lm	lm	lm	ll	lm	ll	lm	ll	ll	lm	lm	ll	lm	lm	ll	ll
Marker2193140	<lmxll>	{1-}	ll	lm	lm	lm	ll	ll	lm	lm	lm	lm	ll	lm	lm	lm	ll	ll	lm	ll	ll	ll	lm	ll	lm	lm	lm	ll	ll	lm	ll	ll	ll	ll	ll	ll	lm	ll	lm	ll	lm	lm	ll	ll	lm	ll	ll	lm	lm
Marker2193702	<lmxll>	{1-}	ll	lm	lm	lm	ll	ll	lm	lm	lm	lm	ll	lm	lm	lm	ll	ll	lm	ll	ll	ll	lm	ll	lm	lm	lm	ll	ll	lm	ll	ll	ll	ll	ll	ll	lm	ll	lm	ll	lm	lm	ll	ll	lm	ll	ll	lm	lm
Marker2201472	<lmxll>	{1-}	ll	lm	lm	lm	ll	ll	lm	lm	lm	lm	ll	lm	lm	lm	ll	ll	lm	ll	ll	ll	lm	ll	lm	lm	lm	ll	ll	lm	ll	ll	ll	ll	ll	ll	lm	ll	lm	ll	lm	lm	ll	ll	lm	ll	ll	lm	lm
Marker2183419	<nnxnp>	{-0}	nn	np	np	np	np	np	nn	np	np	np	nn	nn	np	np	np	nn	nn	np	np	np	np	np	np	nn	np	nn	np	np	np	np	nn	np	nn	nn	nn	nn	np	nn	nn	nn	np	np	nn	np	nn	np	np
Marker2187905	<lmxll>	{0-}	lm	ll	ll	ll	lm	lm	ll	ll	ll	ll	lm	ll	ll	ll	lm	lm	ll	lm	lm	lm	ll	lm	ll	ll	ll	lm	lm	ll	lm	lm	lm	lm	lm	lm	ll	lm	ll	lm	ll	ll	lm	lm	ll	lm	lm	ll	ll
Marker2182221	<nnxnp>	{-0}	nn	np	np	np	np	np	nn	np	np	np	nn	nn	np	np	np	nn	nn	np	np	np	np	np	np	nn	np	nn	np	np	np	np	nn	np	nn	nn	nn	nn	np	nn	nn	nn	np	np	nn	np	nn	np	nn
Marker2172660	<lmxll>	{1-}	ll	lm	lm	lm	ll	ll	lm	lm	lm	lm	ll	lm	lm	lm	ll	ll	lm	ll	ll	ll	lm	ll	lm	lm	lm	ll	ll	lm	ll	ll	ll	ll	ll	ll	lm	ll	lm	ll	lm	lm	ll	ll	lm	ll	ll	lm	lm
Marker2172877	<lmxll>	{1-}	ll	lm	lm	lm	ll	ll	lm	lm	lm	lm	ll	lm	lm	lm	ll	ll	lm	ll	ll	ll	lm	ll	lm	lm	lm	ll	ll	lm	ll	ll	ll	ll	ll	ll	lm	ll	lm	ll	lm	lm	ll	ll	lm	ll	ll	lm	lm
Marker2174613	<lmxll>	{1-}	ll	lm	lm	lm	ll	ll	lm	lm	lm	lm	ll	lm	lm	lm	ll	ll	lm	ll	ll	ll	lm	ll	lm	lm	lm	ll	ll	lm	ll	ll	ll	ll	ll	ll	lm	ll	lm	ll	lm	lm	ll	ll	lm	ll	ll	lm	lm
Marker2175013	<lmxll>	{1-}	ll	lm	lm	lm	ll	ll	lm	lm	lm	lm	ll	lm	lm	lm	ll	ll	lm	ll	ll	ll	lm	ll	lm	lm	lm	ll	ll	lm	ll	ll	ll	ll	ll	ll	lm	ll	lm	ll	lm	lm	ll	ll	lm	ll	ll	lm	lm
Marker2184577	<nnxnp>	{-0}	nn	np	np	np	np	np	nn	np	np	np	nn	nn	np	np	np	nn	nn	np	np	np	np	np	np	nn	np	nn	np	np	np	np	nn	np	nn	nn	np	nn	np	nn	nn	nn	np	np	nn	np	nn	np	nn
Marker2183897	<lmxll>	{0-}	lm	ll	ll	ll	lm	lm	ll	ll	ll	ll	lm	ll	ll	ll	lm	lm	ll	lm	lm	lm	ll	lm	ll	ll	ll	lm	lm	ll	lm	lm	lm	lm	lm	lm	ll	lm	ll	lm	ll	ll	lm	lm	ll	lm	lm	ll	ll
Marker2177017	<nnxnp>	{-0}	nn	np	np	np	np	np	nn	np	np	np	nn	nn	np	np	np	nn	nn	np	np	np	np	np	np	nn	np	np	np	np	np	np	nn	np	nn	nn	np	nn	np	nn	nn	nn	np	np	nn	np	nn	np	nn
Marker2177397	<nnxnp>	{-0}	nn	np	np	np	np	np	nn	np	np	np	nn	nn	np	np	np	nn	nn	np	np	np	np	np	np	nn	np	np	np	np	np	np	nn	np	nn	nn	np	nn	np	nn	nn	nn	np	np	nn	np	nn	np	nn
Marker2191187	<lmxll>	{1-}	ll	lm	lm	lm	ll	ll	lm	lm	lm	lm	ll	lm	lm	lm	ll	ll	lm	ll	ll	ll	lm	ll	lm	lm	lm	ll	ll	lm	ll	ll	ll	ll	ll	ll	lm	ll	lm	ll	lm	lm	ll	ll	lm	ll	ll	lm	lm
Marker2192023	<lmxll>	{1-}	ll	lm	lm	lm	ll	ll	lm	lm	lm	lm	ll	lm	lm	lm	ll	ll	lm	ll	ll	ll	lm	ll	lm	lm	lm	ll	ll	lm	ll	ll	ll	ll	ll	ll	lm	ll	lm	ll	lm	lm	ll	ll	lm	ll	ll	lm	lm
Marker2192985	<lmxll>	{1-}	ll	lm	lm	lm	ll	ll	lm	lm	lm	lm	ll	lm	lm	lm	ll	ll	lm	ll	ll	ll	lm	ll	lm	lm	lm	ll	ll	lm	ll	ll	ll	ll	ll	ll	lm	ll	lm	ll	lm	lm	ll	ll	lm	ll	ll	lm	lm
Marker2193277	<lmxll>	{1-}	ll	lm	lm	lm	ll	ll	lm	lm	lm	lm	ll	lm	lm	lm	ll	ll	lm	ll	ll	ll	lm	ll	lm	lm	lm	ll	ll	lm	ll	ll	ll	ll	ll	ll	lm	ll	lm	ll	lm	lm	ll	ll	lm	ll	ll	lm	lm
Marker2193374	<lmxll>	{1-}	ll	lm	lm	lm	ll	ll	lm	lm	lm	lm	ll	lm	lm	lm	ll	ll	lm	ll	ll	ll	lm	ll	lm	lm	lm	ll	ll	lm	ll	ll	ll	ll	ll	ll	lm	ll	lm	ll	lm	lm	ll	ll	lm	ll	ll	lm	lm
Marker2168090	<nnxnp>	{-0}	nn	np	np	np	np	np	nn	np	np	np	nn	nn	np	np	np	nn	nn	np	np	np	np	np	np	nn	np	np	np	np	np	np	nn	np	nn	nn	np	nn	np	nn	nn	nn	np	np	nn	np	nn	np	nn
Marker2168218	<nnxnp>	{-0}	nn	np	np	np	np	np	nn	np	np	np	nn	nn	np	np	np	nn	nn	np	np	np	np	np	np	nn	np	np	np	np	np	np	nn	np	nn	nn	np	nn	np	nn	nn	nn	np	np	nn	np	nn	np	nn
Marker2168383	<nnxnp>	{-1}	np	nn	nn	nn	nn	nn	np	nn	nn	nn	np	np	nn	nn	nn	np	np	nn	nn	nn	nn	nn	nn	np	nn	nn	nn	nn	nn	nn	np	nn	np	np	nn	np	nn	np	np	np	nn	nn	np	nn	np	nn	np
Marker2168558	<nnxnp>	{-0}	nn	np	np	np	np	np	nn	np	np	np	nn	nn	np	np	np	nn	nn	np	np	np	np	np	np	nn	np	np	np	np	np	np	nn	np	nn	nn	np	nn	np	nn	nn	nn	np	np	nn	np	nn	np	nn
Marker2170054	<nnxnp>	{-1}	np	nn	nn	nn	nn	nn	np	nn	nn	nn	np	np	nn	nn	nn	np	np	nn	nn	nn	nn	nn	nn	np	nn	nn	nn	nn	nn	nn	np	nn	np	np	nn	np	nn	np	np	np	nn	nn	np	nn	np	nn	np
Marker2170326	<nnxnp>	{-1}	np	nn	nn	nn	nn	nn	np	nn	nn	nn	np	np	nn	nn	nn	np	np	nn	nn	nn	nn	nn	nn	np	nn	nn	nn	nn	nn	nn	np	nn	np	np	nn	np	nn	np	np	np	nn	nn	np	nn	np	nn	np
Marker2171948	<nnxnp>	{-1}	np	nn	nn	nn	nn	nn	np	nn	nn	nn	np	np	nn	nn	nn	np	np	nn	nn	nn	nn	nn	nn	np	nn	nn	nn	nn	nn	nn	np	nn	np	np	nn	np	nn	np	np	np	nn	nn	np	nn	np	nn	np
Marker2173725	<nnxnp>	{-1}	np	nn	nn	nn	nn	nn	np	nn	nn	nn	np	np	nn	nn	nn	np	np	nn	nn	nn	nn	nn	nn	np	nn	nn	nn	nn	nn	nn	np	nn	np	np	nn	np	nn	np	np	np	nn	nn	np	nn	np	nn	np
Marker2173969	<nnxnp>	{-0}	nn	np	np	np	np	np	nn	np	np	np	nn	nn	np	np	np	nn	nn	np	np	np	np	np	np	nn	np	np	np	np	np	np	nn	np	nn	nn	np	nn	np	nn	nn	nn	np	np	nn	np	nn	np	nn
Marker2166207	<nnxnp>	{-1}	np	nn	nn	nn	nn	nn	np	nn	nn	nn	np	np	nn	nn	nn	np	np	nn	nn	nn	nn	nn	nn	np	nn	nn	nn	nn	nn	nn	np	nn	np	np	nn	np	nn	np	np	np	nn	nn	np	nn	np	nn	np
Marker2167155	<nnxnp>	{-0}	nn	np	np	np	np	np	nn	np	np	np	nn	nn	np	np	np	nn	nn	np	np	np	np	np	np	nn	np	np	np	np	np	np	nn	np	nn	nn	np	nn	np	nn	nn	nn	np	np	nn	np	nn	np	nn
Marker2167369	<nnxnp>	{-0}	nn	np	np	np	np	np	nn	np	np	np	nn	nn	np	np	np	nn	nn	np	np	np	np	np	np	nn	np	np	np	np	np	np	nn	np	nn	nn	np	nn	np	nn	nn	nn	np	np	nn	np	nn	np	nn
Marker2167871	<nnxnp>	{-1}	np	nn	nn	nn	nn	nn	np	nn	nn	nn	np	np	nn	nn	nn	np	np	nn	nn	nn	nn	nn	nn	np	nn	nn	nn	nn	nn	nn	np	nn	np	np	nn	np	nn	np	np	np	nn	nn	np	nn	np	nn	np
Marker2195297	<lmxll>	{1-}	ll	lm	lm	lm	ll	ll	lm	lm	lm	lm	ll	lm	lm	lm	ll	ll	lm	ll	ll	ll	lm	ll	lm	lm	lm	ll	ll	lm	ll	ll	ll	ll	ll	ll	lm	ll	lm	ll	lm	lm	ll	ll	lm	ll	ll	lm	lm
Marker2196438	<lmxll>	{1-}	ll	lm	lm	lm	ll	ll	lm	lm	lm	lm	ll	lm	lm	lm	ll	ll	lm	ll	ll	ll	lm	ll	lm	lm	lm	ll	ll	lm	ll	ll	ll	ll	ll	ll	lm	ll	lm	ll	lm	lm	ll	ll	lm	ll	ll	lm	lm
Marker2198156	<lmxll>	{1-}	ll	lm	lm	lm	ll	ll	lm	lm	lm	lm	ll	lm	lm	lm	ll	ll	lm	ll	ll	ll	lm	ll	lm	lm	lm	ll	ll	lm	ll	ll	ll	ll	ll	ll	lm	ll	lm	ll	lm	lm	ll	ll	lm	ll	ll	lm	lm
Marker2174252	<nnxnp>	{-1}	np	nn	nn	nn	nn	nn	np	nn	nn	nn	np	np	nn	nn	nn	np	np	nn	nn	nn	nn	nn	nn	np	nn	nn	nn	nn	nn	nn	np	nn	np	np	nn	np	nn	np	np	np	nn	nn	np	nn	np	nn	np
Marker2175211	<nnxnp>	{-0}	nn	np	np	np	np	np	nn	np	np	np	nn	nn	np	np	np	nn	nn	np	np	np	np	np	np	nn	np	np	np	np	np	np	nn	np	nn	nn	np	nn	np	nn	nn	nn	np	np	nn	np	nn	np	nn
Marker2177856	<nnxnp>	{-1}	np	nn	nn	nn	nn	nn	np	nn	nn	nn	np	np	nn	nn	nn	np	np	nn	nn	nn	nn	nn	nn	np	nn	nn	nn	nn	nn	nn	np	nn	np	np	nn	np	nn	np	np	np	nn	nn	np	nn	np	nn	np
Marker2200608	<lmxll>	{0-}	lm	lm	ll	ll	lm	lm	ll	ll	ll	ll	lm	ll	ll	ll	lm	lm	ll	lm	lm	lm	ll	lm	ll	ll	ll	lm	lm	ll	lm	lm	lm	lm	lm	lm	ll	lm	ll	lm	ll	ll	lm	lm	ll	lm	lm	ll	ll
Marker2202972	<lmxll>	{1-}	ll	ll	lm	lm	ll	ll	lm	lm	lm	lm	ll	lm	lm	lm	ll	ll	lm	ll	ll	ll	lm	ll	lm	lm	lm	ll	ll	lm	ll	ll	ll	ll	ll	ll	lm	ll	lm	ll	lm	lm	ll	ll	lm	ll	ll	lm	lm
Marker2178905	<nnxnp>	{-0}	nn	np	np	np	np	np	nn	np	np	np	nn	nn	np	np	np	nn	nn	np	np	np	np	np	np	nn	np	np	np	np	np	np	nn	np	nn	nn	np	nn	np	nn	nn	nn	np	np	nn	np	nn	np	nn
Marker2179997	<nnxnp>	{-1}	np	nn	nn	nn	nn	nn	np	nn	nn	nn	np	np	nn	nn	nn	np	np	nn	nn	nn	nn	nn	nn	np	nn	np	nn	nn	nn	nn	np	nn	np	np	np	np	nn	np	np	np	nn	nn	np	nn	np	nn	np
Marker2183313	<nnxnp>	{-0}	nn	np	np	np	np	np	nn	np	np	np	nn	nn	np	np	np	nn	nn	np	np	np	np	np	np	nn	np	nn	np	np	np	np	nn	np	nn	nn	nn	nn	np	nn	nn	nn	np	np	nn	np	nn	np	nn
Marker2205615	<lmxll>	{1-}	ll	ll	lm	lm	ll	ll	lm	lm	lm	lm	ll	lm	lm	lm	ll	ll	lm	ll	ll	ll	lm	ll	lm	lm	lm	ll	ll	lm	ll	ll	ll	lm	ll	ll	lm	ll	lm	ll	lm	lm	ll	ll	lm	ll	ll	lm	lm
Marker2205713	<lmxll>	{1-}	ll	ll	lm	lm	ll	ll	lm	lm	lm	lm	ll	lm	lm	lm	ll	ll	lm	ll	ll	ll	lm	ll	lm	lm	lm	ll	ll	lm	ll	ll	ll	lm	ll	ll	lm	ll	lm	ll	lm	lm	ll	ll	lm	ll	ll	lm	lm
Marker2206227	<lmxll>	{1-}	ll	ll	lm	lm	ll	ll	lm	lm	lm	lm	ll	lm	lm	lm	ll	ll	lm	ll	ll	ll	lm	ll	lm	lm	lm	ll	ll	lm	ll	ll	ll	lm	ll	ll	lm	ll	lm	ll	lm	lm	ll	ll	lm	ll	ll	lm	lm
Marker2206663	<lmxll>	{0-}	lm	lm	ll	ll	lm	lm	ll	ll	ll	ll	lm	ll	ll	ll	lm	lm	ll	lm	lm	lm	ll	lm	ll	ll	ll	lm	lm	ll	lm	lm	lm	ll	lm	lm	ll	lm	ll	lm	ll	ll	lm	lm	ll	lm	lm	ll	ll
Marker2208271	<lmxll>	{1-}	ll	ll	lm	lm	ll	ll	lm	lm	lm	lm	ll	lm	lm	lm	ll	ll	lm	ll	ll	ll	lm	ll	lm	lm	lm	ll	ll	lm	ll	ll	ll	lm	ll	ll	lm	ll	lm	ll	lm	lm	ll	ll	lm	ll	ll	lm	lm
Marker2189801	<nnxnp>	{-0}	nn	np	np	np	np	np	nn	np	np	np	nn	nn	np	np	np	nn	nn	np	nn	np	np	np	np	nn	np	nn	np	np	np	np	nn	np	nn	nn	nn	nn	np	nn	nn	nn	np	np	nn	np	nn	np	np
Marker2211211	<lmxll>	{1-}	lm	ll	ll	lm	lm	ll	lm	lm	lm	lm	ll	lm	lm	lm	ll	ll	lm	ll	lm	ll	lm	ll	lm	lm	lm	ll	ll	lm	ll	ll	ll	lm	ll	ll	lm	ll	lm	ll	lm	lm	ll	ll	lm	ll	ll	lm	lm
Marker2211825	<lmxll>	{1-}	lm	ll	ll	lm	lm	ll	lm	lm	lm	lm	ll	lm	lm	lm	ll	ll	lm	ll	lm	ll	lm	ll	lm	lm	lm	ll	ll	lm	ll	ll	ll	lm	ll	ll	lm	ll	lm	ll	lm	lm	ll	ll	lm	ll	ll	lm	lm
Marker2212553	<lmxll>	{1-}	lm	ll	ll	lm	lm	ll	lm	lm	lm	lm	ll	lm	lm	lm	ll	ll	lm	ll	lm	ll	lm	ll	lm	lm	lm	ll	ll	lm	ll	ll	ll	lm	ll	ll	lm	ll	lm	ll	lm	lm	ll	ll	lm	ll	ll	lm	lm
Marker2212863	<lmxll>	{0-}	ll	lm	lm	ll	ll	lm	ll	ll	ll	ll	lm	ll	ll	ll	lm	lm	ll	lm	ll	lm	ll	lm	ll	ll	ll	lm	lm	ll	lm	lm	lm	ll	lm	lm	ll	lm	ll	lm	ll	ll	lm	lm	ll	lm	lm	ll	ll
Marker2188629	<nnxnp>	{-0}	nn	np	np	np	np	np	np	np	np	np	nn	nn	np	np	np	nn	nn	np	nn	np	np	np	np	nn	np	nn	np	np	np	np	nn	np	nn	nn	nn	nn	np	np	nn	nn	np	np	nn	np	nn	np	np
Marker2190022	<nnxnp>	{-1}	np	nn	nn	nn	nn	nn	nn	nn	nn	nn	np	np	nn	nn	nn	np	np	nn	np	nn	nn	nn	nn	np	nn	np	nn	nn	nn	nn	np	nn	np	np	np	np	nn	nn	np	np	nn	nn	np	nn	np	nn	nn
Marker2190444	<nnxnp>	{-0}	nn	np	np	np	np	np	np	np	np	np	nn	nn	np	np	np	nn	nn	np	nn	np	np	np	np	nn	np	nn	np	np	np	np	nn	np	nn	nn	nn	nn	np	np	nn	nn	np	np	nn	np	nn	np	np
Marker2190637	<nnxnp>	{-1}	np	nn	nn	nn	nn	nn	nn	nn	nn	nn	np	np	nn	nn	nn	np	np	nn	np	nn	nn	nn	nn	np	nn	np	nn	nn	nn	nn	np	nn	np	np	np	np	nn	nn	np	np	nn	nn	np	nn	np	nn	nn
Marker2190878	<nnxnp>	{-0}	nn	np	np	np	np	np	np	np	np	np	nn	nn	np	np	np	nn	nn	np	nn	np	np	np	np	nn	np	nn	np	np	np	np	nn	np	nn	nn	nn	nn	np	np	nn	nn	np	np	nn	np	nn	np	np
Marker2192327	<nnxnp>	{-0}	nn	np	np	np	np	np	np	np	np	np	nn	nn	np	np	np	nn	nn	np	nn	np	np	np	np	nn	np	nn	np	np	np	np	nn	np	nn	nn	nn	nn	np	np	nn	nn	np	np	nn	np	nn	np	np
Marker2192672	<nnxnp>	{-1}	np	nn	nn	nn	nn	nn	nn	nn	nn	nn	np	np	nn	nn	nn	np	np	nn	np	nn	nn	nn	nn	np	nn	np	nn	nn	nn	nn	np	nn	np	np	np	np	nn	nn	np	np	nn	nn	np	nn	np	nn	nn
Marker2193760	<nnxnp>	{-0}	nn	np	np	np	np	np	np	np	np	np	nn	nn	np	np	np	nn	nn	np	nn	np	np	np	np	nn	np	nn	np	np	np	np	nn	np	nn	nn	nn	nn	np	np	nn	nn	np	np	nn	np	nn	np	np
Marker2194293	<nnxnp>	{-0}	nn	np	np	np	np	np	np	np	np	np	nn	nn	np	np	np	nn	nn	np	nn	np	np	np	np	nn	np	nn	np	np	np	np	nn	np	nn	nn	nn	nn	np	np	nn	nn	np	np	nn	np	nn	np	np
Marker2195156	<nnxnp>	{-0}	nn	np	np	np	np	np	np	np	np	np	nn	nn	np	np	np	nn	nn	np	nn	np	np	np	np	nn	np	nn	np	np	np	np	nn	np	nn	nn	nn	nn	np	np	nn	nn	np	np	nn	np	nn	np	np
Marker2197502	<nnxnp>	{-0}	nn	np	np	np	np	np	np	np	np	np	nn	nn	np	np	np	nn	nn	np	nn	np	np	np	np	nn	np	nn	np	np	np	np	nn	np	nn	nn	nn	nn	np	np	nn	nn	np	np	nn	np	nn	np	np
Marker2197834	<nnxnp>	{-1}	np	nn	nn	nn	nn	nn	nn	nn	nn	nn	np	np	nn	nn	nn	np	np	nn	np	nn	nn	nn	nn	np	nn	np	nn	nn	nn	nn	np	nn	np	np	np	np	nn	nn	np	np	nn	nn	np	nn	np	nn	nn
Marker2199322	<nnxnp>	{-0}	nn	np	np	np	np	np	np	np	np	np	nn	nn	np	np	np	nn	nn	np	nn	np	np	np	np	nn	np	nn	np	np	np	np	nn	np	nn	nn	nn	nn	np	np	nn	nn	np	np	nn	np	nn	np	np
Marker2200412	<nnxnp>	{-0}	nn	np	np	np	np	np	np	np	np	np	nn	nn	np	np	np	nn	nn	np	nn	np	np	np	np	nn	np	nn	np	np	np	np	nn	np	nn	nn	nn	nn	np	np	nn	nn	np	np	nn	np	nn	np	np
Marker2200758	<nnxnp>	{-0}	nn	np	np	np	np	np	np	np	np	np	nn	nn	np	np	np	nn	nn	np	nn	np	np	np	np	nn	np	nn	np	np	np	np	nn	np	nn	nn	nn	nn	np	np	nn	nn	np	np	nn	np	nn	np	np
Marker2201114	<nnxnp>	{-0}	nn	np	np	np	np	np	np	np	np	np	nn	nn	np	np	np	nn	nn	np	nn	np	np	np	np	nn	np	nn	np	np	np	np	nn	np	nn	nn	nn	nn	np	np	nn	nn	np	np	nn	np	nn	np	np
Marker2202526	<nnxnp>	{-0}	nn	np	np	np	np	np	np	np	np	np	nn	nn	np	np	np	nn	nn	np	nn	np	np	np	np	nn	np	nn	np	np	np	np	nn	np	nn	nn	nn	nn	np	np	nn	nn	np	np	nn	np	nn	np	np
Marker2202707	<nnxnp>	{-0}	nn	np	np	np	np	np	np	np	np	np	nn	nn	np	np	np	nn	nn	np	nn	np	np	np	np	nn	np	nn	np	np	np	np	nn	np	nn	nn	nn	nn	np	np	nn	nn	np	np	nn	np	nn	np	np
Marker2203105	<nnxnp>	{-0}	nn	np	np	np	np	np	np	np	np	np	nn	nn	np	np	np	nn	nn	np	nn	np	np	np	np	nn	np	nn	np	np	np	np	nn	np	nn	nn	nn	nn	np	np	nn	nn	np	np	nn	np	nn	np	np
Marker2203470	<nnxnp>	{-0}	nn	np	np	np	np	np	np	np	np	np	nn	nn	np	np	np	nn	nn	np	nn	np	np	np	np	nn	np	nn	np	np	np	np	nn	np	nn	nn	nn	nn	np	np	nn	nn	np	np	nn	np	nn	np	np
Marker2217445	<nnxnp>	{-0}	nn	np	np	np	np	np	np	np	np	np	nn	nn	np	np	np	nn	nn	np	nn	np	nn	np	nn	nn	np	nn	np	np	np	np	nn	np	nn	nn	nn	nn	np	np	nn	nn	np	np	nn	np	nn	np	np
Marker2218614	<nnxnp>	{-1}	np	nn	nn	nn	nn	nn	nn	nn	nn	nn	np	np	nn	nn	nn	np	np	nn	np	nn	np	nn	np	np	nn	np	nn	nn	nn	nn	np	nn	np	np	np	np	nn	nn	np	np	nn	nn	np	nn	np	nn	nn
Marker2224548	<nnxnp>	{-0}	nn	np	np	np	np	np	np	np	np	np	nn	nn	np	np	np	nn	nn	np	nn	np	nn	np	nn	nn	np	nn	np	np	np	np	nn	np	nn	nn	nn	nn	np	np	nn	nn	np	np	nn	np	nn	np	np
Marker2224699	<nnxnp>	{-0}	nn	np	np	np	np	np	np	np	np	np	nn	nn	np	np	np	nn	nn	np	nn	np	nn	np	nn	nn	np	nn	np	np	np	np	nn	np	nn	nn	nn	nn	np	np	nn	nn	np	np	nn	np	nn	np	np
Marker2224943	<nnxnp>	{-1}	np	nn	nn	nn	nn	nn	nn	nn	nn	nn	np	np	nn	nn	nn	np	np	nn	np	nn	np	nn	np	np	nn	np	nn	nn	nn	nn	np	nn	np	np	np	np	nn	nn	np	np	nn	nn	np	nn	np	nn	nn
Marker2213671	<nnxnp>	{-0}	nn	np	np	np	np	np	np	np	np	np	nn	nn	np	np	np	nn	nn	np	nn	np	np	np	nn	nn	np	nn	np	np	np	np	nn	np	nn	nn	nn	nn	np	np	nn	nn	np	np	nn	np	nn	np	np
Marker2214730	<nnxnp>	{-0}	nn	np	np	np	np	np	np	np	np	np	nn	nn	np	np	np	nn	nn	np	nn	np	np	np	nn	nn	np	nn	np	np	np	np	nn	np	nn	nn	nn	nn	np	np	nn	nn	np	np	nn	np	nn	np	np
Marker2214758	<nnxnp>	{-1}	np	nn	nn	nn	nn	nn	nn	nn	nn	nn	np	np	nn	nn	nn	np	np	nn	np	nn	nn	nn	np	np	nn	np	nn	nn	nn	nn	np	nn	np	np	np	np	nn	nn	np	np	nn	nn	np	nn	np	nn	nn
Marker2215783	<nnxnp>	{-1}	np	nn	nn	nn	nn	nn	nn	nn	nn	nn	np	np	nn	nn	nn	np	np	nn	np	nn	nn	nn	np	np	nn	np	nn	nn	nn	nn	np	nn	np	np	np	np	nn	nn	np	np	nn	nn	np	nn	np	nn	nn
Marker2225352	<nnxnp>	{-0}	nn	np	np	np	np	np	np	np	np	np	nn	nn	np	np	np	nn	nn	np	nn	np	nn	np	nn	nn	np	nn	np	np	np	np	nn	np	nn	nn	nn	nn	np	np	nn	nn	np	np	nn	np	nn	np	np
Marker2225706	<nnxnp>	{-1}	np	nn	nn	nn	nn	nn	nn	nn	nn	nn	np	np	nn	nn	nn	np	np	nn	np	nn	np	nn	np	np	nn	np	nn	nn	nn	nn	nn	nn	np	np	np	np	nn	nn	np	np	nn	nn	np	nn	np	nn	nn
Marker2226884	<nnxnp>	{-0}	nn	np	np	np	np	np	np	np	np	np	nn	nn	np	np	np	nn	nn	np	nn	np	nn	np	nn	nn	np	nn	np	np	np	np	np	np	nn	nn	nn	nn	np	np	nn	nn	np	np	nn	np	nn	np	np
Marker2253921	<lmxll>	{1-}	lm	ll	ll	lm	lm	ll	lm	lm	lm	lm	ll	lm	lm	lm	ll	ll	ll	ll	lm	ll	ll	ll	lm	lm	lm	ll	ll	lm	ll	ll	ll	lm	ll	ll	lm	ll	lm	ll	lm	lm	lm	ll	lm	ll	ll	ll	ll
Marker2225136	<nnxnp>	{-0}	nn	np	np	np	np	np	np	np	np	np	nn	nn	np	np	np	nn	nn	np	nn	np	nn	np	nn	nn	np	nn	np	np	np	np	nn	np	nn	nn	nn	nn	np	np	nn	nn	np	np	nn	np	nn	np	np
Marker2255573	<lmxll>	{1-}	lm	ll	ll	lm	lm	ll	lm	lm	lm	lm	ll	lm	lm	lm	ll	ll	ll	ll	lm	ll	ll	ll	lm	lm	lm	ll	ll	lm	ll	ll	ll	lm	ll	ll	lm	ll	lm	ll	lm	lm	lm	ll	lm	ll	ll	ll	ll
Marker2257462	<lmxll>	{1-}	lm	ll	ll	lm	lm	ll	lm	lm	lm	lm	ll	lm	lm	lm	ll	ll	ll	ll	lm	ll	ll	ll	lm	lm	lm	ll	ll	lm	ll	ll	ll	lm	ll	ll	lm	ll	lm	ll	lm	lm	lm	ll	lm	ll	ll	ll	ll
Marker2257677	<lmxll>	{1-}	lm	ll	ll	lm	lm	ll	lm	lm	lm	lm	ll	lm	lm	lm	ll	ll	ll	ll	lm	ll	ll	ll	lm	lm	lm	ll	ll	lm	ll	ll	ll	lm	ll	ll	lm	ll	lm	ll	lm	lm	lm	ll	lm	ll	ll	ll	ll
Marker2258072	<lmxll>	{1-}	lm	ll	ll	lm	lm	ll	lm	lm	lm	lm	ll	lm	lm	lm	ll	ll	ll	ll	lm	ll	ll	ll	lm	lm	lm	ll	ll	lm	ll	ll	ll	lm	ll	ll	lm	ll	lm	ll	lm	lm	lm	ll	lm	ll	ll	ll	ll
Marker2258588	<lmxll>	{1-}	lm	ll	ll	lm	lm	ll	lm	lm	lm	lm	ll	lm	lm	lm	ll	ll	ll	ll	lm	ll	ll	ll	lm	lm	lm	ll	ll	lm	ll	ll	ll	lm	ll	ll	lm	ll	lm	ll	lm	lm	lm	ll	lm	ll	ll	ll	ll
Marker2259476	<lmxll>	{1-}	lm	ll	ll	lm	lm	ll	lm	lm	lm	lm	ll	lm	lm	lm	ll	ll	ll	ll	lm	ll	ll	ll	lm	lm	lm	ll	ll	lm	ll	ll	ll	lm	ll	ll	lm	ll	lm	ll	lm	lm	lm	ll	lm	ll	ll	ll	ll
Marker2260629	<lmxll>	{1-}	lm	ll	ll	lm	lm	ll	lm	lm	lm	lm	ll	lm	lm	lm	ll	ll	ll	ll	lm	ll	ll	ll	lm	lm	lm	ll	ll	lm	ll	ll	ll	lm	ll	ll	lm	ll	lm	ll	lm	lm	lm	ll	lm	ll	ll	ll	ll
Marker2221070	<lmxll>	{1-}	lm	ll	ll	lm	lm	ll	lm	lm	lm	lm	ll	lm	lm	lm	ll	ll	lm	ll	lm	ll	ll	ll	lm	lm	lm	ll	ll	lm	ll	ll	ll	lm	ll	ll	lm	ll	lm	ll	lm	lm	lm	ll	lm	ll	ll	ll	ll
Marker2223050	<lmxll>	{1-}	lm	ll	ll	lm	lm	ll	lm	lm	lm	lm	ll	lm	lm	lm	ll	ll	lm	ll	lm	ll	ll	ll	lm	lm	lm	ll	ll	lm	ll	ll	ll	lm	ll	ll	lm	ll	lm	ll	lm	lm	lm	ll	lm	ll	ll	ll	ll
Marker2226952	<lmxll>	{0-}	ll	lm	lm	ll	ll	lm	ll	ll	ll	ll	lm	ll	ll	ll	lm	lm	ll	lm	ll	lm	lm	lm	ll	ll	ll	lm	lm	ll	lm	lm	lm	ll	lm	lm	ll	lm	ll	lm	ll	ll	ll	lm	ll	lm	lm	lm	lm
Marker2236496	<lmxll>	{1-}	lm	ll	ll	lm	lm	ll	lm	lm	lm	lm	ll	lm	lm	lm	ll	ll	lm	ll	lm	ll	ll	ll	lm	lm	lm	ll	ll	lm	ll	ll	ll	lm	ll	ll	lm	ll	lm	ll	lm	lm	lm	ll	lm	ll	ll	ll	ll
Marker2239804	<lmxll>	{1-}	lm	ll	ll	lm	lm	ll	lm	lm	lm	lm	ll	lm	lm	lm	ll	ll	lm	ll	lm	ll	ll	ll	lm	lm	lm	ll	ll	lm	ll	ll	ll	lm	ll	ll	lm	ll	lm	ll	lm	lm	lm	ll	lm	ll	ll	ll	ll
Marker2252283	<lmxll>	{1-}	lm	ll	ll	lm	lm	ll	lm	lm	lm	lm	ll	lm	lm	lm	ll	ll	lm	ll	lm	ll	ll	ll	lm	lm	lm	ll	ll	lm	ll	ll	ll	lm	ll	ll	lm	ll	lm	ll	lm	lm	lm	ll	lm	ll	ll	ll	ll
Marker2252663	<lmxll>	{1-}	lm	ll	ll	lm	lm	ll	lm	lm	lm	lm	ll	lm	lm	lm	ll	ll	lm	ll	lm	ll	ll	ll	lm	lm	lm	ll	ll	lm	ll	ll	ll	lm	ll	ll	lm	ll	lm	ll	lm	lm	lm	ll	lm	ll	ll	ll	ll
Marker2253059	<lmxll>	{0-}	ll	lm	lm	ll	ll	lm	ll	ll	ll	ll	lm	ll	ll	ll	lm	lm	ll	lm	ll	lm	lm	lm	ll	ll	ll	lm	lm	ll	lm	lm	lm	ll	lm	lm	ll	lm	ll	lm	ll	ll	ll	lm	ll	lm	lm	lm	lm
Marker2204864	<nnxnp>	{-0}	nn	np	np	np	np	np	np	np	np	np	nn	nn	np	np	np	nn	nn	np	nn	np	np	np	np	nn	np	nn	np	np	np	np	nn	np	nn	nn	nn	nn	np	np	nn	nn	np	np	nn	np	nn	np	np
Marker2188550	<nnxnp>	{-1}	np	nn	nn	nn	nn	nn	nn	nn	nn	nn	np	np	nn	nn	nn	np	np	nn	np	nn	nn	nn	nn	np	nn	np	nn	nn	nn	nn	np	nn	np	np	np	np	nn	nn	np	np	nn	nn	np	nn	np	nn	nn
Marker2189579	<nnxnp>	{-1}	np	nn	nn	nn	nn	nn	nn	nn	nn	nn	np	np	nn	nn	nn	np	np	nn	np	nn	nn	nn	nn	np	nn	np	nn	nn	nn	nn	np	nn	np	np	np	np	nn	nn	np	np	nn	nn	np	nn	np	nn	nn
Marker2190549	<nnxnp>	{-0}	nn	np	np	np	np	np	np	np	np	np	nn	nn	np	np	np	nn	nn	np	nn	np	np	np	np	nn	np	nn	np	np	np	np	nn	np	nn	nn	nn	nn	np	np	nn	nn	np	np	nn	np	nn	np	np
Marker2193445	<nnxnp>	{-0}	nn	np	np	np	np	np	np	np	np	np	nn	nn	np	np	np	nn	nn	np	nn	np	np	np	np	nn	np	nn	np	np	np	np	nn	np	nn	nn	nn	nn	np	np	nn	nn	np	np	nn	np	nn	np	np
Marker2195463	<nnxnp>	{-0}	nn	np	np	np	np	np	np	np	np	np	nn	nn	np	np	np	nn	nn	np	nn	np	np	np	np	nn	np	nn	np	np	np	np	nn	np	nn	nn	nn	nn	np	np	nn	nn	np	np	nn	np	nn	np	np
Marker2195621	<nnxnp>	{-1}	np	nn	nn	nn	nn	nn	nn	nn	nn	nn	np	np	nn	nn	nn	np	np	nn	np	nn	nn	nn	nn	np	nn	np	nn	nn	nn	nn	np	nn	np	np	np	np	nn	nn	np	np	nn	nn	np	nn	np	nn	nn
Marker2197367	<nnxnp>	{-0}	nn	np	np	np	np	np	np	np	np	np	nn	nn	np	np	np	nn	nn	np	nn	np	np	np	np	nn	np	nn	np	np	np	np	nn	np	nn	nn	nn	nn	np	np	nn	nn	np	np	nn	np	nn	np	np
Marker2199380	<nnxnp>	{-0}	nn	np	np	np	np	np	np	np	np	np	nn	nn	np	np	np	nn	nn	np	nn	np	np	np	np	nn	np	nn	np	np	np	np	nn	np	nn	nn	nn	nn	np	np	nn	nn	np	np	nn	np	nn	np	np
Marker2202659	<nnxnp>	{-1}	np	nn	nn	nn	nn	nn	nn	nn	nn	nn	np	np	nn	nn	nn	np	np	nn	np	nn	nn	nn	nn	np	nn	np	nn	nn	nn	nn	np	nn	np	np	np	np	nn	nn	np	np	nn	nn	np	nn	np	nn	nn
Marker2205086	<nnxnp>	{-0}	nn	np	np	np	np	np	np	np	np	np	nn	nn	np	np	np	nn	nn	np	nn	np	np	np	np	nn	np	nn	np	np	np	np	nn	np	nn	nn	nn	nn	np	np	nn	nn	np	np	nn	np	nn	np	np
Marker2207737	<nnxnp>	{-1}	np	nn	nn	nn	nn	nn	nn	nn	nn	nn	np	np	nn	nn	nn	np	np	nn	np	nn	nn	nn	np	np	nn	np	nn	nn	nn	nn	np	nn	np	np	np	np	nn	nn	np	np	nn	nn	np	nn	np	nn	nn
Marker2208478	<nnxnp>	{-0}	nn	np	np	np	np	np	np	np	np	np	nn	nn	np	np	np	nn	nn	np	nn	np	np	np	nn	nn	np	nn	np	np	np	np	nn	np	nn	nn	nn	nn	np	np	nn	nn	np	np	nn	np	nn	np	np
Marker2208814	<nnxnp>	{-1}	np	nn	nn	nn	nn	nn	nn	nn	nn	nn	np	np	nn	nn	nn	np	np	nn	np	nn	nn	nn	np	np	nn	np	nn	nn	nn	nn	np	nn	np	np	np	np	nn	nn	np	np	nn	nn	np	nn	np	nn	nn
Marker2208926	<nnxnp>	{-1}	np	nn	nn	nn	nn	nn	nn	nn	nn	nn	np	np	nn	nn	nn	np	np	nn	np	nn	nn	nn	np	np	nn	np	nn	nn	nn	nn	np	nn	np	np	np	np	nn	nn	np	np	nn	nn	np	nn	np	nn	nn
Marker2209426	<nnxnp>	{-1}	np	nn	nn	nn	nn	nn	nn	nn	nn	nn	np	np	nn	nn	nn	np	np	nn	np	nn	nn	nn	np	np	nn	np	nn	nn	nn	nn	np	nn	np	np	np	np	nn	nn	np	np	nn	nn	np	nn	np	nn	nn
Marker2209889	<nnxnp>	{-0}	nn	np	np	np	np	np	np	np	np	np	nn	nn	np	np	np	nn	nn	np	nn	np	np	np	nn	nn	np	nn	np	np	np	np	nn	np	nn	nn	nn	nn	np	np	nn	nn	np	np	nn	np	nn	np	np
Marker2212401	<nnxnp>	{-1}	np	nn	nn	nn	nn	nn	nn	nn	nn	nn	np	np	nn	nn	nn	np	np	nn	np	nn	nn	nn	np	np	nn	np	nn	nn	nn	nn	np	nn	np	np	np	np	nn	nn	np	np	nn	nn	np	nn	np	nn	nn
Marker2213509	<nnxnp>	{-1}	np	nn	nn	nn	nn	nn	nn	nn	nn	nn	np	np	nn	nn	nn	np	np	nn	np	nn	nn	nn	np	np	nn	np	nn	nn	nn	nn	np	nn	np	np	np	np	nn	nn	np	np	nn	nn	np	nn	np	nn	nn
Marker2213777	<nnxnp>	{-0}	nn	np	np	np	np	np	np	np	np	np	nn	nn	np	np	np	nn	nn	np	nn	np	np	np	nn	nn	np	nn	np	np	np	np	nn	np	nn	nn	nn	nn	np	np	nn	nn	np	np	nn	np	nn	np	np
Marker2214326	<nnxnp>	{-1}	np	nn	nn	nn	nn	nn	nn	nn	nn	nn	np	np	nn	nn	nn	np	np	nn	np	nn	nn	nn	np	np	nn	np	nn	nn	nn	nn	np	nn	np	np	np	np	nn	nn	np	np	nn	nn	np	nn	np	nn	nn
Marker2215067	<nnxnp>	{-1}	np	nn	nn	nn	nn	nn	nn	nn	nn	nn	np	np	nn	nn	nn	np	np	nn	np	nn	nn	nn	np	np	nn	np	nn	nn	nn	nn	np	nn	np	np	np	np	nn	nn	np	np	nn	nn	np	nn	np	nn	nn
Marker2215561	<hkxhk>	{11}	kk	hh	hh	hk	hk	hh	hk	hk	hk	hk	hk	kk	hk	hk	hh	hk	kk	hh	kk	hh	hh	hh	kk	kk	hk	hk	hh	hk	hh	hh	hk	hk	hk	hk	kk	hk	hk	hh	kk	kk	hh	hh	kk	hh	hk	hk	hh
Marker2216363	<lmxll>	{1-}	lm	ll	ll	lm	lm	ll	lm	lm	lm	lm	ll	lm	lm	lm	ll	ll	lm	ll	lm	ll	ll	ll	lm	lm	lm	ll	ll	lm	ll	ll	ll	lm	ll	ll	lm	ll	lm	ll	lm	lm	ll	ll	lm	ll	ll	lm	ll
Marker2219755	<lmxll>	{1-}	lm	ll	ll	lm	lm	ll	lm	lm	lm	lm	ll	lm	lm	lm	ll	ll	lm	ll	lm	ll	ll	ll	lm	lm	lm	ll	ll	lm	ll	ll	ll	lm	ll	ll	lm	ll	lm	ll	lm	lm	ll	ll	lm	ll	ll	ll	ll
Marker2204471	<nnxnp>	{-1}	np	nn	nn	nn	nn	nn	nn	nn	nn	nn	np	np	nn	nn	nn	np	np	nn	np	nn	nn	nn	nn	np	nn	np	nn	nn	nn	nn	np	nn	np	np	np	np	nn	nn	np	np	nn	nn	np	nn	np	nn	nn
Marker2193538	<nnxnp>	{-1}	np	nn	nn	nn	nn	nn	nn	nn	nn	nn	np	np	nn	nn	nn	np	np	nn	np	nn	nn	nn	nn	np	nn	np	nn	nn	nn	nn	np	nn	np	np	np	np	nn	nn	np	np	nn	nn	np	nn	np	nn	nn
Marker2194598	<nnxnp>	{-0}	nn	np	np	np	np	np	np	np	np	np	nn	nn	np	np	np	nn	nn	np	nn	np	np	np	np	nn	np	nn	np	np	np	np	nn	np	nn	nn	nn	nn	np	np	nn	nn	np	np	nn	np	nn	np	np
Marker2194688	<nnxnp>	{-1}	np	nn	nn	nn	nn	nn	nn	nn	nn	nn	np	np	nn	nn	nn	np	np	nn	np	nn	nn	nn	nn	np	nn	np	nn	nn	nn	nn	np	nn	np	np	np	np	nn	nn	np	np	nn	nn	np	nn	np	nn	nn
Marker2197088	<nnxnp>	{-0}	nn	np	np	np	np	np	np	np	np	np	nn	nn	np	np	np	nn	nn	np	nn	np	np	np	np	nn	np	nn	np	np	np	np	nn	np	nn	nn	nn	nn	np	np	nn	nn	np	np	nn	np	nn	np	np
Marker2198743	<nnxnp>	{-0}	nn	np	np	np	np	np	np	np	np	np	nn	nn	np	np	np	nn	nn	np	nn	np	np	np	np	nn	np	nn	np	np	np	np	nn	np	nn	nn	nn	nn	np	np	nn	nn	np	np	nn	np	nn	np	np
Marker2226773	<lmxll>	{1-}	lm	ll	ll	lm	lm	ll	lm	lm	lm	lm	ll	lm	lm	lm	ll	ll	lm	ll	lm	ll	ll	ll	lm	lm	lm	ll	ll	lm	ll	ll	ll	lm	ll	ll	lm	ll	lm	ll	lm	lm	lm	ll	lm	ll	ll	ll	ll
Marker2254246	<lmxll>	{1-}	lm	ll	ll	lm	lm	ll	lm	lm	lm	lm	ll	lm	lm	lm	ll	ll	lm	ll	lm	ll	ll	ll	lm	lm	lm	ll	ll	lm	ll	ll	ll	lm	ll	ll	lm	ll	lm	ll	lm	lm	lm	ll	lm	ll	ll	ll	ll
Marker2209568	<nnxnp>	{-0}	nn	np	np	np	np	np	np	np	np	np	nn	nn	np	np	np	nn	nn	np	nn	np	np	np	np	nn	np	nn	np	np	np	np	nn	np	nn	nn	nn	nn	np	np	nn	nn	np	np	nn	np	nn	np	np
Marker2258893	<lmxll>	{1-}	lm	ll	ll	lm	lm	ll	lm	lm	lm	lm	ll	lm	lm	lm	ll	ll	ll	ll	lm	ll	ll	ll	lm	lm	lm	ll	ll	lm	ll	ll	ll	lm	ll	ll	lm	ll	lm	ll	lm	lm	lm	ll	lm	ll	ll	ll	ll
Marker2263294	<lmxll>	{1-}	lm	ll	ll	lm	lm	ll	lm	lm	lm	lm	ll	lm	lm	lm	ll	ll	ll	ll	lm	ll	ll	ll	lm	lm	lm	ll	ll	lm	ll	ll	ll	lm	ll	ll	lm	ll	lm	ll	lm	lm	lm	ll	lm	ll	ll	ll	ll
Marker2267594	<lmxll>	{1-}	lm	ll	ll	lm	lm	ll	lm	lm	lm	lm	ll	lm	lm	lm	ll	ll	ll	ll	lm	ll	ll	ll	lm	lm	lm	ll	ll	lm	ll	ll	ll	lm	ll	ll	lm	ll	lm	ll	lm	lm	lm	ll	lm	ll	ll	ll	ll
Marker2269679	<lmxll>	{1-}	lm	ll	ll	lm	lm	ll	lm	lm	lm	lm	ll	lm	lm	lm	ll	ll	ll	ll	lm	ll	ll	ll	lm	lm	lm	ll	ll	lm	ll	ll	ll	lm	ll	ll	lm	ll	lm	ll	lm	lm	lm	ll	lm	ll	ll	ll	ll
Marker2275020	<lmxll>	{1-}	lm	ll	ll	lm	lm	ll	lm	lm	lm	lm	ll	lm	lm	lm	ll	ll	ll	ll	lm	ll	ll	ll	lm	lm	lm	ll	ll	lm	ll	ll	ll	lm	ll	ll	lm	ll	lm	ll	lm	lm	lm	ll	lm	ll	ll	ll	ll
Marker2221764	<hkxhk>	{00}	hh	kk	kk	hk	hk	kk	hk	hk	hk	hk	hk	hh	hk	hk	kk	hk	hh	kk	hh	kk	hk	kk	hh	hh	hk	hk	kk	hk	kk	kk	hk	hk	hk	hk	hh	hk	hk	kk	hh	hh	hk	kk	hh	kk	hk	kk	kk
Marker2221934	<nnxnp>	{-1}	np	nn	nn	nn	nn	nn	nn	nn	nn	nn	np	np	nn	nn	nn	np	np	nn	np	nn	np	nn	np	np	nn	np	nn	nn	nn	nn	np	nn	np	np	np	np	nn	nn	np	np	nn	nn	np	nn	np	nn	nn
Marker2223388	<lmxll>	{1-}	lm	ll	ll	lm	lm	ll	lm	lm	lm	lm	ll	lm	lm	lm	ll	ll	lm	ll	lm	ll	ll	ll	lm	lm	lm	ll	ll	lm	ll	ll	ll	lm	ll	ll	lm	ll	lm	ll	lm	lm	lm	ll	lm	ll	ll	ll	ll
Marker2223412	<lmxll>	{1-}	lm	ll	ll	lm	lm	ll	lm	lm	lm	lm	ll	lm	lm	lm	ll	ll	lm	ll	lm	ll	ll	ll	lm	lm	lm	ll	ll	lm	ll	ll	ll	lm	ll	ll	lm	ll	lm	ll	lm	lm	lm	ll	lm	ll	ll	ll	ll
Marker2224156	<lmxll>	{1-}	lm	ll	ll	lm	lm	ll	lm	lm	lm	lm	ll	lm	lm	lm	ll	ll	lm	ll	lm	ll	ll	ll	lm	lm	lm	ll	ll	lm	ll	ll	ll	lm	ll	ll	lm	ll	lm	ll	lm	lm	lm	ll	lm	ll	ll	ll	ll
Marker2224329	<hkxhk>	{00}	hh	kk	kk	hk	hk	kk	hk	hk	hk	hk	hk	hh	hk	hk	kk	hk	hh	kk	hh	kk	hk	kk	hh	hh	hk	hk	kk	hk	kk	kk	hk	hk	hk	hk	hh	hk	hk	kk	hh	hh	hk	kk	hh	kk	hk	kk	kk
Marker2225905	<lmxll>	{1-}	lm	ll	ll	lm	lm	ll	lm	lm	lm	lm	ll	lm	lm	lm	ll	ll	lm	ll	lm	ll	ll	ll	lm	lm	lm	ll	ll	lm	ll	ll	ll	lm	ll	ll	lm	ll	lm	ll	lm	lm	lm	ll	lm	ll	ll	ll	ll
Marker2226330	<nnxnp>	{-1}	np	nn	nn	nn	nn	nn	nn	nn	nn	nn	np	np	nn	nn	nn	np	np	nn	np	nn	np	nn	np	np	nn	np	nn	nn	nn	nn	np	nn	np	np	np	np	nn	nn	np	np	nn	nn	np	nn	np	nn	nn
Marker2226916	<lmxll>	{1-}	lm	ll	ll	lm	lm	ll	lm	lm	lm	lm	ll	lm	lm	lm	ll	ll	lm	ll	lm	ll	ll	ll	lm	lm	lm	ll	ll	lm	ll	ll	ll	lm	ll	ll	lm	ll	lm	ll	lm	lm	lm	ll	lm	ll	ll	ll	ll
Marker2231863	<lmxll>	{1-}	lm	ll	ll	lm	lm	ll	lm	lm	lm	lm	ll	lm	lm	lm	ll	ll	lm	ll	lm	ll	ll	ll	lm	lm	lm	ll	ll	lm	ll	ll	ll	lm	ll	ll	lm	ll	lm	ll	lm	lm	lm	ll	lm	ll	ll	ll	ll
Marker2234407	<lmxll>	{0-}	ll	lm	lm	ll	ll	lm	ll	ll	ll	ll	lm	ll	ll	ll	lm	lm	ll	lm	ll	lm	lm	lm	ll	ll	ll	lm	lm	ll	lm	lm	lm	ll	lm	lm	ll	lm	ll	lm	ll	ll	ll	lm	ll	lm	lm	lm	lm
Marker2235679	<lmxll>	{1-}	lm	ll	ll	lm	lm	ll	lm	lm	lm	lm	ll	lm	lm	lm	ll	ll	lm	ll	lm	ll	ll	ll	lm	lm	lm	ll	ll	lm	ll	ll	ll	lm	ll	ll	lm	ll	lm	ll	lm	lm	lm	ll	lm	ll	ll	ll	ll
Marker2237025	<lmxll>	{1-}	lm	ll	ll	lm	lm	ll	lm	lm	lm	lm	ll	lm	lm	lm	ll	ll	lm	ll	lm	ll	ll	ll	lm	lm	lm	ll	ll	lm	ll	ll	ll	lm	ll	ll	lm	ll	lm	ll	lm	lm	lm	ll	lm	ll	ll	ll	ll
Marker2237353	<lmxll>	{1-}	lm	ll	ll	lm	lm	ll	lm	lm	lm	lm	ll	lm	lm	lm	ll	ll	lm	ll	lm	ll	ll	ll	lm	lm	lm	ll	ll	lm	ll	ll	ll	lm	ll	ll	lm	ll	lm	ll	lm	lm	lm	ll	lm	ll	ll	ll	ll
Marker2239755	<lmxll>	{1-}	lm	ll	ll	lm	lm	ll	lm	lm	lm	lm	ll	lm	lm	lm	ll	ll	lm	ll	lm	ll	ll	ll	lm	lm	lm	ll	ll	lm	ll	ll	ll	lm	ll	ll	lm	ll	lm	ll	lm	lm	lm	ll	lm	ll	ll	ll	ll
Marker2241144	<lmxll>	{1-}	lm	ll	ll	lm	lm	ll	lm	lm	lm	lm	ll	lm	lm	lm	ll	ll	lm	ll	lm	ll	ll	ll	lm	lm	lm	ll	ll	lm	ll	ll	ll	lm	ll	ll	lm	ll	lm	ll	lm	lm	lm	ll	lm	ll	ll	ll	ll
Marker2241146	<lmxll>	{1-}	lm	ll	ll	lm	lm	ll	lm	lm	lm	lm	ll	lm	lm	lm	ll	ll	lm	ll	lm	ll	ll	ll	lm	lm	lm	ll	ll	lm	ll	ll	ll	lm	ll	ll	lm	ll	lm	ll	lm	lm	lm	ll	lm	ll	ll	ll	ll
Marker2241831	<lmxll>	{1-}	lm	ll	ll	lm	lm	ll	lm	lm	lm	lm	ll	lm	lm	lm	ll	ll	lm	ll	lm	ll	ll	ll	lm	lm	lm	ll	ll	lm	ll	ll	ll	lm	ll	ll	lm	ll	lm	ll	lm	lm	lm	ll	lm	ll	ll	ll	ll
Marker2246590	<lmxll>	{1-}	lm	ll	ll	lm	lm	ll	lm	lm	lm	lm	ll	lm	lm	lm	ll	ll	lm	ll	lm	ll	ll	ll	lm	lm	lm	ll	ll	lm	ll	ll	ll	lm	ll	ll	lm	ll	lm	ll	lm	lm	lm	ll	lm	ll	ll	ll	ll
Marker2246833	<lmxll>	{1-}	lm	ll	ll	lm	lm	ll	lm	lm	lm	lm	ll	lm	lm	lm	ll	ll	lm	ll	lm	ll	ll	ll	lm	lm	lm	ll	ll	lm	ll	ll	ll	lm	ll	ll	lm	ll	lm	ll	lm	lm	lm	ll	lm	ll	ll	ll	ll
Marker2247672	<lmxll>	{0-}	ll	lm	lm	ll	ll	lm	ll	ll	ll	ll	lm	ll	ll	ll	lm	lm	ll	lm	ll	lm	lm	lm	ll	ll	ll	lm	lm	ll	lm	lm	lm	ll	lm	lm	ll	lm	ll	lm	ll	ll	ll	lm	ll	lm	lm	lm	lm
Marker2248581	<lmxll>	{1-}	lm	ll	ll	lm	lm	ll	lm	lm	lm	lm	ll	lm	lm	lm	ll	ll	lm	ll	lm	ll	ll	ll	lm	lm	lm	ll	ll	lm	ll	ll	ll	lm	ll	ll	lm	ll	lm	ll	lm	lm	lm	ll	lm	ll	ll	ll	ll
Marker2248672	<lmxll>	{1-}	lm	ll	ll	lm	lm	ll	lm	lm	lm	lm	ll	lm	lm	lm	ll	ll	lm	ll	lm	ll	ll	ll	lm	lm	lm	ll	ll	lm	ll	ll	ll	lm	ll	ll	lm	ll	lm	ll	lm	lm	lm	ll	lm	ll	ll	ll	ll
Marker2250002	<lmxll>	{1-}	lm	ll	ll	lm	lm	ll	lm	lm	lm	lm	ll	lm	lm	lm	ll	ll	lm	ll	lm	ll	ll	ll	lm	lm	lm	ll	ll	lm	ll	ll	ll	lm	ll	ll	lm	ll	lm	ll	lm	lm	lm	ll	lm	ll	ll	ll	ll
Marker2253728	<lmxll>	{1-}	lm	ll	ll	lm	lm	ll	lm	lm	lm	lm	ll	lm	lm	lm	ll	ll	lm	ll	lm	ll	ll	ll	lm	lm	lm	ll	ll	lm	ll	ll	ll	lm	ll	ll	lm	ll	lm	ll	lm	lm	lm	ll	lm	ll	ll	ll	ll
Marker2254955	<lmxll>	{1-}	lm	ll	ll	lm	lm	ll	lm	lm	lm	lm	ll	lm	lm	lm	ll	ll	lm	ll	lm	ll	ll	ll	lm	lm	lm	ll	ll	lm	ll	ll	ll	lm	ll	ll	lm	ll	lm	ll	lm	lm	lm	ll	lm	ll	ll	ll	ll
Marker2207975	<nnxnp>	{-0}	nn	np	np	np	np	np	np	np	np	np	nn	nn	np	np	np	nn	nn	np	nn	np	np	np	nn	nn	np	nn	np	np	np	np	nn	np	nn	nn	nn	nn	np	np	nn	nn	np	np	nn	np	nn	np	np
Marker2209635	<nnxnp>	{-1}	np	nn	nn	nn	nn	nn	nn	nn	nn	nn	np	np	nn	nn	nn	np	np	nn	np	nn	nn	nn	np	np	nn	np	nn	nn	nn	nn	np	nn	np	np	np	np	nn	nn	np	np	nn	nn	np	nn	np	nn	nn
Marker2210854	<nnxnp>	{-0}	nn	np	np	np	np	np	np	np	np	np	nn	nn	np	np	np	nn	nn	np	nn	np	np	np	nn	nn	np	nn	np	np	np	np	nn	np	nn	nn	nn	nn	np	np	nn	nn	np	np	nn	np	nn	np	np
Marker2217149	<nnxnp>	{-0}	nn	np	np	np	np	np	np	np	np	np	nn	nn	np	np	np	nn	nn	np	nn	np	np	np	nn	nn	np	nn	np	np	np	np	nn	np	nn	nn	nn	nn	np	np	nn	nn	np	np	nn	np	nn	np	np
Marker2227902	<nnxnp>	{-0}	nn	np	np	np	np	np	np	np	np	np	nn	nn	np	np	np	np	nn	np	nn	np	nn	np	nn	nn	np	nn	np	np	np	np	np	np	nn	nn	nn	nn	np	np	nn	nn	np	np	nn	np	nn	np	np
Marker2231043	<nnxnp>	{-0}	nn	np	np	np	np	np	np	np	np	np	nn	nn	np	np	np	np	nn	np	nn	np	nn	np	nn	nn	np	nn	np	np	np	np	np	np	nn	nn	nn	nn	np	np	nn	nn	np	np	nn	np	nn	np	np
Marker2228505	<nnxnp>	{-0}	nn	np	np	np	np	np	np	np	np	np	nn	nn	np	np	np	np	nn	np	nn	np	nn	np	nn	nn	np	nn	np	np	np	np	np	np	nn	nn	nn	nn	np	np	nn	nn	np	np	nn	np	nn	np	np
Marker2228723	<nnxnp>	{-1}	np	nn	nn	nn	nn	nn	nn	nn	nn	nn	np	np	nn	nn	nn	nn	np	nn	np	nn	np	nn	np	np	nn	np	nn	nn	nn	nn	nn	nn	np	np	np	np	nn	nn	np	np	nn	nn	np	nn	np	nn	nn
Marker2228957	<nnxnp>	{-0}	nn	np	np	np	np	np	np	np	np	np	nn	nn	np	np	np	np	nn	np	nn	np	nn	np	nn	nn	np	nn	np	np	np	np	np	np	nn	nn	nn	nn	np	np	nn	nn	np	np	nn	np	nn	np	np
Marker2229373	<nnxnp>	{-1}	np	nn	nn	nn	nn	nn	nn	nn	nn	nn	np	np	nn	nn	nn	nn	np	nn	np	nn	np	nn	np	np	nn	np	nn	nn	nn	nn	nn	nn	np	np	np	np	nn	nn	np	np	nn	nn	np	nn	np	nn	nn
Marker2229435	<nnxnp>	{-1}	np	nn	nn	nn	nn	nn	nn	nn	nn	nn	np	np	nn	nn	nn	nn	np	nn	np	nn	np	nn	np	np	nn	np	nn	nn	nn	nn	nn	nn	np	np	np	np	nn	nn	np	np	nn	nn	np	nn	np	nn	nn
Marker2243390	<nnxnp>	{-0}	nn	np	np	np	np	np	np	np	np	np	nn	nn	np	np	np	np	nn	np	nn	np	nn	np	nn	nn	np	nn	np	np	np	np	np	np	nn	nn	nn	nn	np	np	nn	nn	np	np	nn	np	nn	np	np
Marker2225774	<nnxnp>	{-0}	nn	np	np	np	np	np	np	np	np	np	nn	nn	np	np	np	nn	nn	np	nn	np	nn	np	nn	nn	np	nn	np	np	np	np	np	np	nn	nn	nn	nn	np	np	nn	nn	np	np	nn	np	nn	np	np
Marker2218702	<nnxnp>	{-1}	np	nn	nn	nn	nn	nn	nn	nn	nn	nn	np	np	nn	nn	nn	np	np	nn	np	nn	np	nn	np	np	nn	np	nn	nn	nn	nn	np	nn	np	np	np	np	nn	nn	np	np	nn	nn	np	nn	np	nn	nn
Marker2218978	<nnxnp>	{-1}	np	nn	nn	nn	nn	nn	nn	nn	nn	nn	np	np	nn	nn	nn	np	np	nn	np	nn	np	nn	np	np	nn	np	nn	nn	nn	nn	np	nn	np	np	np	np	nn	nn	np	np	nn	nn	np	nn	np	nn	nn
Marker2219671	<nnxnp>	{-0}	nn	np	np	np	np	np	np	np	np	np	nn	nn	np	np	np	nn	nn	np	nn	np	nn	np	nn	nn	np	nn	np	np	np	np	nn	np	nn	nn	nn	nn	np	np	nn	nn	np	np	nn	np	nn	np	np
Marker2220154	<nnxnp>	{-0}	nn	np	np	np	np	np	np	np	np	np	nn	nn	np	np	np	nn	nn	np	nn	np	nn	np	nn	nn	np	nn	np	np	np	np	nn	np	nn	nn	nn	nn	np	np	nn	nn	np	np	nn	np	nn	np	np
Marker2220264	<nnxnp>	{-0}	nn	np	np	np	np	np	np	np	np	np	nn	nn	np	np	np	nn	nn	np	nn	np	nn	np	nn	nn	np	nn	np	np	np	np	nn	np	nn	nn	nn	nn	np	np	nn	nn	np	np	nn	np	nn	np	np
Marker2222103	<nnxnp>	{-0}	nn	np	np	np	np	np	np	np	np	np	nn	nn	np	np	np	nn	nn	np	nn	np	nn	np	nn	nn	np	nn	np	np	np	np	nn	np	nn	nn	nn	nn	np	np	nn	nn	np	np	nn	np	nn	np	np
Marker2223833	<nnxnp>	{-0}	nn	np	np	np	np	np	np	np	np	np	nn	nn	np	np	np	nn	nn	np	nn	np	nn	np	nn	nn	np	nn	np	np	np	np	nn	np	nn	nn	nn	nn	np	np	nn	nn	np	np	nn	np	nn	np	np
Marker2256229	<lmxll>	{1-}	lm	ll	ll	lm	lm	ll	lm	lm	lm	lm	ll	lm	lm	lm	ll	ll	ll	ll	lm	ll	ll	ll	lm	lm	lm	ll	ll	lm	ll	ll	ll	lm	ll	ll	lm	ll	lm	ll	lm	lm	lm	ll	lm	ll	ll	ll	ll
Marker2260072	<lmxll>	{1-}	lm	ll	ll	lm	lm	ll	lm	lm	lm	lm	ll	lm	lm	lm	ll	ll	ll	ll	lm	ll	ll	ll	lm	lm	lm	ll	ll	lm	ll	ll	ll	lm	ll	ll	lm	ll	lm	ll	lm	lm	lm	ll	lm	ll	ll	ll	ll
Marker2266538	<lmxll>	{0-}	ll	lm	lm	ll	ll	lm	ll	ll	ll	ll	lm	ll	ll	ll	lm	lm	lm	lm	ll	lm	lm	lm	ll	ll	ll	lm	lm	ll	lm	lm	lm	ll	lm	lm	ll	lm	ll	lm	ll	ll	ll	lm	ll	lm	lm	lm	lm
Marker2269943	<lmxll>	{1-}	lm	ll	ll	lm	lm	ll	lm	lm	lm	lm	ll	lm	lm	lm	ll	ll	ll	ll	lm	ll	ll	ll	lm	lm	lm	ll	ll	lm	ll	ll	ll	lm	ll	ll	lm	ll	lm	ll	lm	lm	lm	ll	lm	ll	ll	ll	ll
Marker2276160	<lmxll>	{1-}	lm	ll	ll	lm	lm	ll	lm	lm	lm	lm	ll	lm	lm	lm	ll	ll	ll	ll	lm	ll	ll	ll	lm	lm	lm	ll	ll	lm	ll	ll	ll	lm	ll	ll	lm	ll	lm	ll	lm	lm	lm	ll	lm	ll	ll	ll	ll
Marker2206121	<nnxnp>	{-1}	np	nn	nn	nn	nn	nn	nn	nn	nn	nn	np	np	nn	nn	nn	np	np	nn	np	nn	nn	nn	nn	np	nn	np	nn	nn	nn	nn	np	nn	np	np	np	np	nn	nn	np	np	nn	nn	np	nn	np	nn	nn
Marker2207453	<nnxnp>	{-0}	nn	np	np	np	np	np	np	np	np	np	nn	nn	np	np	np	nn	nn	np	nn	np	np	np	np	nn	np	nn	np	np	np	np	nn	np	nn	nn	nn	nn	np	np	nn	nn	np	np	nn	np	nn	np	np
Marker2211075	<nnxnp>	{-0}	nn	np	np	np	np	np	np	np	np	np	nn	nn	np	np	np	nn	nn	np	nn	np	np	np	nn	nn	np	nn	np	np	np	np	nn	np	nn	nn	nn	nn	np	np	nn	nn	np	np	nn	np	nn	np	np
Marker2212829	<nnxnp>	{-0}	nn	np	np	np	np	np	np	np	np	np	nn	nn	np	np	np	nn	nn	np	nn	np	np	np	nn	nn	np	nn	np	np	np	np	nn	np	nn	nn	nn	nn	np	np	nn	nn	np	np	nn	np	nn	np	np
Marker2214418	<nnxnp>	{-1}	np	nn	nn	nn	nn	nn	nn	nn	nn	nn	np	np	nn	nn	nn	np	np	nn	np	nn	nn	nn	np	np	nn	np	nn	nn	nn	nn	np	nn	np	np	np	np	nn	nn	np	np	nn	nn	np	nn	np	nn	nn
Marker2214581	<nnxnp>	{-1}	np	nn	nn	nn	nn	nn	nn	nn	nn	nn	np	np	nn	nn	nn	np	np	nn	np	nn	nn	nn	np	np	nn	np	nn	nn	nn	nn	np	nn	np	np	np	np	nn	nn	np	np	nn	nn	np	nn	np	nn	nn
Marker2216184	<nnxnp>	{-0}	nn	np	np	np	np	np	np	np	np	np	nn	nn	np	np	np	nn	nn	np	nn	np	np	np	nn	nn	np	nn	np	np	np	np	nn	np	nn	nn	nn	nn	np	np	nn	nn	np	np	nn	np	nn	np	np
Marker2218257	<nnxnp>	{-1}	np	nn	nn	nn	nn	nn	nn	nn	nn	nn	np	np	nn	nn	nn	np	np	nn	np	nn	np	nn	np	np	nn	np	nn	nn	nn	nn	np	nn	np	np	np	np	nn	nn	np	np	nn	nn	np	nn	np	nn	nn
Marker2222379	<nnxnp>	{-1}	np	nn	nn	nn	nn	nn	nn	nn	nn	nn	np	np	nn	nn	nn	np	np	nn	np	nn	np	nn	np	np	nn	np	nn	nn	nn	nn	np	nn	np	np	np	np	nn	nn	np	np	nn	nn	np	nn	np	nn	nn
Marker2224860	<nnxnp>	{-0}	nn	np	np	np	np	np	np	np	np	np	nn	nn	np	np	np	nn	nn	np	nn	np	nn	np	nn	nn	np	nn	np	np	np	np	nn	np	nn	nn	nn	nn	np	np	nn	nn	np	np	nn	np	nn	np	np
Marker2209045	<nnxnp>	{-0}	nn	np	np	np	np	np	np	np	np	np	nn	nn	np	np	np	nn	nn	np	nn	np	np	np	nn	nn	np	nn	np	np	np	np	nn	np	nn	nn	nn	nn	np	np	nn	nn	np	np	nn	np	nn	np	np
Marker2209165	<nnxnp>	{-0}	nn	np	np	np	np	np	np	np	np	np	nn	nn	np	np	np	nn	nn	np	nn	np	np	np	nn	nn	np	nn	np	np	np	np	nn	np	nn	nn	nn	nn	np	np	nn	nn	np	np	nn	np	nn	np	np
Marker2225413	<nnxnp>	{-0}	nn	np	np	np	np	np	np	np	np	np	nn	nn	np	np	np	nn	nn	np	nn	np	nn	np	nn	nn	np	nn	np	np	np	np	nn	np	nn	nn	nn	nn	np	np	nn	nn	np	np	nn	np	nn	np	np
Marker2228310	<nnxnp>	{-0}	nn	np	np	np	np	np	np	np	np	np	nn	nn	np	np	np	np	nn	np	nn	np	nn	np	nn	nn	np	nn	np	np	np	np	np	np	nn	nn	nn	nn	np	np	nn	nn	np	np	nn	np	nn	np	np
Marker2228334	<nnxnp>	{-1}	np	nn	nn	nn	nn	nn	nn	nn	nn	nn	np	np	nn	nn	nn	nn	np	nn	np	nn	np	nn	np	np	nn	np	nn	nn	nn	nn	nn	nn	np	np	np	np	nn	nn	np	np	nn	nn	np	nn	np	nn	nn
Marker2229084	<nnxnp>	{-1}	np	nn	nn	nn	nn	nn	nn	nn	nn	nn	np	np	nn	nn	nn	nn	np	nn	np	nn	np	nn	np	np	nn	np	nn	nn	nn	nn	nn	nn	np	np	np	np	nn	nn	np	np	nn	nn	np	nn	np	nn	nn
Marker2229742	<nnxnp>	{-0}	nn	np	np	np	np	np	np	np	np	np	nn	nn	np	np	np	np	nn	np	nn	np	nn	np	nn	nn	np	nn	np	np	np	np	np	np	nn	nn	nn	nn	np	np	nn	nn	np	np	nn	np	nn	np	np
Marker2230292	<nnxnp>	{-0}	nn	np	np	np	np	np	np	np	np	np	nn	nn	np	np	np	np	nn	np	nn	np	nn	np	nn	nn	np	nn	np	np	np	np	np	np	nn	nn	nn	nn	np	np	nn	nn	np	np	nn	np	nn	np	np
Marker2240532	<nnxnp>	{-1}	np	nn	nn	nn	nn	nn	nn	nn	nn	nn	np	np	nn	nn	nn	nn	np	nn	np	nn	np	nn	np	np	nn	np	nn	nn	nn	nn	nn	nn	np	np	np	np	nn	nn	np	np	nn	nn	np	nn	np	nn	nn
Marker2240600	<nnxnp>	{-0}	nn	np	np	np	np	np	np	np	np	np	nn	nn	np	np	np	np	nn	np	nn	np	nn	np	nn	nn	np	nn	np	np	np	np	np	np	nn	nn	nn	nn	np	np	nn	nn	np	np	nn	np	nn	np	np
Marker2227265	<nnxnp>	{-0}	nn	np	np	np	np	np	np	np	np	np	nn	nn	np	np	np	np	nn	np	nn	np	nn	np	nn	nn	np	nn	np	np	np	np	np	np	nn	nn	nn	nn	np	np	nn	nn	np	np	nn	np	nn	np	np
Marker2230037	<nnxnp>	{-1}	np	nn	nn	nn	nn	nn	nn	nn	nn	nn	np	np	nn	nn	nn	nn	np	nn	np	nn	np	nn	np	np	nn	np	nn	nn	nn	nn	nn	nn	np	np	np	np	nn	nn	np	np	nn	nn	np	nn	np	nn	nn
Marker2230199	<nnxnp>	{-0}	nn	np	np	np	np	np	np	np	np	np	nn	nn	np	np	np	np	nn	np	nn	np	nn	np	nn	nn	np	nn	np	np	np	np	np	np	nn	nn	nn	nn	np	np	nn	nn	np	np	nn	np	nn	np	np
Marker2230513	<nnxnp>	{-1}	np	nn	nn	nn	nn	nn	nn	nn	nn	nn	np	np	nn	nn	nn	nn	np	nn	np	nn	np	nn	np	np	nn	np	nn	nn	nn	nn	nn	nn	np	np	np	np	nn	nn	np	np	nn	nn	np	nn	np	nn	nn
Marker2230781	<nnxnp>	{-0}	nn	np	np	np	np	np	np	np	np	np	nn	nn	np	np	np	np	nn	np	nn	np	nn	np	nn	nn	np	nn	np	np	np	np	np	np	nn	nn	nn	nn	np	np	nn	nn	np	np	nn	np	nn	np	np
Marker2224372	<lmxll>	{1-}	lm	ll	ll	lm	lm	ll	lm	lm	lm	lm	ll	lm	lm	lm	ll	ll	lm	ll	lm	ll	ll	ll	lm	lm	lm	ll	ll	lm	ll	ll	ll	lm	ll	ll	lm	ll	lm	ll	lm	lm	lm	ll	lm	ll	ll	ll	ll
Marker2246773	<lmxll>	{1-}	lm	ll	ll	lm	lm	ll	lm	lm	lm	lm	ll	lm	lm	lm	ll	ll	lm	ll	lm	ll	ll	ll	lm	lm	lm	ll	ll	lm	ll	ll	ll	lm	ll	ll	lm	ll	lm	ll	lm	lm	lm	ll	lm	ll	ll	ll	ll
Marker2249634	<lmxll>	{1-}	lm	ll	ll	lm	lm	ll	lm	lm	lm	lm	ll	lm	lm	lm	ll	ll	lm	ll	lm	ll	ll	ll	lm	lm	lm	ll	ll	lm	ll	ll	ll	lm	ll	ll	lm	ll	lm	ll	lm	lm	lm	ll	lm	ll	ll	ll	ll
Marker2231247	<nnxnp>	{-0}	nn	np	np	np	np	np	np	np	np	np	nn	nn	np	np	np	np	nn	np	nn	np	nn	np	nn	nn	np	nn	np	np	np	np	np	np	nn	nn	nn	nn	np	np	nn	nn	np	np	nn	np	nn	np	np
Marker2255456	<nnxnp>	{-1}	np	nn	nn	nn	nn	nn	nn	nn	nn	nn	np	np	nn	nn	nn	nn	np	nn	np	nn	np	nn	np	np	nn	np	nn	nn	nn	nn	nn	nn	np	np	np	np	nn	nn	np	np	nn	nn	np	nn	np	nn	nn
Marker2254995	<lmxll>	{1-}	lm	ll	ll	lm	lm	ll	lm	lm	lm	lm	ll	lm	lm	lm	ll	ll	ll	ll	lm	ll	ll	ll	lm	lm	lm	ll	ll	lm	ll	ll	ll	lm	ll	ll	lm	ll	lm	ll	lm	lm	lm	ll	lm	ll	ll	ll	ll
Marker2258363	<lmxll>	{1-}	lm	ll	ll	lm	lm	ll	lm	lm	lm	lm	ll	lm	lm	lm	ll	ll	ll	ll	lm	ll	ll	ll	lm	lm	lm	ll	ll	lm	ll	ll	ll	lm	ll	ll	lm	ll	lm	ll	lm	lm	lm	ll	lm	ll	ll	ll	ll
Marker2293206	<lmxll>	{0-}	ll	lm	lm	ll	ll	lm	ll	ll	ll	ll	lm	ll	ll	ll	lm	lm	lm	lm	ll	lm	lm	lm	ll	ll	ll	lm	lm	ll	lm	lm	lm	ll	lm	lm	ll	lm	ll	lm	ll	ll	ll	lm	ll	lm	lm	lm	lm
Marker2256305	<nnxnp>	{-0}	nn	np	nn	np	np	np	np	np	np	np	np	np	np	np	nn	np	nn	np	nn	nn	nn	np	nn	nn	np	nn	np	np	np	np	np	np	nn	nn	nn	nn	nn	np	np	nn	np	nn	nn	nn	nn	nn	np
Marker2279379	<nnxnp>	{-0}	nn	np	nn	np	np	np	np	np	np	np	np	np	np	np	nn	np	nn	np	nn	nn	nn	np	nn	nn	np	nn	np	np	np	np	np	np	nn	nn	nn	nn	nn	np	np	nn	np	nn	nn	nn	nn	nn	np
Marker2279446	<nnxnp>	{-0}	nn	np	nn	np	np	np	np	np	np	np	np	np	np	np	nn	np	nn	np	nn	nn	nn	np	nn	nn	np	nn	np	np	np	np	np	np	nn	nn	nn	nn	nn	np	np	nn	np	nn	nn	nn	nn	nn	np
Marker2280393	<nnxnp>	{-0}	nn	np	nn	np	np	np	np	np	np	np	np	np	np	np	nn	np	nn	np	nn	nn	nn	np	nn	nn	np	nn	np	np	np	np	np	np	nn	nn	nn	nn	nn	np	np	nn	np	nn	nn	nn	nn	nn	np
Marker2283252	<nnxnp>	{-1}	np	nn	np	nn	nn	nn	nn	nn	nn	nn	nn	nn	nn	nn	np	nn	np	nn	np	np	np	nn	np	np	nn	np	nn	nn	nn	nn	nn	nn	np	np	np	np	np	nn	nn	np	nn	np	np	np	np	np	nn
Marker2284277	<nnxnp>	{-0}	nn	np	nn	np	np	np	np	np	np	np	np	np	np	np	nn	np	nn	np	nn	nn	nn	np	nn	nn	np	nn	np	np	np	np	np	np	nn	nn	nn	nn	nn	np	np	nn	np	nn	nn	nn	nn	nn	np
Marker2285087	<nnxnp>	{-0}	nn	np	nn	np	np	np	np	np	np	np	np	np	np	np	nn	np	nn	np	nn	nn	nn	np	nn	nn	np	nn	np	np	np	np	np	np	nn	nn	nn	nn	nn	np	np	nn	np	nn	nn	nn	nn	nn	np
Marker2285594	<nnxnp>	{-0}	nn	np	nn	np	np	np	np	np	np	np	np	np	np	np	nn	np	nn	np	nn	nn	nn	np	nn	nn	np	nn	np	np	np	np	np	np	nn	nn	nn	nn	nn	np	np	nn	np	nn	nn	nn	nn	nn	np
Marker2285875	<nnxnp>	{-0}	nn	np	nn	np	np	np	np	np	np	np	np	np	np	np	nn	np	nn	np	nn	nn	nn	np	nn	nn	np	nn	np	np	np	np	np	np	nn	nn	nn	nn	nn	np	np	nn	np	nn	nn	nn	nn	nn	np
Marker2286330	<nnxnp>	{-1}	np	nn	np	nn	nn	nn	nn	nn	nn	nn	nn	nn	nn	nn	np	nn	np	nn	np	np	np	nn	np	np	nn	np	nn	nn	nn	nn	nn	nn	np	np	np	np	np	nn	nn	np	nn	np	np	np	np	np	nn
Marker2287193	<nnxnp>	{-1}	np	nn	np	nn	nn	nn	nn	nn	nn	nn	nn	nn	nn	nn	np	nn	np	nn	np	np	np	nn	np	np	nn	np	nn	nn	nn	nn	nn	nn	np	np	np	np	np	nn	nn	np	nn	np	np	np	np	np	nn
Marker2290354	<nnxnp>	{-0}	nn	np	nn	np	np	np	np	np	np	np	np	np	np	np	nn	np	nn	np	nn	nn	nn	np	nn	nn	np	nn	np	np	np	np	np	np	nn	nn	nn	nn	nn	np	np	nn	np	nn	nn	nn	nn	nn	np
Marker2290432	<nnxnp>	{-1}	np	nn	np	nn	nn	nn	nn	nn	nn	nn	nn	nn	nn	nn	np	nn	np	nn	np	np	np	nn	np	np	nn	np	nn	nn	nn	nn	nn	nn	np	np	np	np	np	nn	nn	np	nn	np	np	np	np	np	nn
Marker2290828	<nnxnp>	{-0}	nn	np	nn	np	np	np	np	np	np	np	np	np	np	np	nn	np	nn	np	nn	nn	nn	np	nn	nn	np	nn	np	np	np	np	np	np	nn	nn	nn	nn	nn	np	np	nn	np	nn	nn	nn	nn	nn	np
Marker2296101	<lmxll>	{1-}	lm	ll	ll	lm	lm	ll	lm	lm	lm	lm	ll	lm	lm	lm	ll	ll	ll	ll	lm	ll	ll	ll	lm	lm	lm	ll	ll	lm	ll	ll	ll	lm	ll	ll	lm	ll	lm	ll	lm	lm	lm	ll	lm	ll	ll	ll	ll
Marker2296169	<hkxhk>	{00}	hh	kk	hk	hk	hk	kk	hk	hk	hk	hk	kk	hk	hk	hk	hk	kk	hk	kk	hh	hk	hk	kk	hh	hh	hk	hk	kk	hk	kk	kk	kk	hk	hk	hk	hh	hk	hh	kk	hk	hh	hk	hk	hh	hk	hk	hk	kk
Marker2296310	<lmxll>	{1-}	lm	ll	ll	lm	lm	ll	lm	lm	lm	lm	ll	lm	lm	lm	ll	ll	ll	ll	lm	ll	ll	ll	lm	lm	lm	ll	ll	lm	ll	ll	ll	lm	ll	ll	lm	ll	lm	ll	lm	lm	lm	ll	lm	ll	ll	ll	ll
Marker2296355	<lmxll>	{1-}	lm	ll	ll	lm	lm	ll	lm	lm	lm	lm	ll	lm	lm	lm	ll	ll	ll	ll	lm	ll	ll	ll	lm	lm	lm	ll	ll	lm	ll	ll	ll	lm	ll	ll	lm	ll	lm	ll	lm	lm	lm	ll	lm	ll	ll	ll	ll
Marker2297500	<nnxnp>	{-0}	nn	np	nn	np	np	np	np	np	np	np	np	np	np	np	nn	np	nn	np	nn	nn	nn	np	nn	nn	np	nn	np	np	np	np	np	np	nn	nn	nn	nn	nn	np	np	nn	np	nn	nn	nn	nn	nn	np
Marker2298773	<nnxnp>	{-0}	nn	np	nn	np	np	np	np	np	np	np	np	np	np	np	nn	np	nn	np	nn	nn	nn	np	nn	nn	np	nn	np	np	np	np	np	np	nn	nn	nn	nn	nn	np	np	nn	np	nn	nn	nn	nn	nn	np
Marker2299571	<lmxll>	{1-}	lm	ll	ll	lm	lm	ll	lm	lm	lm	lm	ll	lm	lm	lm	ll	ll	ll	ll	lm	ll	ll	ll	lm	lm	lm	ll	ll	lm	ll	ll	ll	lm	ll	ll	lm	ll	lm	ll	lm	lm	lm	ll	lm	ll	ll	ll	ll
Marker2300340	<nnxnp>	{-0}	nn	np	nn	np	np	np	np	np	np	np	np	np	np	np	nn	np	nn	np	nn	nn	nn	np	nn	nn	np	nn	np	np	np	np	np	np	nn	nn	nn	nn	nn	np	np	nn	np	nn	nn	nn	nn	nn	np
Marker2300757	<nnxnp>	{-0}	nn	np	nn	np	np	np	np	np	np	np	np	np	np	np	nn	np	nn	np	nn	nn	nn	np	nn	nn	np	nn	np	np	np	np	np	np	nn	nn	nn	nn	nn	np	np	nn	np	nn	nn	nn	nn	nn	np
Marker2302191	<nnxnp>	{-1}	np	nn	np	nn	nn	nn	nn	nn	nn	nn	nn	nn	nn	nn	np	nn	np	nn	np	np	np	nn	np	np	nn	np	nn	nn	nn	nn	nn	nn	np	np	np	np	np	nn	nn	np	nn	np	np	np	np	np	nn
Marker2305135	<nnxnp>	{-1}	np	nn	np	nn	nn	nn	nn	nn	nn	nn	nn	nn	nn	nn	np	nn	np	nn	np	np	np	nn	np	np	nn	np	nn	nn	nn	nn	nn	nn	np	np	np	np	np	nn	nn	np	nn	np	np	np	np	np	nn
Marker2305514	<nnxnp>	{-0}	nn	np	nn	np	np	np	np	np	np	np	np	np	np	np	nn	np	nn	np	nn	nn	nn	np	nn	nn	np	nn	np	np	np	np	np	np	nn	nn	nn	nn	nn	np	np	nn	np	nn	nn	nn	nn	nn	np
Marker2305807	<nnxnp>	{-0}	nn	np	nn	np	np	np	np	np	np	np	np	np	np	np	nn	np	nn	np	nn	nn	nn	np	nn	nn	np	nn	np	np	np	np	np	np	nn	nn	nn	nn	nn	np	np	nn	np	nn	nn	nn	nn	nn	np
Marker2303824	<lmxll>	{1-}	lm	ll	ll	lm	lm	ll	lm	lm	lm	lm	ll	lm	lm	lm	ll	ll	ll	ll	lm	ll	ll	ll	lm	lm	lm	ll	ll	lm	ll	ll	ll	lm	ll	ll	lm	ll	lm	ll	lm	lm	lm	ll	lm	ll	ll	ll	ll
Marker2304057	<lmxll>	{1-}	lm	ll	ll	lm	lm	ll	lm	lm	lm	lm	ll	lm	lm	lm	ll	ll	ll	ll	lm	ll	ll	ll	lm	lm	lm	ll	ll	lm	ll	ll	ll	lm	ll	ll	lm	ll	lm	ll	lm	lm	lm	ll	lm	ll	ll	ll	ll
Marker2304595	<lmxll>	{1-}	lm	ll	ll	lm	lm	ll	lm	lm	lm	lm	ll	lm	lm	lm	ll	ll	ll	ll	lm	ll	ll	ll	lm	lm	lm	ll	ll	lm	ll	ll	ll	lm	ll	ll	lm	ll	lm	ll	lm	lm	lm	ll	lm	ll	ll	ll	ll
Marker2319617	<nnxnp>	{-0}	nn	np	nn	np	np	np	np	np	np	np	np	np	np	np	nn	np	nn	np	nn	nn	nn	np	nn	nn	np	nn	np	np	np	np	np	np	nn	nn	nn	nn	nn	np	np	nn	np	nn	nn	nn	nn	nn	np
Marker2321294	<nnxnp>	{-0}	nn	np	nn	np	np	np	np	np	np	np	np	np	np	np	nn	np	nn	np	nn	nn	nn	np	nn	nn	np	nn	np	np	np	np	np	np	nn	nn	nn	nn	nn	np	np	nn	np	nn	nn	nn	nn	nn	np
Marker2324548	<nnxnp>	{-1}	np	nn	np	nn	nn	nn	nn	nn	nn	nn	nn	nn	np	np	np	nn	np	nn	np	np	np	nn	np	np	nn	np	nn	nn	nn	nn	nn	nn	np	np	np	np	np	nn	nn	np	nn	np	np	np	np	np	nn
Marker2325911	<nnxnp>	{-1}	np	nn	np	nn	nn	nn	nn	nn	nn	nn	nn	nn	np	np	np	nn	np	nn	np	np	np	nn	np	np	nn	np	nn	nn	nn	nn	nn	nn	np	np	np	np	np	nn	nn	np	nn	np	np	np	np	np	nn
Marker2326323	<nnxnp>	{-1}	np	nn	np	nn	nn	nn	nn	nn	nn	nn	nn	nn	np	np	np	nn	np	nn	np	np	np	nn	np	np	nn	np	nn	nn	nn	nn	nn	nn	np	np	np	np	np	nn	nn	np	nn	np	np	np	np	np	nn
Marker2326588	<nnxnp>	{-1}	np	nn	np	nn	nn	nn	nn	nn	nn	nn	nn	nn	np	np	np	nn	np	nn	np	np	np	nn	np	np	nn	np	nn	nn	nn	nn	nn	nn	np	np	np	np	np	nn	nn	np	nn	np	np	np	np	np	nn
Marker2326617	<nnxnp>	{-0}	nn	np	nn	np	np	np	np	np	np	np	np	np	nn	nn	nn	np	nn	np	nn	nn	nn	np	nn	nn	np	nn	np	np	np	np	np	np	nn	nn	nn	nn	nn	np	np	nn	np	nn	nn	nn	nn	nn	np
Marker2326805	<nnxnp>	{-0}	nn	np	nn	np	np	np	np	np	np	np	np	np	nn	nn	nn	np	nn	np	nn	nn	nn	np	nn	nn	np	nn	np	np	np	np	np	np	nn	nn	nn	nn	nn	np	np	nn	np	nn	nn	nn	nn	nn	np
Marker2328322	<nnxnp>	{-1}	np	nn	np	nn	nn	nn	nn	nn	nn	nn	nn	nn	np	np	np	nn	np	nn	np	np	np	nn	np	np	nn	np	nn	nn	nn	nn	nn	nn	np	np	np	np	np	nn	nn	np	nn	np	np	np	np	np	nn
Marker2329479	<nnxnp>	{-1}	np	nn	np	nn	nn	nn	nn	nn	nn	nn	nn	nn	np	np	np	nn	np	nn	np	np	np	nn	np	np	nn	np	nn	nn	nn	nn	nn	nn	np	np	np	np	np	nn	nn	np	nn	np	np	np	np	np	nn
Marker2330339	<nnxnp>	{-0}	nn	np	nn	np	np	np	np	np	np	np	np	np	nn	nn	nn	np	nn	np	nn	nn	nn	np	nn	nn	np	nn	np	np	np	np	np	np	nn	nn	nn	nn	nn	np	np	nn	np	nn	nn	nn	nn	nn	np
Marker2308913	<lmxll>	{1-}	lm	ll	ll	lm	lm	ll	lm	lm	lm	lm	ll	lm	lm	lm	ll	ll	ll	ll	lm	ll	ll	ll	lm	lm	lm	ll	ll	lm	ll	ll	ll	lm	ll	ll	lm	ll	lm	ll	lm	lm	lm	ll	lm	ll	ll	ll	lm
Marker2311121	<lmxll>	{0-}	ll	lm	lm	ll	ll	lm	ll	ll	ll	ll	lm	ll	ll	ll	lm	lm	lm	lm	ll	lm	lm	lm	ll	ll	ll	lm	lm	ll	lm	lm	lm	ll	lm	lm	ll	lm	ll	lm	ll	ll	ll	lm	ll	lm	lm	lm	ll
Marker2320505	<lmxll>	{1-}	lm	ll	ll	lm	lm	ll	lm	lm	lm	lm	ll	lm	lm	lm	ll	ll	ll	ll	lm	ll	ll	ll	lm	lm	lm	ll	ll	lm	ll	ll	ll	lm	ll	ll	lm	ll	lm	ll	lm	lm	lm	lm	lm	ll	ll	ll	lm
Marker2322578	<lmxll>	{1-}	lm	ll	ll	lm	lm	ll	lm	lm	lm	lm	ll	lm	lm	lm	ll	ll	ll	ll	lm	ll	ll	ll	lm	lm	lm	ll	ll	lm	ll	ll	ll	lm	ll	ll	lm	ll	lm	ll	lm	lm	lm	lm	lm	ll	ll	ll	lm
Marker2309606	<lmxll>	{1-}	lm	ll	ll	lm	lm	ll	lm	lm	lm	lm	ll	lm	lm	lm	ll	ll	ll	ll	lm	ll	ll	ll	lm	lm	lm	ll	ll	lm	ll	ll	ll	lm	ll	ll	lm	ll	lm	ll	lm	lm	lm	ll	lm	ll	ll	ll	lm
Marker2309873	<lmxll>	{1-}	lm	ll	ll	lm	lm	ll	lm	lm	lm	lm	ll	lm	lm	lm	ll	ll	ll	ll	lm	ll	ll	ll	lm	lm	lm	ll	ll	lm	ll	ll	ll	lm	ll	ll	lm	ll	lm	ll	lm	lm	lm	ll	lm	ll	ll	ll	lm
Marker2310108	<lmxll>	{1-}	lm	ll	ll	lm	lm	ll	lm	lm	lm	lm	ll	lm	lm	lm	ll	ll	ll	ll	lm	ll	ll	ll	lm	lm	lm	ll	ll	lm	ll	ll	ll	lm	ll	ll	lm	ll	lm	ll	lm	lm	lm	ll	lm	ll	ll	ll	lm
Marker2317076	<lmxll>	{1-}	lm	ll	ll	lm	lm	ll	lm	lm	lm	lm	ll	lm	lm	lm	ll	ll	ll	ll	lm	ll	ll	ll	lm	lm	lm	ll	ll	lm	ll	ll	ll	lm	ll	ll	lm	ll	lm	ll	lm	lm	lm	lm	lm	ll	ll	ll	lm
Marker2318302	<lmxll>	{1-}	lm	ll	ll	lm	lm	ll	lm	lm	lm	lm	ll	lm	lm	lm	ll	ll	ll	ll	lm	ll	ll	ll	lm	lm	lm	ll	ll	lm	ll	ll	ll	lm	ll	ll	lm	ll	lm	ll	lm	lm	lm	lm	lm	ll	ll	ll	lm
Marker2329583	<lmxll>	{1-}	lm	ll	ll	lm	lm	ll	lm	lm	lm	lm	ll	lm	lm	lm	ll	ll	ll	ll	lm	ll	ll	ll	lm	lm	lm	ll	ll	lm	ll	ll	ll	lm	ll	ll	lm	ll	lm	ll	lm	lm	lm	lm	lm	ll	ll	ll	lm
Marker2329411	<lmxll>	{1-}	lm	ll	ll	lm	lm	ll	lm	lm	lm	lm	ll	lm	lm	lm	ll	ll	ll	ll	lm	ll	ll	ll	lm	lm	lm	ll	ll	lm	ll	ll	ll	lm	ll	ll	lm	ll	lm	ll	lm	lm	lm	lm	lm	ll	ll	ll	lm
Marker2330893	<lmxll>	{1-}	lm	ll	ll	lm	lm	ll	lm	lm	lm	lm	ll	lm	lm	lm	ll	ll	ll	ll	lm	ll	ll	ll	lm	lm	lm	ll	ll	lm	ll	ll	ll	lm	ll	ll	lm	ll	lm	ll	lm	lm	lm	lm	lm	ll	ll	ll	lm
Marker2331621	<lmxll>	{1-}	lm	ll	ll	lm	lm	ll	lm	lm	lm	lm	ll	lm	lm	lm	ll	ll	ll	ll	lm	ll	ll	ll	lm	lm	lm	ll	ll	lm	ll	ll	ll	lm	ll	ll	lm	ll	lm	ll	lm	lm	lm	lm	lm	ll	ll	ll	lm
Marker2333124	<lmxll>	{1-}	lm	ll	ll	lm	lm	ll	lm	lm	lm	lm	ll	lm	lm	lm	ll	ll	ll	ll	lm	ll	ll	ll	lm	lm	lm	ll	ll	lm	ll	ll	ll	lm	ll	ll	lm	ll	lm	ll	lm	lm	lm	lm	lm	ll	ll	ll	lm
Marker2313290	<lmxll>	{1-}	lm	ll	ll	lm	lm	ll	lm	lm	lm	lm	ll	lm	lm	lm	ll	ll	ll	ll	lm	ll	ll	ll	lm	lm	lm	ll	ll	lm	ll	ll	ll	lm	ll	ll	lm	ll	lm	ll	lm	lm	lm	lm	lm	ll	ll	ll	lm
Marker2313685	<lmxll>	{1-}	lm	ll	ll	lm	lm	ll	lm	lm	lm	lm	ll	lm	lm	lm	ll	ll	ll	ll	lm	ll	ll	ll	lm	lm	lm	ll	ll	lm	ll	ll	ll	lm	ll	ll	lm	ll	lm	ll	lm	lm	lm	lm	lm	ll	ll	ll	lm
Marker2316863	<lmxll>	{1-}	lm	ll	ll	lm	lm	ll	lm	lm	lm	lm	ll	lm	lm	lm	ll	ll	ll	ll	lm	ll	ll	ll	lm	lm	lm	ll	ll	lm	ll	ll	ll	lm	ll	ll	lm	ll	lm	ll	lm	lm	lm	lm	lm	ll	ll	ll	lm
Marker2317273	<lmxll>	{1-}	lm	ll	ll	lm	lm	ll	lm	lm	lm	lm	ll	lm	lm	lm	ll	ll	ll	ll	lm	ll	ll	ll	lm	lm	lm	ll	ll	lm	ll	ll	ll	lm	ll	ll	lm	ll	lm	ll	lm	lm	lm	lm	lm	ll	ll	ll	lm
Marker2320233	<lmxll>	{1-}	lm	ll	ll	lm	lm	ll	lm	lm	lm	lm	ll	lm	lm	lm	ll	ll	ll	ll	lm	ll	ll	ll	lm	lm	lm	ll	ll	lm	ll	ll	ll	lm	ll	ll	lm	ll	lm	ll	lm	lm	lm	lm	lm	ll	ll	ll	lm
Marker2320331	<lmxll>	{1-}	lm	ll	ll	lm	lm	ll	lm	lm	lm	lm	ll	lm	lm	lm	ll	ll	ll	ll	lm	ll	ll	ll	lm	lm	lm	ll	ll	lm	ll	ll	ll	lm	ll	ll	lm	ll	lm	ll	lm	lm	lm	lm	lm	ll	ll	ll	lm
Marker2320644	<lmxll>	{1-}	lm	ll	ll	lm	lm	ll	lm	lm	lm	lm	ll	lm	lm	lm	ll	ll	ll	ll	lm	ll	ll	ll	lm	lm	lm	ll	ll	lm	ll	ll	ll	lm	ll	ll	lm	ll	lm	ll	lm	lm	lm	lm	lm	ll	ll	ll	lm
Marker2322424	<lmxll>	{1-}	lm	ll	ll	lm	lm	ll	lm	lm	lm	lm	ll	lm	lm	lm	ll	ll	ll	ll	lm	ll	ll	ll	lm	lm	lm	ll	ll	lm	ll	ll	ll	lm	ll	ll	lm	ll	lm	ll	lm	lm	lm	lm	lm	ll	ll	ll	lm
Marker2323384	<lmxll>	{1-}	lm	ll	ll	lm	lm	ll	lm	lm	lm	lm	ll	lm	lm	lm	ll	ll	ll	ll	lm	ll	ll	ll	lm	lm	lm	ll	ll	lm	ll	ll	ll	lm	ll	ll	lm	ll	lm	ll	lm	lm	lm	lm	lm	ll	ll	ll	lm
Marker2324490	<lmxll>	{1-}	lm	ll	ll	lm	lm	ll	lm	lm	lm	lm	ll	lm	lm	lm	ll	ll	ll	ll	lm	ll	ll	ll	lm	lm	lm	ll	ll	lm	ll	ll	ll	lm	ll	ll	lm	ll	lm	ll	lm	lm	lm	lm	lm	ll	ll	ll	lm
Marker2325448	<lmxll>	{1-}	lm	ll	ll	lm	lm	ll	lm	lm	lm	lm	ll	lm	lm	lm	ll	ll	ll	ll	lm	ll	ll	ll	lm	lm	lm	ll	ll	lm	ll	ll	ll	lm	ll	ll	lm	ll	lm	ll	lm	lm	lm	lm	lm	ll	ll	ll	lm
Marker2281812	<nnxnp>	{-0}	nn	np	nn	np	np	np	np	np	np	np	np	np	np	np	nn	np	nn	np	nn	nn	nn	np	nn	nn	np	nn	np	np	np	np	np	np	nn	nn	nn	nn	nn	np	np	nn	np	nn	nn	nn	nn	nn	np
Marker2287429	<nnxnp>	{-1}	np	nn	np	nn	nn	nn	nn	nn	nn	nn	nn	nn	nn	nn	np	nn	np	nn	np	np	np	nn	np	np	nn	np	nn	nn	nn	nn	nn	nn	np	np	np	np	np	nn	nn	np	nn	np	np	np	np	np	nn
Marker2305402	<nnxnp>	{-1}	np	nn	np	nn	nn	nn	nn	nn	nn	nn	nn	nn	nn	nn	np	nn	np	nn	np	np	np	nn	np	np	nn	np	nn	nn	nn	nn	nn	nn	np	np	np	np	np	nn	nn	np	nn	np	np	np	np	np	nn
Marker2306326	<nnxnp>	{-0}	nn	np	nn	np	np	np	np	np	np	np	np	np	np	np	nn	np	nn	np	nn	nn	nn	np	nn	nn	np	nn	np	np	np	np	np	np	nn	nn	nn	nn	nn	np	np	nn	np	nn	nn	nn	nn	nn	np
Marker2306531	<nnxnp>	{-1}	np	nn	np	nn	nn	nn	nn	nn	nn	nn	nn	nn	nn	nn	np	nn	np	nn	np	np	np	nn	np	np	nn	np	nn	nn	nn	nn	nn	nn	np	np	np	np	np	nn	nn	np	nn	np	np	np	np	np	nn
Marker2306770	<nnxnp>	{-0}	nn	np	nn	np	np	np	np	np	np	np	np	np	np	np	nn	np	nn	np	nn	nn	nn	np	nn	nn	np	nn	np	np	np	np	np	np	nn	nn	nn	nn	nn	np	np	nn	np	nn	nn	nn	nn	nn	np
Marker2307118	<nnxnp>	{-0}	nn	np	nn	np	np	np	np	np	np	np	np	np	np	np	nn	np	nn	np	nn	nn	nn	np	nn	nn	np	nn	np	np	np	np	np	np	nn	nn	nn	nn	nn	np	np	nn	np	nn	nn	nn	nn	nn	np
Marker2311858	<nnxnp>	{-1}	np	nn	np	nn	nn	nn	nn	nn	nn	nn	nn	nn	nn	nn	np	nn	np	nn	np	np	np	nn	np	np	nn	np	nn	nn	nn	nn	nn	nn	np	np	np	np	np	nn	nn	np	nn	np	np	np	np	np	nn
Marker2312350	<nnxnp>	{-0}	nn	np	nn	np	np	np	np	np	np	np	np	np	np	np	nn	np	nn	np	nn	nn	nn	np	nn	nn	np	nn	np	np	np	np	np	np	nn	nn	nn	nn	nn	np	np	nn	np	nn	nn	nn	nn	nn	np
Marker2313164	<nnxnp>	{-1}	np	nn	np	nn	nn	nn	nn	nn	nn	nn	nn	nn	nn	nn	np	nn	np	nn	np	np	np	nn	np	np	nn	np	nn	nn	nn	nn	nn	nn	np	np	np	np	np	nn	nn	np	nn	np	np	np	np	np	nn
Marker2313420	<nnxnp>	{-0}	nn	np	nn	np	np	np	np	np	np	np	np	np	np	np	nn	np	nn	np	nn	nn	nn	np	nn	nn	np	nn	np	np	np	np	np	np	nn	nn	nn	nn	nn	np	np	nn	np	nn	nn	nn	nn	nn	np
Marker2315242	<nnxnp>	{-1}	np	nn	np	nn	nn	nn	nn	nn	nn	nn	nn	nn	nn	nn	np	nn	np	nn	np	np	np	nn	np	np	nn	np	nn	nn	nn	nn	nn	nn	np	np	np	np	np	nn	nn	np	nn	np	np	np	np	np	nn
Marker2315540	<nnxnp>	{-0}	nn	np	nn	np	np	np	np	np	np	np	np	np	np	np	nn	np	nn	np	nn	nn	nn	np	nn	nn	np	nn	np	np	np	np	np	np	nn	nn	nn	nn	nn	np	np	nn	np	nn	nn	nn	nn	nn	np
Marker2315876	<nnxnp>	{-1}	np	nn	np	nn	nn	nn	nn	nn	nn	nn	nn	nn	nn	nn	np	nn	np	nn	np	np	np	nn	np	np	nn	np	nn	nn	nn	nn	nn	nn	np	np	np	np	np	nn	nn	np	nn	np	np	np	np	np	nn
Marker2316272	<nnxnp>	{-1}	np	nn	np	nn	nn	nn	nn	nn	nn	nn	nn	nn	nn	nn	np	nn	np	nn	np	np	np	nn	np	np	nn	np	nn	nn	nn	nn	nn	nn	np	np	np	np	np	nn	nn	np	nn	np	np	np	np	np	nn
Marker2316495	<nnxnp>	{-0}	nn	np	nn	np	np	np	np	np	np	np	np	np	np	np	nn	np	nn	np	nn	nn	nn	np	nn	nn	np	nn	np	np	np	np	np	np	nn	nn	nn	nn	nn	np	np	nn	np	nn	nn	nn	nn	nn	np
Marker2316537	<nnxnp>	{-1}	np	nn	np	nn	nn	nn	nn	nn	nn	nn	nn	nn	nn	nn	np	nn	np	nn	np	np	np	nn	np	np	nn	np	nn	nn	nn	nn	nn	nn	np	np	np	np	np	nn	nn	np	nn	np	np	np	np	np	nn
Marker2316601	<nnxnp>	{-0}	nn	np	nn	np	np	np	np	np	np	np	np	np	np	np	nn	np	nn	np	nn	nn	nn	np	nn	nn	np	nn	np	np	np	np	np	np	nn	nn	nn	nn	nn	np	np	nn	np	nn	nn	nn	nn	nn	np
Marker2316659	<nnxnp>	{-1}	np	nn	np	nn	nn	nn	nn	nn	nn	nn	nn	nn	nn	nn	np	nn	np	nn	np	np	np	nn	np	np	nn	np	nn	nn	nn	nn	nn	nn	np	np	np	np	np	nn	nn	np	nn	np	np	np	np	np	nn
Marker2317422	<nnxnp>	{-1}	np	nn	np	nn	nn	nn	nn	nn	nn	nn	nn	nn	nn	nn	np	nn	np	nn	np	np	np	nn	np	np	nn	np	nn	nn	nn	nn	nn	nn	np	np	np	np	np	nn	nn	np	nn	np	np	np	np	np	nn
Marker2317621	<nnxnp>	{-1}	np	nn	np	nn	nn	nn	nn	nn	nn	nn	nn	nn	nn	nn	np	nn	np	nn	np	np	np	nn	np	np	nn	np	nn	nn	nn	nn	nn	nn	np	np	np	np	np	nn	nn	np	nn	np	np	np	np	np	nn
Marker2318018	<nnxnp>	{-1}	np	nn	np	nn	nn	nn	nn	nn	nn	nn	nn	nn	nn	nn	np	nn	np	nn	np	np	np	nn	np	np	nn	np	nn	nn	nn	nn	nn	nn	np	np	np	np	np	nn	nn	np	nn	np	np	np	np	np	nn
Marker2319037	<nnxnp>	{-1}	np	nn	np	nn	nn	nn	nn	nn	nn	nn	nn	nn	nn	nn	np	nn	np	nn	np	np	np	nn	np	np	nn	np	nn	nn	nn	nn	nn	nn	np	np	np	np	np	nn	nn	np	nn	np	np	np	np	np	nn
Marker2330383	<lmxll>	{1-}	lm	ll	ll	lm	lm	ll	lm	lm	lm	lm	ll	lm	lm	lm	ll	ll	ll	ll	lm	ll	ll	ll	lm	lm	lm	ll	ll	lm	ll	ll	ll	lm	ll	ll	lm	ll	lm	ll	lm	lm	lm	lm	lm	ll	ll	ll	lm
Marker2333324	<lmxll>	{1-}	lm	ll	ll	lm	lm	ll	lm	lm	lm	lm	ll	lm	lm	lm	ll	ll	ll	ll	lm	ll	ll	ll	lm	lm	lm	ll	ll	lm	ll	ll	ll	lm	ll	ll	lm	ll	lm	ll	lm	lm	lm	lm	lm	ll	ll	ll	lm
Marker2333407	<lmxll>	{0-}	ll	lm	lm	ll	ll	lm	ll	ll	ll	ll	lm	ll	ll	ll	lm	lm	lm	lm	ll	lm	lm	lm	ll	ll	ll	lm	lm	ll	lm	lm	lm	ll	lm	lm	ll	lm	ll	lm	ll	ll	ll	ll	ll	lm	lm	lm	ll
Marker2335498	<lmxll>	{1-}	lm	ll	ll	lm	lm	ll	lm	lm	lm	lm	ll	lm	lm	lm	ll	ll	ll	ll	lm	ll	ll	ll	lm	lm	lm	ll	ll	lm	ll	ll	ll	lm	ll	ll	lm	ll	lm	ll	lm	lm	lm	lm	lm	ll	ll	ll	lm
Marker2266268	<nnxnp>	{-1}	np	nn	np	nn	nn	nn	nn	nn	nn	nn	nn	nn	nn	nn	np	nn	np	nn	np	np	np	nn	np	np	nn	np	nn	nn	nn	nn	nn	nn	np	np	np	np	np	nn	nn	np	nn	np	np	np	np	np	nn
Marker2269761	<nnxnp>	{-0}	nn	np	nn	np	np	np	np	np	np	np	np	np	np	np	nn	np	nn	np	nn	nn	nn	np	nn	nn	np	nn	np	np	np	np	np	np	nn	nn	nn	nn	nn	np	np	nn	np	nn	nn	nn	nn	nn	np
Marker2282412	<nnxnp>	{-0}	nn	np	nn	np	np	np	np	np	np	np	np	np	np	np	nn	np	nn	np	nn	nn	nn	np	nn	nn	np	nn	np	np	np	np	np	np	nn	nn	nn	nn	nn	np	np	nn	np	nn	nn	nn	nn	nn	np
Marker2282984	<nnxnp>	{-0}	nn	np	nn	np	np	np	np	np	np	np	np	np	np	np	nn	np	nn	np	nn	nn	nn	np	nn	nn	np	nn	np	np	np	np	np	np	nn	nn	nn	nn	nn	np	np	nn	np	nn	nn	nn	nn	nn	np
Marker2284686	<nnxnp>	{-0}	nn	np	nn	np	np	np	np	np	np	np	np	np	np	np	nn	np	nn	np	nn	nn	nn	np	nn	nn	np	nn	np	np	np	np	np	np	nn	nn	nn	nn	nn	np	np	nn	np	nn	nn	nn	nn	nn	np
Marker2286429	<nnxnp>	{-0}	nn	np	nn	np	np	np	np	np	np	np	np	np	np	np	nn	np	nn	np	nn	nn	nn	np	nn	nn	np	nn	np	np	np	np	np	np	nn	nn	nn	nn	nn	np	np	nn	np	nn	nn	nn	nn	nn	np
Marker2287823	<nnxnp>	{-1}	np	nn	np	nn	nn	nn	nn	nn	nn	nn	nn	nn	nn	nn	np	nn	np	nn	np	np	np	nn	np	np	nn	np	nn	nn	nn	nn	nn	nn	np	np	np	np	np	nn	nn	np	nn	np	np	np	np	np	nn
Marker2289241	<nnxnp>	{-1}	np	nn	np	nn	nn	nn	nn	nn	nn	nn	nn	nn	nn	nn	np	nn	np	nn	np	np	np	nn	np	np	nn	np	nn	nn	nn	nn	nn	nn	np	np	np	np	np	nn	nn	np	nn	np	np	np	np	np	nn
Marker2290743	<nnxnp>	{-1}	np	nn	np	nn	nn	nn	nn	nn	nn	nn	nn	nn	nn	nn	np	nn	np	nn	np	np	np	nn	np	np	nn	np	nn	nn	nn	nn	nn	nn	np	np	np	np	np	nn	nn	np	nn	np	np	np	np	np	nn
Marker2295230	<nnxnp>	{-0}	nn	np	nn	np	np	np	np	np	np	np	np	np	np	np	nn	np	nn	np	nn	nn	nn	np	nn	nn	np	nn	np	np	np	np	np	np	nn	nn	nn	nn	nn	np	np	nn	np	nn	nn	nn	nn	nn	np
Marker2295851	<nnxnp>	{-0}	nn	np	nn	np	np	np	np	np	np	np	np	np	np	np	nn	np	nn	np	nn	nn	nn	np	nn	nn	np	nn	np	np	np	np	np	np	nn	nn	nn	nn	nn	np	np	nn	np	nn	nn	nn	nn	nn	np
Marker2299454	<nnxnp>	{-0}	nn	np	nn	np	np	np	np	np	np	np	np	np	np	np	nn	np	nn	np	nn	nn	nn	np	nn	nn	np	nn	np	np	np	np	np	np	nn	nn	nn	nn	nn	np	np	nn	np	nn	nn	nn	nn	nn	np
Marker2300874	<nnxnp>	{-1}	np	nn	np	nn	nn	nn	nn	nn	nn	nn	nn	nn	nn	nn	np	nn	np	nn	np	np	np	nn	np	np	nn	np	nn	nn	nn	nn	nn	nn	np	np	np	np	np	nn	nn	np	nn	np	np	np	np	np	nn
Marker2301222	<nnxnp>	{-0}	nn	np	nn	np	np	np	np	np	np	np	np	np	np	np	nn	np	nn	np	nn	nn	nn	np	nn	nn	np	nn	np	np	np	np	np	np	nn	nn	nn	nn	nn	np	np	nn	np	nn	nn	nn	nn	nn	np
Marker2302109	<nnxnp>	{-0}	nn	np	nn	np	np	np	np	np	np	np	np	np	np	np	nn	np	nn	np	nn	nn	nn	np	nn	nn	np	nn	np	np	np	np	np	np	nn	nn	nn	nn	nn	np	np	nn	np	nn	nn	nn	nn	nn	np
Marker2302767	<nnxnp>	{-0}	nn	np	nn	np	np	np	np	np	np	np	np	np	np	np	nn	np	nn	np	nn	nn	nn	np	nn	nn	np	nn	np	np	np	np	np	np	nn	nn	nn	nn	nn	np	np	nn	np	nn	nn	nn	nn	nn	np
Marker2305232	<nnxnp>	{-0}	nn	np	nn	np	np	np	np	np	np	np	np	np	np	np	nn	np	nn	np	nn	nn	nn	np	nn	nn	np	nn	np	np	np	np	np	np	nn	nn	nn	nn	nn	np	np	nn	np	nn	nn	nn	nn	nn	np
Marker2308124	<nnxnp>	{-1}	np	nn	np	nn	nn	nn	nn	nn	nn	nn	nn	nn	nn	nn	np	nn	np	nn	np	np	np	nn	np	np	nn	np	nn	nn	nn	nn	nn	nn	np	np	np	np	np	nn	nn	np	nn	np	np	np	np	np	nn
Marker2326175	<lmxll>	{1-}	lm	ll	ll	lm	lm	ll	lm	lm	lm	lm	ll	lm	lm	lm	ll	ll	ll	ll	lm	ll	ll	lm	lm	lm	lm	ll	ll	lm	ll	ll	ll	lm	ll	ll	lm	ll	lm	ll	lm	lm	lm	lm	lm	ll	ll	ll	lm
Marker2326303	<lmxll>	{0-}	ll	lm	lm	ll	ll	lm	ll	ll	ll	ll	lm	ll	ll	ll	lm	lm	lm	lm	ll	lm	lm	ll	ll	ll	ll	lm	lm	ll	lm	lm	lm	ll	lm	lm	ll	lm	ll	lm	ll	ll	ll	ll	ll	lm	lm	lm	ll
Marker2327437	<lmxll>	{1-}	lm	ll	ll	lm	lm	ll	lm	lm	lm	lm	ll	lm	lm	lm	ll	ll	ll	ll	lm	ll	ll	lm	lm	lm	lm	ll	ll	lm	ll	ll	ll	lm	ll	ll	lm	ll	lm	ll	lm	lm	lm	lm	lm	ll	ll	ll	lm
Marker2286573	<nnxnp>	{-0}	nn	np	nn	np	np	np	np	np	np	np	np	np	np	np	nn	np	nn	np	nn	nn	nn	np	nn	nn	np	nn	np	np	np	np	np	np	nn	nn	nn	nn	nn	np	np	nn	np	nn	nn	nn	nn	nn	np
Marker2307557	<nnxnp>	{-0}	nn	np	nn	np	np	np	np	np	np	np	np	np	np	np	nn	np	nn	np	nn	nn	nn	np	nn	nn	np	nn	np	np	np	np	np	np	nn	nn	nn	nn	nn	np	np	nn	np	nn	nn	nn	nn	nn	np
Marker2309529	<nnxnp>	{-0}	nn	np	nn	np	np	np	np	np	np	np	np	np	np	np	nn	np	nn	np	nn	nn	nn	np	nn	nn	np	nn	np	np	np	np	np	np	nn	nn	nn	nn	nn	np	np	nn	np	nn	nn	nn	nn	nn	np
Marker2310596	<nnxnp>	{-1}	np	nn	np	nn	nn	nn	nn	nn	nn	nn	nn	nn	nn	nn	np	nn	np	nn	np	np	np	nn	np	np	nn	np	nn	nn	nn	nn	nn	nn	np	np	np	np	np	nn	nn	np	nn	np	np	np	np	np	nn
Marker2312578	<nnxnp>	{-1}	np	nn	np	nn	nn	nn	nn	nn	nn	nn	nn	nn	nn	nn	np	nn	np	nn	np	np	np	nn	np	np	nn	np	nn	nn	nn	nn	nn	nn	np	np	np	np	np	nn	nn	np	nn	np	np	np	np	np	nn
Marker2318978	<nnxnp>	{-1}	np	nn	np	nn	nn	nn	nn	nn	nn	nn	nn	nn	nn	nn	np	nn	np	nn	np	np	np	nn	np	np	nn	np	nn	nn	nn	nn	nn	nn	np	np	np	np	np	nn	nn	np	nn	np	np	np	np	np	nn
Marker2335196	<lmxll>	{1-}	lm	ll	ll	lm	lm	ll	lm	lm	lm	lm	ll	lm	lm	lm	ll	ll	ll	ll	lm	ll	ll	ll	lm	lm	lm	ll	ll	lm	ll	ll	ll	lm	ll	ll	lm	ll	lm	ll	lm	lm	lm	lm	lm	ll	ll	ll	lm
Marker2311385	<lmxll>	{1-}	lm	ll	ll	lm	lm	ll	lm	lm	lm	lm	ll	lm	lm	lm	ll	ll	ll	ll	lm	ll	ll	ll	lm	lm	lm	ll	ll	lm	ll	ll	ll	lm	ll	ll	lm	ll	lm	ll	lm	lm	lm	lm	lm	ll	ll	ll	lm
Marker2311633	<lmxll>	{0-}	ll	lm	lm	ll	ll	lm	ll	ll	ll	ll	lm	ll	ll	ll	lm	lm	lm	lm	ll	lm	lm	lm	ll	ll	ll	lm	lm	ll	lm	lm	lm	ll	lm	lm	ll	lm	ll	lm	ll	ll	ll	ll	ll	lm	lm	lm	ll
Marker2319158	<lmxll>	{1-}	lm	ll	ll	lm	lm	ll	lm	lm	lm	lm	ll	lm	lm	lm	ll	ll	ll	ll	lm	ll	ll	ll	lm	lm	lm	ll	ll	lm	ll	ll	ll	lm	ll	ll	lm	ll	lm	ll	lm	lm	lm	lm	lm	ll	ll	ll	lm
Marker2321160	<lmxll>	{1-}	lm	ll	ll	lm	lm	ll	lm	lm	lm	lm	ll	lm	lm	lm	ll	ll	ll	ll	lm	ll	ll	ll	lm	lm	lm	ll	ll	lm	ll	ll	ll	lm	ll	ll	lm	ll	lm	ll	lm	lm	lm	lm	lm	ll	ll	ll	lm
Marker2323753	<lmxll>	{1-}	lm	ll	ll	lm	lm	ll	lm	lm	lm	lm	ll	lm	lm	lm	ll	ll	ll	ll	lm	ll	ll	ll	lm	lm	lm	ll	ll	lm	ll	ll	ll	lm	ll	ll	lm	ll	lm	ll	lm	lm	lm	lm	lm	ll	ll	ll	lm
Marker2323968	<lmxll>	{1-}	lm	ll	ll	lm	lm	ll	lm	lm	lm	lm	ll	lm	lm	lm	ll	ll	ll	ll	lm	ll	ll	ll	lm	lm	lm	ll	ll	lm	ll	ll	ll	lm	ll	ll	lm	ll	lm	ll	lm	lm	lm	lm	lm	ll	ll	ll	lm
Marker2323808	<lmxll>	{1-}	lm	ll	ll	lm	lm	ll	lm	lm	lm	lm	ll	lm	lm	lm	ll	ll	ll	ll	lm	ll	ll	ll	lm	lm	lm	ll	ll	lm	ll	ll	ll	lm	ll	ll	lm	ll	lm	ll	lm	lm	lm	lm	lm	ll	ll	ll	lm
Marker2326033	<lmxll>	{1-}	lm	ll	ll	lm	lm	ll	lm	lm	lm	lm	ll	lm	lm	lm	ll	ll	ll	ll	lm	ll	ll	ll	lm	lm	lm	ll	ll	lm	ll	ll	ll	lm	ll	ll	lm	ll	lm	ll	lm	lm	lm	lm	lm	ll	ll	ll	lm
Marker2334330	<lmxll>	{1-}	lm	ll	ll	lm	lm	ll	lm	lm	lm	lm	ll	lm	lm	lm	ll	ll	ll	ll	lm	ll	ll	ll	lm	lm	lm	ll	ll	lm	ll	ll	ll	lm	ll	ll	lm	ll	lm	ll	lm	lm	lm	lm	lm	ll	ll	ll	lm
Marker548479	<nnxnp>	{-1}	nn	nn	np	nn	np	nn	nn	np	np	np	np	nn	nn	nn	nn	nn	np	np	np	nn	np	np	nn	np	np	nn	np	np	np	nn	np	np	nn	np	np	nn	np	nn	nn	nn	np	np	nn	nn	nn	np	nn
Marker553095	<nnxnp>	{-1}	nn	nn	np	nn	np	nn	nn	np	np	np	np	nn	nn	nn	nn	nn	np	np	np	nn	np	np	nn	np	np	nn	np	np	np	nn	np	np	nn	np	np	nn	np	nn	nn	nn	np	np	nn	nn	nn	np	nn
Marker578744	<nnxnp>	{-0}	np	np	nn	np	nn	np	np	nn	nn	nn	nn	np	np	np	np	np	nn	nn	nn	np	nn	nn	np	nn	nn	np	nn	nn	nn	np	nn	nn	np	nn	nn	np	nn	np	np	np	nn	nn	np	np	np	nn	np
Marker576351	<nnxnp>	{-1}	nn	nn	np	nn	np	nn	nn	np	np	np	np	nn	nn	nn	nn	nn	np	np	np	nn	np	np	nn	np	np	nn	np	np	np	nn	np	np	nn	np	np	nn	np	nn	nn	nn	np	np	nn	nn	nn	np	nn
Marker580875	<nnxnp>	{-0}	np	np	nn	np	nn	np	np	nn	nn	nn	nn	np	np	np	np	np	nn	nn	nn	np	nn	nn	np	nn	nn	np	nn	nn	nn	np	nn	nn	np	nn	nn	np	nn	np	np	np	nn	nn	np	np	np	nn	np
Marker574657	<nnxnp>	{-1}	nn	nn	np	nn	np	nn	nn	np	np	np	np	nn	nn	nn	nn	nn	np	np	np	nn	np	np	nn	np	np	nn	np	np	np	nn	np	np	nn	np	np	nn	np	nn	nn	nn	np	np	nn	nn	nn	np	nn
Marker575930	<nnxnp>	{-0}	np	np	nn	np	nn	np	np	nn	nn	nn	nn	np	np	np	np	np	nn	nn	nn	np	nn	nn	np	nn	nn	np	nn	nn	nn	np	nn	nn	np	nn	nn	np	nn	np	np	np	nn	nn	np	np	np	nn	np
Marker570228	<nnxnp>	{-1}	nn	nn	np	nn	np	nn	nn	np	np	np	np	nn	nn	nn	nn	nn	np	np	np	nn	np	np	nn	np	np	nn	np	np	np	nn	np	np	np	np	np	nn	np	nn	nn	nn	np	np	nn	nn	nn	np	nn
Marker562410	<nnxnp>	{-0}	np	np	nn	np	nn	np	np	nn	nn	nn	nn	np	np	np	np	np	nn	nn	nn	np	nn	nn	np	nn	nn	np	nn	nn	nn	np	nn	nn	nn	nn	nn	np	nn	np	np	np	nn	nn	np	np	np	nn	np
Marker580399	<nnxnp>	{-1}	nn	nn	np	nn	np	nn	nn	np	np	np	np	nn	nn	nn	nn	nn	np	np	np	nn	np	np	nn	np	np	nn	np	np	np	nn	np	np	np	np	np	nn	np	nn	nn	nn	np	np	nn	nn	nn	np	nn
Marker557278	<nnxnp>	{-0}	np	np	nn	np	nn	np	np	nn	nn	nn	nn	np	np	np	np	np	nn	nn	nn	np	nn	nn	np	nn	nn	np	nn	nn	nn	np	nn	nn	nn	nn	nn	np	nn	np	np	np	nn	nn	np	np	np	nn	np
Marker562716	<nnxnp>	{-1}	nn	nn	np	nn	np	nn	nn	np	np	np	np	nn	nn	nn	nn	nn	np	np	np	nn	np	np	nn	np	np	nn	np	np	np	nn	np	np	np	np	np	nn	np	nn	nn	nn	np	np	nn	nn	nn	np	nn
Marker539069	<nnxnp>	{-0}	np	np	nn	np	nn	np	np	nn	nn	nn	np	np	np	np	np	np	nn	nn	nn	np	nn	nn	np	nn	nn	np	nn	nn	np	np	nn	nn	np	nn	nn	np	nn	np	np	np	nn	nn	np	np	np	nn	np
Marker544297	<nnxnp>	{-1}	nn	nn	np	nn	np	nn	nn	np	np	np	nn	nn	nn	nn	nn	nn	np	np	np	nn	np	np	nn	np	np	nn	np	np	nn	nn	np	np	nn	np	np	nn	np	nn	nn	nn	np	np	nn	nn	nn	np	nn
Marker528878	<nnxnp>	{-0}	np	np	nn	np	nn	np	np	nn	nn	nn	nn	np	np	np	np	np	nn	nn	nn	np	nn	nn	np	nn	nn	np	nn	np	np	np	nn	nn	np	nn	nn	np	nn	np	np	np	nn	nn	np	np	np	nn	np
Marker526658	<nnxnp>	{-0}	np	np	nn	np	nn	np	np	nn	nn	nn	nn	np	np	np	np	np	nn	nn	nn	np	nn	nn	np	nn	nn	np	nn	np	np	np	nn	nn	np	nn	nn	np	nn	np	np	np	nn	nn	np	np	np	nn	np
Marker529334	<nnxnp>	{-0}	np	np	nn	np	nn	np	np	nn	nn	nn	nn	np	np	np	np	np	nn	nn	nn	np	nn	nn	np	nn	nn	np	nn	np	np	np	nn	nn	np	nn	nn	np	nn	np	np	np	nn	nn	np	np	np	nn	np
Marker526147	<nnxnp>	{-1}	nn	nn	np	nn	np	nn	nn	np	np	np	nn	nn	nn	nn	nn	nn	np	np	np	nn	np	np	nn	np	np	nn	np	nn	nn	nn	np	np	nn	np	np	nn	np	nn	nn	nn	np	np	nn	nn	nn	np	nn
Marker527844	<nnxnp>	{-0}	np	np	nn	np	nn	np	np	nn	nn	nn	np	np	np	np	np	np	nn	nn	nn	np	nn	nn	np	nn	nn	np	nn	np	np	np	nn	nn	np	nn	nn	np	nn	np	np	np	nn	nn	np	np	np	nn	np
Marker528795	<nnxnp>	{-1}	nn	nn	np	nn	np	nn	nn	np	np	np	nn	nn	nn	nn	nn	nn	np	np	np	nn	np	np	nn	np	np	nn	np	nn	nn	nn	np	np	nn	np	np	nn	np	nn	nn	nn	np	np	nn	nn	nn	np	nn
Marker534500	<nnxnp>	{-0}	np	np	nn	np	nn	np	np	nn	nn	nn	np	np	np	np	np	np	nn	nn	nn	np	nn	nn	np	nn	nn	np	nn	nn	np	np	nn	nn	np	nn	nn	np	nn	np	np	np	nn	nn	np	np	np	nn	np
Marker533488	<nnxnp>	{-1}	nn	nn	np	nn	np	nn	nn	np	np	np	nn	nn	nn	nn	nn	nn	np	np	np	nn	np	np	nn	np	np	nn	np	np	nn	nn	np	np	nn	np	np	nn	np	nn	nn	nn	np	np	nn	nn	nn	np	nn
Marker534237	<nnxnp>	{-0}	np	np	nn	np	nn	np	np	nn	nn	nn	np	np	np	np	np	np	nn	nn	nn	np	nn	nn	np	nn	nn	np	nn	nn	np	np	nn	nn	np	nn	nn	np	nn	np	np	np	nn	nn	np	np	np	nn	np
Marker544532	<nnxnp>	{-1}	nn	nn	np	nn	np	nn	nn	np	np	np	nn	nn	nn	nn	nn	nn	np	np	np	nn	np	np	nn	np	np	nn	np	np	nn	nn	np	np	nn	np	np	nn	np	nn	nn	nn	np	np	nn	nn	nn	np	nn
Marker538133	<nnxnp>	{-0}	np	np	nn	np	nn	np	np	nn	nn	nn	np	np	np	np	np	np	nn	nn	nn	np	nn	nn	np	nn	nn	np	nn	nn	np	np	nn	nn	np	nn	nn	np	nn	np	np	np	nn	nn	np	np	np	nn	np
Marker536281	<nnxnp>	{-0}	np	np	nn	np	nn	np	np	nn	nn	nn	np	np	np	np	np	np	nn	nn	nn	np	nn	nn	np	nn	nn	np	nn	nn	np	np	nn	nn	np	nn	nn	np	nn	np	np	np	nn	nn	np	np	np	nn	np
Marker533134	<nnxnp>	{-0}	np	np	nn	np	nn	np	np	nn	nn	nn	np	np	np	np	np	np	nn	nn	nn	np	nn	nn	np	nn	nn	np	nn	nn	np	np	nn	nn	np	nn	nn	np	nn	np	np	np	nn	nn	np	np	np	nn	np
Marker537028	<nnxnp>	{-0}	np	np	nn	np	nn	np	np	nn	nn	nn	np	np	np	np	np	np	nn	nn	nn	np	nn	nn	np	nn	nn	np	nn	nn	np	np	nn	nn	np	nn	nn	np	nn	np	np	np	nn	nn	np	np	np	nn	np
Marker556770	<lmxll>	{0-}	ll	lm	lm	lm	lm	lm	lm	ll	lm	lm	ll	ll	lm	lm	lm	lm	lm	lm	lm	ll	lm	ll	lm	lm	lm	lm	lm	lm	ll	ll	ll	lm	ll	ll	lm	lm	lm	lm	lm	ll	lm	ll	ll	lm	lm	lm	ll
Marker549906	<lmxll>	{0-}	ll	lm	lm	lm	lm	lm	lm	ll	lm	lm	ll	ll	lm	lm	lm	lm	lm	lm	lm	ll	lm	ll	lm	lm	lm	lm	lm	lm	ll	ll	ll	lm	ll	ll	lm	lm	lm	lm	lm	ll	lm	ll	ll	lm	lm	lm	ll
Marker549092	<lmxll>	{0-}	ll	lm	lm	lm	lm	lm	lm	ll	lm	lm	ll	ll	lm	lm	lm	lm	lm	lm	lm	ll	lm	ll	lm	lm	lm	lm	lm	lm	ll	ll	ll	lm	ll	ll	lm	lm	lm	lm	lm	ll	lm	ll	ll	lm	lm	lm	ll
Marker551091	<lmxll>	{0-}	ll	lm	lm	lm	lm	lm	lm	ll	lm	lm	ll	ll	lm	lm	lm	lm	lm	lm	lm	ll	lm	ll	lm	lm	lm	lm	lm	lm	ll	ll	ll	lm	ll	ll	lm	lm	lm	lm	lm	ll	lm	ll	ll	lm	lm	lm	ll
Marker529370	<nnxnp>	{-0}	np	np	nn	np	nn	np	np	nn	nn	nn	np	np	np	np	np	np	nn	nn	nn	np	nn	nn	np	nn	nn	np	nn	np	np	np	nn	nn	np	nn	nn	np	nn	np	np	np	nn	nn	np	np	np	nn	np
Marker528561	<nnxnp>	{-1}	nn	nn	np	nn	np	nn	nn	np	np	np	nn	nn	nn	nn	nn	nn	np	np	np	nn	np	np	nn	np	np	nn	np	nn	nn	nn	np	np	nn	np	np	nn	np	nn	nn	nn	np	np	nn	nn	nn	np	nn
Marker532845	<nnxnp>	{-0}	np	np	nn	np	nn	np	np	nn	nn	nn	np	np	np	np	np	np	nn	nn	nn	np	nn	nn	np	nn	nn	np	nn	np	np	np	nn	nn	np	nn	nn	np	nn	np	np	np	nn	nn	np	np	np	nn	np
Marker534737	<nnxnp>	{-0}	np	np	nn	np	nn	np	np	nn	nn	nn	np	np	np	np	np	np	nn	nn	nn	np	nn	nn	np	nn	nn	np	nn	np	np	np	nn	nn	np	nn	nn	np	nn	np	np	np	nn	nn	np	np	np	nn	np
Marker534831	<nnxnp>	{-0}	np	np	nn	np	nn	np	np	nn	nn	nn	np	np	np	np	np	np	nn	nn	nn	np	nn	nn	np	nn	nn	np	nn	np	np	np	nn	nn	np	nn	nn	np	nn	np	np	np	nn	nn	np	np	np	nn	np
Marker556850	<lmxll>	{0-}	ll	lm	lm	lm	lm	lm	lm	ll	lm	lm	ll	ll	lm	lm	lm	lm	lm	lm	lm	ll	lm	ll	lm	lm	lm	lm	lm	lm	ll	ll	ll	lm	ll	ll	lm	ll	lm	ll	lm	ll	lm	ll	ll	lm	lm	lm	ll
Marker560553	<lmxll>	{0-}	ll	lm	lm	lm	lm	lm	lm	ll	lm	lm	ll	ll	lm	lm	lm	lm	lm	lm	lm	ll	lm	ll	lm	lm	lm	lm	lm	lm	ll	ll	ll	lm	ll	ll	lm	ll	lm	ll	lm	ll	lm	ll	ll	lm	lm	lm	ll
Marker540078	<nnxnp>	{-0}	np	np	nn	np	nn	np	np	nn	nn	nn	np	np	np	np	np	np	nn	nn	nn	np	nn	nn	np	nn	nn	np	nn	nn	np	np	nn	nn	np	nn	nn	np	nn	np	np	np	nn	nn	np	np	np	nn	np
Marker538021	<nnxnp>	{-0}	np	np	nn	np	nn	np	np	nn	nn	nn	np	np	np	np	np	np	nn	nn	nn	np	nn	nn	np	nn	nn	np	nn	nn	np	np	nn	nn	np	nn	nn	np	nn	np	np	np	nn	nn	np	np	np	nn	np
Marker537124	<nnxnp>	{-0}	np	np	nn	np	nn	np	np	nn	nn	nn	np	np	np	np	np	np	nn	nn	nn	np	nn	nn	np	nn	nn	np	nn	nn	np	np	nn	nn	np	nn	nn	np	nn	np	np	np	nn	nn	np	np	np	nn	np
Marker537651	<nnxnp>	{-1}	nn	nn	np	nn	np	nn	nn	np	np	np	nn	nn	nn	nn	nn	nn	np	np	np	nn	np	np	nn	np	np	nn	np	np	nn	nn	np	np	nn	np	np	nn	np	nn	nn	nn	np	np	nn	nn	nn	np	nn
Marker540700	<nnxnp>	{-1}	nn	nn	np	nn	np	nn	nn	np	np	np	nn	nn	nn	nn	nn	nn	np	np	np	nn	np	np	nn	np	np	nn	np	np	nn	nn	np	np	nn	np	np	nn	np	nn	nn	nn	np	np	nn	nn	nn	np	nn
Marker537977	<nnxnp>	{-1}	nn	nn	np	nn	np	nn	nn	np	np	np	nn	nn	nn	nn	nn	nn	np	np	np	nn	np	np	nn	np	np	nn	np	np	nn	nn	np	np	nn	np	np	nn	np	nn	nn	nn	np	np	nn	nn	nn	np	nn
Marker535062	<nnxnp>	{-0}	np	np	nn	np	nn	np	np	nn	nn	nn	np	np	np	np	np	np	nn	nn	nn	np	nn	nn	np	nn	nn	np	nn	nn	np	np	nn	nn	np	nn	nn	np	nn	np	np	np	nn	nn	np	np	np	nn	np
Marker589352	<nnxnp>	{-0}	np	np	nn	np	nn	np	np	nn	nn	nn	np	np	np	np	np	np	nn	nn	nn	np	nn	nn	np	nn	nn	np	nn	nn	np	np	nn	nn	np	nn	nn	np	nn	np	np	np	nn	nn	np	np	np	nn	np
Marker540415	<nnxnp>	{-0}	np	np	nn	np	nn	np	np	nn	nn	nn	np	np	np	np	np	np	nn	nn	nn	np	nn	nn	np	nn	nn	np	nn	nn	np	np	nn	nn	np	nn	nn	np	nn	np	np	np	nn	nn	np	np	np	nn	np
Marker572682	<lmxll>	{0-}	ll	lm	lm	lm	lm	ll	lm	ll	lm	lm	ll	ll	lm	lm	lm	lm	lm	lm	lm	ll	lm	ll	lm	lm	lm	lm	lm	lm	ll	ll	ll	lm	ll	ll	lm	ll	lm	ll	lm	ll	lm	ll	ll	lm	lm	lm	ll
Marker563515	<lmxll>	{0-}	ll	lm	lm	lm	lm	ll	lm	ll	lm	lm	ll	ll	lm	lm	lm	lm	lm	lm	lm	ll	lm	ll	lm	lm	lm	lm	lm	lm	ll	ll	ll	lm	ll	ll	lm	ll	lm	ll	lm	ll	lm	ll	ll	lm	lm	lm	ll
Marker565885	<lmxll>	{0-}	ll	lm	lm	lm	lm	ll	lm	ll	lm	lm	ll	ll	lm	lm	lm	lm	lm	lm	lm	ll	lm	ll	lm	lm	lm	lm	lm	lm	ll	ll	ll	lm	ll	ll	lm	ll	lm	ll	lm	ll	lm	ll	ll	lm	lm	lm	ll
Marker540509	<nnxnp>	{-1}	nn	nn	np	nn	np	nn	nn	np	np	np	nn	nn	nn	nn	nn	nn	np	np	np	nn	np	np	nn	np	np	nn	np	np	nn	nn	np	np	nn	np	np	nn	np	nn	nn	nn	np	np	nn	nn	nn	np	nn
Marker539151	<lmxll>	{0-}	ll	lm	lm	lm	lm	ll	lm	ll	lm	lm	ll	ll	lm	lm	lm	lm	lm	lm	lm	ll	lm	ll	lm	lm	lm	lm	lm	lm	ll	ll	ll	lm	ll	ll	lm	ll	lm	ll	lm	ll	lm	ll	ll	lm	lm	lm	ll
Marker537566	<nnxnp>	{-0}	np	np	nn	np	nn	np	np	nn	nn	nn	np	np	np	np	np	np	nn	nn	nn	np	nn	nn	np	nn	nn	np	nn	nn	np	np	nn	nn	np	nn	nn	np	nn	np	np	np	nn	nn	np	np	np	nn	np
Marker536083	<hkxhk>	{00}	hk	kk	hk	kk	hk	hk	kk	hh	hk	hk	hk	hk	kk	kk	kk	kk	hk	hk	hk	hk	hk	hh	kk	hk	hk	kk	hk	hk	hk	hk	hh	hk	hk	hh	hk	hk	hk	hk	kk	hk	hk	hh	hk	kk	kk	hk	hk
Marker560690	<lmxll>	{0-}	ll	lm	lm	lm	lm	ll	lm	ll	lm	lm	ll	ll	lm	lm	lm	lm	lm	lm	lm	ll	lm	ll	lm	lm	lm	lm	lm	lm	ll	ll	ll	lm	ll	ll	lm	ll	lm	ll	lm	ll	lm	ll	ll	lm	lm	lm	ll
Marker585954	<nnxnp>	{-1}	nn	nn	np	nn	np	nn	nn	np	np	np	np	nn	nn	nn	nn	nn	np	np	np	nn	np	np	nn	np	np	nn	np	np	np	nn	np	np	np	np	np	nn	np	nn	nn	nn	np	np	nn	nn	nn	np	nn
Marker557397	<nnxnp>	{-0}	np	np	nn	np	nn	np	np	nn	nn	nn	nn	np	np	np	np	np	nn	nn	nn	np	nn	nn	np	nn	nn	np	nn	nn	nn	np	nn	nn	nn	nn	nn	np	nn	np	np	np	nn	nn	np	np	np	nn	np
Marker551188	<nnxnp>	{-1}	nn	nn	np	nn	np	nn	nn	np	np	np	np	nn	nn	nn	nn	nn	np	np	np	nn	np	np	nn	np	np	nn	np	np	np	nn	np	np	np	np	np	nn	np	nn	nn	nn	np	np	nn	nn	nn	np	nn
Marker580878	<nnxnp>	{-1}	nn	nn	np	nn	np	nn	nn	np	np	np	np	nn	nn	nn	nn	nn	np	np	np	nn	np	np	nn	np	np	nn	np	np	np	nn	np	np	nn	np	np	nn	np	nn	nn	nn	np	np	nn	nn	nn	np	nn
Marker519835	<nnxnp>	{-1}	nn	nn	np	nn	np	nn	nn	np	np	np	np	nn	nn	nn	nn	nn	np	np	np	nn	np	np	nn	np	np	nn	np	nn	np	nn	np	np	nn	np	np	nn	np	nn	nn	nn	np	np	nn	nn	nn	np	nn
Marker548419	<nnxnp>	{-0}	np	np	nn	np	nn	np	np	nn	nn	nn	nn	np	np	np	np	np	nn	nn	nn	np	nn	nn	np	nn	nn	np	nn	np	nn	np	nn	nn	np	nn	nn	np	nn	np	np	np	nn	nn	np	np	np	nn	np
Marker532567	<lmxll>	{1-}	lm	ll	ll	ll	ll	lm	lm	lm	ll	ll	lm	lm	ll	ll	ll	ll	ll	ll	ll	lm	ll	lm	ll	ll	ll	ll	ll	ll	lm	lm	lm	ll	lm	lm	ll	lm	ll	lm	lm	lm	ll	lm	lm	ll	ll	ll	lm
Marker535786	<lmxll>	{0-}	ll	lm	lm	lm	lm	ll	ll	ll	lm	lm	ll	ll	lm	lm	lm	lm	lm	lm	lm	ll	lm	ll	lm	lm	lm	lm	lm	lm	ll	ll	ll	lm	ll	ll	lm	ll	lm	ll	ll	ll	lm	ll	ll	lm	lm	lm	ll
Marker539189	<lmxll>	{0-}	ll	lm	lm	lm	lm	ll	ll	ll	lm	lm	ll	ll	lm	lm	lm	lm	lm	lm	lm	ll	lm	ll	lm	lm	lm	lm	lm	lm	ll	ll	ll	lm	ll	ll	lm	ll	lm	ll	ll	ll	lm	ll	ll	lm	lm	lm	ll
Marker533385	<nnxnp>	{-1}	nn	nn	np	nn	np	nn	nn	np	np	np	np	nn	nn	nn	nn	nn	np	np	np	nn	np	np	nn	np	np	nn	np	nn	nn	nn	np	np	nn	np	np	nn	np	nn	nn	nn	np	np	nn	nn	nn	np	nn
Marker528914	<nnxnp>	{-1}	nn	nn	np	nn	np	nn	nn	np	np	np	nn	nn	nn	nn	nn	nn	np	np	np	nn	np	np	nn	np	np	nn	np	nn	nn	nn	np	np	nn	np	np	nn	np	nn	nn	nn	np	np	nn	nn	nn	np	nn
Marker528168	<nnxnp>	{-1}	nn	nn	np	nn	np	nn	nn	np	np	np	nn	nn	nn	nn	nn	nn	np	np	np	nn	np	np	nn	np	np	nn	np	nn	nn	nn	np	np	nn	np	np	nn	np	nn	nn	nn	np	np	nn	nn	nn	np	nn
Marker497367	<lmxll>	{0-}	ll	lm	lm	lm	lm	ll	ll	ll	lm	lm	ll	ll	lm	lm	lm	lm	lm	lm	lm	ll	lm	ll	lm	lm	lm	lm	lm	lm	ll	ll	ll	lm	ll	ll	lm	ll	lm	ll	ll	ll	lm	ll	ll	lm	lm	lm	ll
Marker502649	<lmxll>	{0-}	ll	lm	lm	lm	lm	ll	ll	ll	lm	lm	ll	ll	lm	lm	lm	lm	lm	lm	lm	ll	lm	ll	lm	lm	lm	lm	lm	lm	ll	ll	ll	lm	ll	ll	lm	ll	lm	ll	ll	ll	lm	ll	ll	lm	lm	lm	ll
Marker517418	<lmxll>	{0-}	ll	lm	lm	lm	lm	ll	ll	ll	lm	lm	ll	ll	lm	lm	lm	lm	lm	lm	lm	ll	lm	ll	lm	lm	lm	lm	lm	lm	ll	ll	ll	lm	ll	ll	lm	ll	lm	ll	ll	ll	lm	ll	ll	lm	lm	lm	ll
Marker541802	<nnxnp>	{-1}	nn	nn	np	nn	np	nn	nn	np	np	np	nn	nn	nn	nn	nn	nn	np	np	np	nn	np	np	nn	np	np	nn	np	np	nn	nn	np	np	nn	np	np	nn	np	nn	nn	nn	np	np	nn	nn	nn	np	nn
Marker537734	<nnxnp>	{-1}	nn	nn	np	nn	np	nn	nn	np	np	np	nn	nn	nn	nn	nn	nn	np	np	np	nn	np	np	nn	np	np	nn	np	np	nn	nn	np	np	nn	np	np	nn	np	nn	nn	nn	np	np	nn	nn	nn	np	nn
Marker527911	<nnxnp>	{-0}	np	np	nn	np	nn	np	np	nn	nn	nn	nn	np	np	np	np	np	nn	nn	nn	np	nn	nn	np	nn	nn	np	nn	nn	np	np	nn	nn	np	nn	nn	np	nn	np	np	np	nn	nn	np	np	np	nn	np
Marker589308	<nnxnp>	{-0}	np	np	nn	np	nn	np	np	nn	nn	nn	nn	np	np	np	np	np	nn	nn	nn	np	nn	nn	np	nn	nn	np	nn	nn	nn	np	nn	nn	np	nn	nn	np	nn	np	np	np	nn	nn	np	np	np	nn	np
Marker528832	<lmxll>	{0-}	ll	lm	lm	lm	lm	ll	ll	ll	lm	lm	ll	ll	lm	lm	lm	lm	lm	lm	lm	ll	lm	ll	lm	lm	lm	lm	lm	lm	ll	ll	ll	lm	ll	ll	lm	ll	lm	ll	ll	ll	lm	ll	ll	lm	lm	lm	ll
Marker528189	<lmxll>	{0-}	ll	lm	lm	lm	lm	ll	ll	ll	lm	lm	ll	ll	lm	lm	lm	lm	lm	lm	lm	ll	lm	ll	lm	lm	lm	lm	lm	lm	ll	ll	ll	lm	ll	ll	lm	ll	lm	ll	ll	ll	lm	ll	ll	lm	lm	lm	ll
Marker528604	<lmxll>	{0-}	ll	lm	lm	lm	lm	ll	ll	ll	lm	lm	ll	ll	lm	lm	lm	lm	lm	lm	lm	ll	lm	ll	lm	lm	lm	lm	lm	lm	ll	ll	ll	lm	ll	ll	lm	ll	lm	ll	ll	ll	lm	ll	ll	lm	lm	lm	ll
Marker511423	<nnxnp>	{-0}	np	np	nn	np	nn	np	np	nn	nn	np	nn	np	np	np	np	np	nn	nn	nn	np	nn	nn	np	nn	nn	np	nn	np	nn	np	nn	nn	np	nn	nn	np	nn	np	np	np	nn	nn	np	np	np	nn	np
Marker512055	<nnxnp>	{-0}	np	np	nn	np	nn	np	np	nn	nn	np	nn	np	np	np	np	np	nn	nn	nn	np	nn	nn	np	nn	nn	np	nn	np	nn	np	nn	nn	np	nn	nn	np	nn	np	np	np	nn	nn	np	np	np	nn	np
Marker513271	<nnxnp>	{-0}	np	np	nn	np	nn	np	np	nn	nn	np	nn	np	np	np	np	np	nn	nn	nn	np	nn	nn	np	nn	nn	np	nn	np	nn	np	nn	nn	np	nn	nn	np	nn	np	np	np	nn	nn	np	np	np	nn	np
Marker505256	<lmxll>	{0-}	ll	lm	lm	lm	lm	ll	ll	ll	lm	lm	ll	ll	lm	lm	lm	lm	lm	lm	lm	ll	lm	ll	lm	lm	lm	lm	lm	lm	ll	ll	ll	lm	ll	ll	lm	ll	lm	ll	ll	ll	lm	ll	ll	lm	lm	lm	ll
Marker490629	<lmxll>	{0-}	ll	lm	lm	lm	lm	ll	ll	ll	lm	lm	ll	ll	lm	lm	lm	lm	lm	lm	lm	ll	lm	ll	lm	lm	lm	lm	lm	lm	ll	ll	ll	lm	ll	ll	lm	ll	lm	ll	ll	ll	lm	ll	ll	lm	lm	lm	ll
Marker535575	<lmxll>	{0-}	ll	lm	lm	lm	lm	ll	ll	ll	lm	lm	ll	ll	lm	lm	lm	lm	lm	lm	lm	ll	lm	ll	lm	lm	lm	lm	lm	lm	ll	ll	ll	lm	ll	ll	lm	ll	lm	ll	ll	ll	lm	ll	ll	lm	lm	lm	ll
Marker544735	<nnxnp>	{-0}	np	np	nn	np	nn	np	np	nn	nn	nn	nn	np	np	np	np	np	nn	nn	nn	np	nn	nn	np	nn	nn	np	nn	nn	nn	np	nn	nn	np	nn	nn	np	nn	np	np	np	nn	nn	np	np	np	nn	np
Marker543349	<nnxnp>	{-1}	nn	nn	np	nn	np	nn	nn	np	np	np	np	nn	nn	nn	nn	nn	np	np	np	nn	np	np	nn	np	np	nn	np	np	np	nn	np	np	nn	np	np	nn	np	nn	nn	nn	np	np	nn	nn	nn	np	nn
Marker527140	<nnxnp>	{-1}	nn	nn	np	nn	np	nn	nn	np	np	np	np	nn	nn	nn	nn	nn	np	np	np	nn	np	np	nn	np	np	nn	np	np	np	nn	np	np	nn	np	np	nn	np	nn	nn	nn	np	np	nn	nn	nn	np	nn
Marker544432	<nnxnp>	{-0}	np	np	nn	np	nn	np	np	nn	nn	nn	nn	np	np	np	np	np	nn	nn	nn	np	nn	nn	np	nn	nn	np	nn	nn	nn	np	nn	nn	np	nn	nn	np	nn	np	np	np	nn	nn	np	np	np	nn	np
Marker589660	<nnxnp>	{-0}	np	np	nn	np	nn	np	np	nn	nn	nn	nn	np	np	np	np	np	nn	nn	nn	np	nn	nn	np	nn	nn	np	nn	nn	nn	np	nn	nn	np	nn	nn	np	nn	np	np	np	nn	nn	np	np	np	nn	np
Marker581939	<nnxnp>	{-0}	np	np	nn	np	nn	np	np	nn	nn	nn	nn	np	np	np	np	np	nn	nn	nn	np	nn	nn	np	nn	nn	np	nn	nn	nn	np	nn	nn	np	nn	nn	np	nn	np	np	np	nn	nn	np	np	np	nn	np
Marker552919	<nnxnp>	{-1}	nn	nn	np	nn	np	nn	nn	np	np	np	np	nn	nn	nn	nn	nn	np	np	np	nn	np	np	nn	np	np	nn	np	np	np	nn	np	np	nn	np	np	nn	np	nn	nn	nn	np	np	nn	nn	nn	np	nn
Marker558704	<nnxnp>	{-0}	np	np	nn	np	nn	np	np	nn	nn	nn	nn	np	np	np	np	np	nn	nn	nn	np	nn	nn	np	nn	nn	np	nn	nn	nn	np	nn	nn	np	nn	nn	np	nn	np	np	np	nn	nn	np	np	np	nn	np
Marker589426	<nnxnp>	{-0}	np	np	nn	np	nn	np	np	nn	nn	nn	nn	np	np	np	np	np	nn	nn	nn	np	nn	nn	np	nn	nn	np	nn	nn	nn	np	nn	nn	np	nn	nn	np	nn	np	np	np	nn	nn	np	np	np	nn	np
Marker553905	<nnxnp>	{-1}	nn	nn	np	nn	np	nn	nn	np	np	np	np	nn	nn	nn	nn	nn	np	np	np	nn	np	np	nn	np	np	nn	np	np	np	nn	np	np	nn	np	np	nn	np	nn	nn	nn	np	np	nn	nn	nn	np	nn
Marker586589	<nnxnp>	{-1}	nn	nn	np	nn	np	nn	nn	np	np	np	np	nn	nn	nn	nn	nn	np	np	np	nn	np	np	nn	np	np	nn	np	np	np	nn	np	np	nn	np	np	nn	np	nn	nn	nn	np	np	nn	nn	nn	np	nn
Marker564869	<nnxnp>	{-1}	nn	nn	np	nn	np	nn	nn	np	np	np	np	nn	nn	nn	nn	nn	np	np	np	nn	np	np	nn	np	np	nn	np	np	np	nn	np	np	np	np	np	nn	np	nn	nn	nn	np	np	nn	nn	nn	np	nn
Marker579698	<nnxnp>	{-1}	nn	nn	np	nn	np	nn	nn	np	np	np	np	nn	nn	nn	nn	nn	np	np	np	nn	np	np	nn	np	np	nn	np	np	np	nn	np	np	np	np	np	nn	np	nn	nn	nn	np	np	nn	nn	nn	np	nn
Marker552479	<nnxnp>	{-1}	nn	nn	np	nn	np	nn	nn	np	np	np	np	nn	nn	nn	nn	nn	np	np	np	nn	np	np	nn	np	np	nn	np	np	np	nn	np	np	np	np	np	nn	np	nn	nn	nn	np	np	nn	nn	nn	np	nn
Marker571452	<nnxnp>	{-1}	nn	nn	np	nn	np	nn	nn	np	np	np	np	nn	nn	nn	nn	nn	np	np	np	nn	np	np	nn	np	np	nn	np	np	np	nn	np	np	np	np	np	nn	np	nn	nn	nn	np	np	nn	nn	nn	np	nn
Marker575193	<nnxnp>	{-1}	nn	nn	np	nn	np	nn	nn	np	np	np	np	nn	nn	nn	nn	nn	np	np	np	nn	np	np	nn	np	np	nn	np	np	np	nn	np	np	nn	np	np	nn	np	nn	nn	nn	np	np	nn	nn	nn	np	nn
Marker563377	<nnxnp>	{-1}	nn	nn	np	nn	np	nn	nn	np	np	np	np	nn	nn	nn	nn	nn	np	np	np	nn	np	np	nn	np	np	nn	np	np	np	nn	np	np	nn	np	np	nn	np	nn	nn	nn	np	np	nn	nn	nn	np	nn
Marker559596	<nnxnp>	{-0}	np	np	nn	np	nn	np	np	nn	nn	nn	nn	np	np	np	np	np	nn	nn	nn	np	nn	nn	np	nn	nn	np	nn	nn	nn	np	nn	nn	np	nn	nn	np	nn	np	np	np	nn	nn	np	np	np	nn	np
Marker588079	<nnxnp>	{-1}	nn	nn	np	nn	np	nn	nn	np	np	np	np	nn	nn	nn	nn	nn	np	np	np	nn	np	np	nn	np	np	nn	np	np	np	nn	np	np	nn	np	np	nn	np	nn	nn	nn	np	np	nn	nn	nn	np	nn
Marker550789	<nnxnp>	{-1}	nn	nn	np	nn	np	nn	nn	np	np	np	np	nn	nn	nn	nn	nn	np	np	np	nn	np	np	nn	np	np	nn	np	np	np	nn	np	np	nn	np	np	nn	np	nn	nn	nn	np	np	nn	nn	nn	np	nn
Marker547894	<nnxnp>	{-0}	np	np	nn	np	nn	np	np	nn	nn	nn	nn	np	np	np	np	np	nn	nn	nn	np	nn	nn	np	nn	nn	np	nn	nn	nn	np	nn	nn	np	nn	nn	np	nn	np	np	np	nn	nn	np	np	np	nn	np
Marker578926	<nnxnp>	{-0}	np	np	nn	np	nn	np	np	nn	nn	nn	nn	np	np	np	np	np	nn	nn	nn	np	nn	nn	np	nn	nn	np	nn	nn	nn	np	nn	nn	np	nn	nn	np	nn	np	np	np	nn	nn	np	np	np	nn	np
Marker525325	<lmxll>	{0-}	lm	lm	lm	lm	lm	ll	ll	ll	lm	lm	ll	ll	lm	lm	lm	lm	lm	lm	lm	ll	lm	ll	lm	lm	lm	lm	lm	lm	ll	ll	ll	lm	ll	ll	lm	ll	lm	ll	ll	ll	lm	ll	lm	lm	lm	lm	ll
Marker523816	<lmxll>	{0-}	lm	lm	lm	lm	lm	ll	ll	ll	lm	lm	ll	ll	lm	lm	lm	lm	lm	lm	lm	ll	lm	ll	lm	lm	lm	lm	lm	lm	ll	ll	ll	lm	ll	ll	lm	ll	lm	ll	ll	ll	lm	ll	lm	lm	lm	lm	ll
Marker554450	<nnxnp>	{-1}	nn	nn	np	nn	np	nn	nn	np	np	np	np	nn	nn	nn	nn	nn	np	np	np	nn	np	np	nn	np	np	nn	np	np	np	nn	np	np	np	np	np	nn	np	nn	nn	nn	np	np	nn	nn	nn	np	nn
Marker583251	<nnxnp>	{-1}	nn	nn	np	nn	np	nn	nn	np	np	np	np	nn	nn	nn	nn	nn	np	np	np	nn	np	np	nn	np	np	nn	np	np	np	nn	np	np	np	np	np	nn	np	nn	nn	nn	np	np	nn	nn	nn	np	nn
Marker564754	<nnxnp>	{-1}	nn	nn	np	nn	np	nn	nn	np	np	np	np	nn	nn	nn	nn	nn	np	np	np	nn	np	np	nn	np	np	nn	np	np	np	nn	np	np	np	np	np	nn	np	nn	nn	nn	np	np	nn	nn	nn	np	nn
Marker567928	<nnxnp>	{-1}	nn	nn	np	nn	np	nn	nn	np	np	np	np	nn	nn	nn	nn	nn	np	np	np	nn	np	np	nn	np	np	nn	np	np	np	nn	np	np	nn	np	np	nn	np	nn	nn	nn	np	np	nn	nn	nn	np	nn
Marker579910	<nnxnp>	{-0}	np	np	nn	np	nn	np	np	nn	nn	nn	nn	np	np	np	np	np	nn	nn	nn	np	nn	nn	np	nn	nn	np	nn	nn	nn	np	nn	nn	np	nn	nn	np	nn	np	np	np	nn	nn	np	np	np	nn	np
Marker587209	<nnxnp>	{-1}	nn	nn	np	nn	np	nn	nn	np	np	np	np	nn	nn	nn	nn	nn	np	np	np	nn	np	np	nn	np	np	nn	np	np	np	nn	np	np	nn	np	np	nn	np	nn	nn	nn	np	np	nn	nn	nn	np	nn
Marker572883	<nnxnp>	{-0}	np	np	nn	np	nn	np	np	nn	nn	nn	nn	np	np	np	np	np	nn	nn	nn	np	nn	nn	np	nn	nn	np	nn	nn	nn	np	nn	nn	np	nn	nn	np	nn	np	np	np	nn	nn	np	np	np	nn	np
Marker586967	<nnxnp>	{-1}	nn	nn	np	nn	np	nn	nn	np	np	np	np	nn	nn	nn	nn	nn	np	np	np	nn	np	np	nn	np	np	nn	np	np	np	nn	np	np	nn	np	np	nn	np	nn	nn	nn	np	np	nn	nn	nn	np	nn
Marker583899	<nnxnp>	{-0}	np	np	nn	np	nn	np	np	nn	nn	nn	nn	np	np	np	np	np	nn	nn	nn	np	nn	nn	np	nn	nn	np	nn	nn	nn	np	nn	nn	np	nn	nn	np	nn	np	np	np	nn	nn	np	np	np	nn	np
Marker558007	<nnxnp>	{-1}	nn	nn	np	nn	np	nn	nn	np	np	np	np	nn	nn	nn	nn	nn	np	np	np	nn	np	np	nn	np	np	nn	np	np	np	nn	np	np	nn	np	np	nn	np	nn	nn	nn	np	np	nn	nn	nn	np	nn
Marker562227	<nnxnp>	{-0}	np	np	nn	np	nn	np	np	nn	nn	nn	nn	np	np	np	np	np	nn	nn	nn	np	nn	nn	np	nn	nn	np	nn	nn	nn	np	nn	nn	np	nn	nn	np	nn	np	np	np	nn	nn	np	np	np	nn	np
Marker582402	<nnxnp>	{-0}	np	np	nn	np	nn	np	np	nn	nn	nn	nn	np	np	np	np	np	nn	nn	nn	np	nn	nn	np	nn	nn	np	nn	nn	nn	np	nn	nn	np	nn	nn	np	nn	np	np	np	nn	nn	np	np	np	nn	np
Marker586809	<nnxnp>	{-1}	nn	nn	np	nn	np	nn	nn	np	np	np	np	nn	nn	nn	nn	nn	np	np	np	nn	np	np	nn	np	np	nn	np	np	np	nn	np	np	nn	np	np	nn	np	nn	nn	nn	np	np	nn	nn	nn	np	nn
Marker552053	<nnxnp>	{-1}	nn	nn	np	nn	np	nn	nn	np	np	np	np	nn	nn	nn	nn	nn	np	np	np	nn	np	np	nn	np	np	nn	np	np	np	nn	np	np	nn	np	np	nn	np	nn	nn	nn	np	np	nn	nn	nn	np	nn
Marker519280	<nnxnp>	{-0}	np	np	nn	np	nn	np	np	nn	nn	nn	nn	np	np	np	np	np	nn	nn	nn	np	nn	nn	np	nn	nn	np	nn	np	nn	np	nn	nn	np	nn	nn	np	nn	np	np	np	nn	nn	np	np	np	nn	np
Marker521185	<nnxnp>	{-1}	nn	nn	np	nn	np	nn	nn	np	np	nn	np	nn	nn	nn	nn	nn	np	np	np	nn	np	np	nn	np	np	nn	np	nn	np	nn	np	np	nn	np	np	nn	np	nn	nn	nn	np	np	nn	nn	nn	np	nn
Marker514520	<nnxnp>	{-0}	np	np	nn	np	nn	np	np	nn	nn	np	nn	np	np	np	np	np	nn	nn	nn	np	nn	nn	np	nn	nn	np	nn	np	nn	np	nn	nn	np	nn	nn	np	nn	np	np	np	nn	nn	np	np	np	nn	np
Marker516504	<nnxnp>	{-1}	nn	nn	np	nn	np	nn	nn	np	np	nn	np	nn	nn	nn	nn	nn	np	np	np	nn	np	np	nn	np	np	nn	np	nn	np	nn	np	np	nn	np	np	nn	np	nn	nn	nn	np	np	nn	nn	nn	np	nn
Marker517529	<nnxnp>	{-0}	np	np	nn	np	nn	np	np	nn	nn	nn	nn	np	np	np	np	np	nn	nn	nn	np	nn	nn	np	nn	nn	np	nn	np	nn	np	nn	nn	np	nn	nn	np	nn	np	np	np	nn	nn	np	np	np	nn	np
Marker522942	<nnxnp>	{-1}	nn	nn	np	nn	np	nn	nn	np	np	np	np	nn	nn	nn	nn	nn	np	np	np	nn	np	np	nn	np	np	nn	np	nn	np	nn	np	np	nn	np	np	nn	np	nn	nn	nn	np	np	nn	nn	nn	np	nn
Marker520573	<nnxnp>	{-0}	np	np	nn	np	nn	np	np	nn	nn	nn	nn	np	np	np	np	np	nn	nn	nn	np	nn	nn	np	nn	nn	np	nn	np	nn	np	nn	nn	np	nn	nn	np	nn	np	np	np	nn	nn	np	np	np	nn	np
Marker516360	<nnxnp>	{-1}	nn	nn	np	nn	np	nn	nn	np	np	np	np	nn	nn	nn	nn	nn	np	np	np	nn	np	np	nn	np	np	nn	np	nn	np	nn	np	np	nn	np	np	nn	np	nn	nn	nn	np	np	nn	nn	nn	np	nn
Marker522989	<hkxhk>	{00}	hk	kk	hk	kk	hk	hk	hk	hh	hk	hk	hh	hk	kk	kk	kk	kk	hk	hk	hk	hk	hk	hh	kk	hk	hk	kk	hk	kk	hh	hk	hh	hk	hk	hh	hk	hk	hk	hk	hk	hk	hk	hh	hk	kk	kk	hk	hk
Marker517114	<nnxnp>	{-0}	np	np	nn	np	nn	np	np	nn	nn	nn	nn	np	np	np	np	np	nn	nn	nn	np	nn	nn	np	nn	nn	np	nn	np	nn	np	nn	nn	np	nn	nn	np	nn	np	np	np	nn	nn	np	np	np	nn	np
Marker500207	<lmxll>	{0-}	ll	lm	lm	lm	lm	ll	ll	ll	lm	lm	ll	ll	lm	lm	lm	lm	lm	lm	lm	ll	lm	ll	lm	lm	lm	lm	lm	lm	ll	ll	ll	lm	ll	ll	lm	ll	lm	ll	ll	ll	lm	ll	ll	lm	lm	lm	ll
Marker522738	<nnxnp>	{-1}	nn	nn	np	nn	np	nn	nn	np	np	np	np	nn	nn	nn	nn	nn	np	np	np	nn	np	np	nn	np	np	nn	np	nn	np	nn	np	np	nn	np	np	nn	np	nn	nn	nn	np	np	nn	nn	nn	np	nn
Marker523430	<nnxnp>	{-1}	nn	nn	np	nn	np	nn	nn	np	np	np	np	nn	nn	nn	nn	nn	np	np	np	nn	np	np	nn	np	np	nn	np	nn	np	nn	np	np	nn	np	np	nn	np	nn	nn	nn	np	np	nn	nn	nn	np	nn
Marker494969	<lmxll>	{0-}	ll	lm	lm	lm	lm	ll	ll	ll	lm	lm	ll	ll	lm	lm	lm	lm	lm	lm	lm	ll	lm	ll	lm	lm	lm	lm	lm	lm	ll	ll	ll	lm	ll	ll	lm	ll	lm	ll	ll	ll	lm	ll	ll	lm	lm	lm	ll
Marker520062	<nnxnp>	{-0}	np	np	nn	np	nn	np	np	nn	nn	nn	nn	np	np	np	np	np	nn	nn	nn	np	nn	nn	np	nn	nn	np	nn	np	nn	np	nn	nn	np	nn	nn	np	nn	np	np	np	nn	nn	np	np	np	nn	np
Marker519785	<lmxll>	{0-}	ll	lm	lm	lm	lm	ll	ll	ll	lm	lm	ll	ll	lm	lm	lm	lm	lm	lm	lm	ll	lm	ll	lm	lm	lm	lm	lm	lm	ll	ll	ll	lm	ll	ll	lm	ll	lm	ll	ll	ll	lm	ll	ll	lm	lm	lm	ll
Marker522010	<hkxhk>	{00}	hk	kk	hk	kk	hk	hk	hk	hh	hk	hk	hh	hk	kk	kk	kk	kk	hk	hk	hk	hk	hk	hh	kk	hk	hk	kk	hk	kk	hh	hk	hh	hk	hk	hh	hk	hk	hk	hk	hk	hk	hk	hh	hk	kk	kk	hk	hk
Marker523804	<nnxnp>	{-0}	np	np	nn	np	nn	np	np	nn	nn	nn	nn	np	np	np	np	np	nn	nn	nn	np	nn	nn	np	nn	nn	np	nn	np	nn	np	nn	nn	np	nn	nn	np	nn	np	np	np	nn	nn	np	np	np	nn	np
Marker558937	<nnxnp>	{-1}	nn	nn	np	nn	np	nn	nn	np	np	np	np	nn	nn	nn	nn	nn	np	np	np	nn	np	np	nn	np	np	nn	np	np	np	nn	np	np	nn	np	np	nn	np	nn	nn	nn	np	np	nn	nn	nn	np	nn
Marker589035	<nnxnp>	{-0}	np	np	nn	np	nn	np	np	nn	nn	nn	nn	np	np	np	np	np	nn	nn	nn	np	nn	nn	np	nn	nn	np	nn	nn	nn	np	nn	nn	np	nn	nn	np	nn	np	np	np	nn	nn	np	np	np	nn	np
Marker578700	<nnxnp>	{-1}	nn	nn	np	nn	np	nn	nn	np	np	np	np	nn	nn	nn	nn	nn	np	np	np	nn	np	np	nn	np	np	nn	np	np	np	nn	np	np	nn	np	np	nn	np	nn	nn	nn	np	np	nn	nn	nn	np	nn
Marker557241	<nnxnp>	{-0}	np	np	nn	np	nn	np	np	nn	nn	nn	nn	np	np	np	np	np	nn	nn	nn	np	nn	nn	np	nn	nn	np	nn	nn	nn	np	nn	nn	np	nn	nn	np	nn	np	np	np	nn	nn	np	np	np	nn	np
Marker586496	<nnxnp>	{-1}	nn	nn	np	nn	np	nn	nn	np	np	np	np	nn	nn	nn	nn	nn	np	np	np	nn	np	np	nn	np	np	nn	np	np	np	nn	np	np	nn	np	np	nn	np	nn	nn	nn	np	np	nn	nn	nn	np	nn
Marker524476	<lmxll>	{0-}	ll	lm	lm	lm	lm	ll	ll	ll	lm	lm	ll	ll	lm	lm	lm	lm	lm	lm	lm	ll	lm	ll	lm	lm	lm	lm	lm	lm	ll	ll	ll	lm	ll	ll	lm	ll	lm	ll	ll	ll	lm	ll	ll	lm	lm	lm	ll
Marker515681	<lmxll>	{0-}	ll	lm	lm	lm	lm	ll	ll	ll	lm	lm	ll	ll	lm	lm	lm	lm	lm	lm	lm	ll	lm	ll	lm	lm	lm	lm	lm	lm	ll	ll	ll	lm	ll	ll	lm	ll	lm	ll	ll	ll	lm	ll	ll	lm	lm	lm	ll
Marker523144	<hkxhk>	{00}	hk	kk	hk	kk	hk	hk	hk	hh	hk	hk	hh	hk	kk	kk	kk	kk	hk	hk	hk	hk	hk	hh	kk	hk	hk	kk	hk	kk	hh	hk	hh	hk	hk	hh	hk	hk	hk	hk	hk	hk	hk	hh	hk	kk	kk	hk	hk
Marker498472	<lmxll>	{0-}	ll	lm	lm	lm	lm	ll	ll	ll	lm	lm	ll	ll	lm	lm	lm	lm	lm	lm	lm	ll	lm	ll	lm	lm	lm	lm	lm	lm	ll	ll	ll	lm	ll	ll	lm	ll	lm	ll	ll	ll	lm	ll	ll	lm	lm	lm	ll
Marker495587	<lmxll>	{0-}	ll	lm	lm	lm	lm	ll	ll	ll	lm	lm	ll	ll	lm	lm	lm	lm	lm	lm	lm	ll	lm	ll	lm	lm	lm	lm	lm	lm	ll	ll	ll	lm	ll	ll	lm	ll	lm	ll	ll	ll	lm	ll	ll	lm	lm	lm	ll
Marker526627	<lmxll>	{1-}	lm	ll	ll	ll	ll	lm	lm	lm	ll	ll	lm	lm	ll	ll	ll	ll	ll	ll	ll	lm	ll	lm	ll	ll	ll	ll	ll	ll	lm	lm	lm	ll	lm	lm	ll	lm	ll	lm	lm	lm	ll	lm	lm	ll	ll	ll	lm
Marker504483	<lmxll>	{0-}	ll	lm	lm	lm	lm	ll	ll	ll	lm	lm	ll	ll	lm	lm	lm	lm	lm	lm	lm	ll	lm	ll	lm	lm	lm	lm	lm	lm	ll	ll	ll	lm	ll	ll	lm	ll	lm	ll	ll	ll	lm	ll	ll	lm	lm	lm	ll
Marker524793	<nnxnp>	{-1}	nn	nn	np	nn	np	nn	nn	np	np	np	np	nn	nn	nn	nn	nn	np	np	np	nn	np	np	nn	np	np	nn	np	nn	nn	nn	np	np	nn	np	np	nn	np	nn	nn	nn	np	np	nn	nn	nn	np	nn
Marker523421	<nnxnp>	{-1}	nn	nn	np	nn	np	nn	nn	np	np	np	np	nn	nn	nn	nn	nn	np	np	np	nn	np	np	nn	np	np	nn	np	nn	nn	nn	np	np	nn	np	np	nn	np	nn	nn	nn	np	np	nn	nn	nn	np	nn
Marker529032	<nnxnp>	{-1}	nn	nn	np	nn	np	nn	nn	np	np	nn	np	nn	nn	nn	nn	nn	np	np	np	nn	np	np	nn	np	np	nn	np	nn	nn	nn	np	np	nn	np	np	nn	np	nn	nn	nn	np	np	nn	nn	nn	np	nn
Marker511527	<nnxnp>	{-1}	nn	nn	np	nn	np	nn	nn	np	np	nn	np	nn	nn	nn	nn	nn	np	np	np	nn	np	np	nn	np	np	nn	np	nn	nn	nn	np	np	nn	np	np	nn	np	nn	nn	nn	np	np	nn	nn	nn	np	nn
Marker512983	<nnxnp>	{-0}	np	np	nn	np	nn	np	np	nn	nn	np	nn	np	np	np	np	np	nn	nn	nn	np	nn	nn	np	nn	nn	np	nn	np	np	np	nn	nn	np	nn	nn	np	nn	np	np	np	nn	nn	np	np	np	nn	np
Marker489911	<nnxnp>	{-0}	np	np	nn	np	nn	np	np	nn	nn	np	nn	np	np	np	np	np	nn	nn	nn	np	nn	nn	np	nn	nn	np	nn	np	nn	np	nn	nn	np	nn	nn	np	nn	np	np	np	nn	nn	np	np	np	nn	np
Marker508770	<nnxnp>	{-0}	np	np	nn	np	nn	np	np	nn	nn	np	nn	np	np	np	np	np	nn	nn	nn	np	nn	nn	np	nn	nn	np	nn	np	nn	np	nn	nn	np	nn	nn	np	nn	np	np	np	nn	nn	np	np	np	nn	np
Marker513709	<nnxnp>	{-0}	np	np	nn	np	nn	np	np	nn	nn	np	nn	np	np	np	np	np	nn	nn	nn	np	nn	nn	np	nn	nn	np	nn	np	nn	np	nn	nn	np	nn	nn	np	nn	np	np	np	nn	nn	np	np	np	nn	np
Marker517747	<nnxnp>	{-1}	nn	nn	np	nn	np	nn	nn	np	np	nn	np	nn	nn	nn	nn	nn	np	np	np	nn	np	np	nn	np	np	nn	np	nn	np	nn	np	np	nn	np	np	nn	np	nn	nn	nn	np	np	nn	nn	nn	np	nn
Marker511837	<nnxnp>	{-1}	nn	nn	np	nn	np	nn	nn	np	np	nn	np	nn	nn	nn	nn	nn	np	np	np	nn	np	np	nn	np	np	nn	np	nn	np	nn	np	np	nn	np	np	nn	np	nn	nn	nn	np	np	nn	nn	nn	np	nn
Marker508724	<nnxnp>	{-0}	np	np	nn	np	nn	np	np	nn	nn	np	nn	np	np	np	np	np	nn	nn	nn	np	nn	nn	np	nn	nn	np	nn	np	nn	np	nn	nn	np	nn	nn	np	nn	np	np	np	nn	nn	np	np	np	nn	np
Marker491591	<nnxnp>	{-0}	np	np	nn	np	nn	np	np	nn	nn	np	nn	np	np	np	np	np	nn	nn	nn	np	nn	nn	np	nn	nn	np	nn	np	nn	np	nn	nn	np	nn	nn	np	nn	np	np	np	nn	nn	np	np	np	nn	np
Marker493815	<nnxnp>	{-1}	nn	nn	np	nn	np	nn	nn	np	np	nn	np	nn	nn	nn	nn	nn	np	np	np	nn	np	np	nn	np	np	nn	np	nn	np	nn	np	np	nn	np	np	nn	np	nn	nn	nn	np	np	nn	nn	nn	np	nn
Marker486480	<nnxnp>	{-0}	np	np	nn	np	nn	np	np	nn	nn	np	nn	np	np	np	np	np	nn	nn	nn	np	nn	nn	np	nn	nn	np	nn	np	nn	np	nn	nn	np	nn	nn	np	nn	np	np	np	nn	nn	np	np	np	nn	np
Marker486716	<nnxnp>	{-1}	nn	nn	np	nn	np	nn	nn	np	np	nn	np	nn	nn	nn	nn	nn	np	np	np	nn	np	np	nn	np	np	nn	np	nn	np	nn	np	np	nn	np	np	nn	np	nn	nn	nn	np	np	nn	nn	nn	np	nn
Marker506092	<nnxnp>	{-1}	nn	nn	np	nn	np	nn	nn	np	np	nn	np	nn	nn	nn	nn	nn	np	np	np	nn	np	np	nn	np	np	nn	np	nn	np	nn	np	np	nn	np	np	nn	np	nn	nn	nn	np	np	nn	nn	nn	np	nn
Marker499533	<nnxnp>	{-0}	np	np	nn	np	nn	np	np	nn	nn	np	nn	np	np	np	np	np	nn	nn	nn	np	nn	nn	np	nn	nn	np	nn	np	nn	np	nn	nn	np	nn	nn	np	nn	np	np	np	nn	nn	np	np	np	nn	np
Marker498785	<nnxnp>	{-1}	nn	nn	np	nn	np	nn	nn	np	np	nn	np	nn	np	np	np	nn	np	np	np	nn	np	np	nn	np	np	nn	np	nn	np	nn	np	np	nn	np	np	nn	np	nn	nn	np	np	np	nn	nn	nn	np	nn
Marker487676	<nnxnp>	{-0}	np	np	nn	np	nn	np	np	nn	nn	np	nn	np	nn	nn	nn	np	nn	nn	nn	np	nn	nn	np	nn	nn	np	nn	np	nn	np	nn	nn	np	nn	nn	np	nn	np	np	nn	nn	nn	np	np	np	nn	np
Marker479470	<nnxnp>	{-1}	nn	nn	np	nn	np	nn	nn	np	np	nn	np	nn	np	np	np	nn	np	np	np	nn	np	np	nn	np	np	nn	np	nn	np	nn	np	np	nn	np	np	nn	np	nn	nn	np	np	np	nn	nn	nn	np	nn
Marker483660	<nnxnp>	{-0}	np	np	nn	np	nn	np	np	nn	nn	np	nn	np	nn	nn	nn	np	nn	nn	nn	np	nn	nn	np	nn	nn	np	nn	np	nn	np	nn	nn	np	nn	nn	np	nn	np	np	nn	nn	nn	np	np	np	nn	np
Marker486310	<nnxnp>	{-1}	nn	nn	np	nn	np	nn	nn	np	np	nn	np	nn	np	np	np	nn	np	np	np	nn	np	np	nn	np	np	nn	np	nn	np	nn	np	np	nn	np	np	nn	np	nn	nn	np	np	np	nn	nn	nn	np	nn
Marker485729	<nnxnp>	{-1}	nn	nn	np	nn	np	nn	nn	np	np	nn	np	nn	np	np	np	nn	np	np	np	nn	np	np	nn	np	np	nn	np	nn	nn	nn	np	np	nn	np	np	nn	np	nn	nn	np	np	np	nn	nn	nn	np	nn
Marker472084	<nnxnp>	{-0}	np	np	nn	np	nn	np	np	nn	nn	np	nn	np	nn	nn	nn	np	nn	nn	nn	np	nn	nn	np	nn	nn	np	nn	np	np	np	nn	nn	np	nn	nn	np	nn	np	np	nn	nn	nn	np	np	np	nn	np
Marker485362	<lmxll>	{0-}	ll	lm	lm	lm	lm	ll	ll	ll	lm	lm	ll	ll	lm	lm	lm	lm	lm	lm	lm	ll	lm	ll	lm	lm	lm	lm	ll	lm	ll	ll	ll	lm	ll	ll	lm	lm	lm	ll	ll	ll	lm	ll	ll	lm	lm	lm	ll
Marker482091	<lmxll>	{0-}	ll	lm	lm	lm	lm	ll	ll	ll	lm	lm	ll	ll	lm	lm	lm	lm	lm	lm	lm	ll	lm	ll	lm	lm	lm	lm	ll	lm	ll	ll	ll	lm	ll	ll	lm	lm	lm	ll	ll	ll	lm	ll	ll	lm	lm	lm	ll
Marker484226	<lmxll>	{0-}	ll	lm	lm	lm	lm	ll	ll	ll	lm	lm	ll	ll	lm	lm	lm	lm	lm	lm	lm	ll	lm	ll	lm	lm	lm	lm	ll	lm	ll	ll	ll	lm	ll	ll	lm	lm	lm	ll	ll	ll	lm	ll	ll	lm	lm	lm	ll
Marker480045	<nnxnp>	{-1}	nn	nn	np	nn	np	nn	nn	np	np	nn	np	nn	np	np	np	nn	np	np	np	nn	np	np	nn	np	np	nn	np	nn	nn	nn	np	np	nn	np	np	nn	np	nn	nn	np	np	nn	nn	nn	nn	np	nn
Marker474298	<nnxnp>	{-1}	nn	nn	np	nn	np	nn	nn	np	np	nn	np	nn	np	np	np	nn	np	np	np	nn	np	np	nn	np	np	nn	np	nn	nn	nn	np	np	nn	np	np	nn	np	nn	nn	np	np	nn	nn	nn	nn	np	nn
Marker480367	<nnxnp>	{-1}	nn	nn	np	nn	np	nn	nn	np	np	nn	np	nn	np	np	np	nn	np	np	np	nn	np	np	nn	np	np	nn	np	nn	nn	nn	np	np	nn	np	np	nn	np	nn	nn	np	np	nn	nn	nn	nn	np	nn
Marker479360	<nnxnp>	{-0}	np	np	nn	np	nn	np	np	nn	nn	np	nn	np	nn	nn	nn	np	nn	nn	nn	np	nn	nn	np	nn	nn	np	nn	np	np	np	nn	nn	np	nn	nn	np	nn	np	np	nn	nn	np	np	np	np	nn	np
Marker470398	<nnxnp>	{-1}	nn	nn	np	nn	np	nn	nn	np	np	nn	np	nn	np	np	np	nn	np	np	np	nn	np	np	nn	np	np	nn	np	nn	nn	nn	np	np	nn	np	np	nn	np	nn	nn	np	np	nn	nn	nn	nn	np	nn
Marker472982	<nnxnp>	{-1}	nn	nn	np	nn	np	nn	nn	np	np	nn	np	nn	np	np	np	nn	np	np	np	nn	np	np	nn	np	np	nn	np	nn	nn	nn	np	np	nn	np	np	nn	np	nn	nn	np	np	nn	nn	nn	nn	np	nn
Marker471751	<nnxnp>	{-0}	np	np	nn	np	nn	np	np	nn	nn	np	nn	np	nn	nn	nn	np	nn	nn	nn	np	nn	nn	np	nn	nn	np	nn	np	np	np	nn	nn	np	nn	nn	np	nn	np	np	nn	nn	np	np	np	np	nn	np
Marker473133	<nnxnp>	{-0}	np	np	nn	np	nn	np	np	nn	nn	np	nn	np	nn	nn	nn	np	nn	nn	nn	np	nn	nn	np	nn	nn	np	nn	np	np	np	nn	nn	np	nn	nn	np	nn	np	np	nn	nn	np	np	np	np	nn	np
Marker482938	<nnxnp>	{-0}	np	np	nn	np	nn	np	np	nn	nn	np	nn	np	nn	nn	nn	np	nn	nn	nn	np	nn	nn	np	nn	nn	np	nn	np	np	np	nn	nn	np	nn	nn	np	nn	np	np	nn	nn	np	np	np	np	nn	np
Marker478983	<nnxnp>	{-1}	nn	nn	np	nn	np	nn	nn	np	np	nn	np	nn	np	np	np	nn	np	np	np	nn	np	np	nn	np	np	nn	np	nn	nn	nn	np	np	nn	np	np	nn	np	nn	nn	np	np	nn	nn	nn	nn	np	nn
Marker488963	<nnxnp>	{-0}	np	np	nn	np	nn	np	np	nn	nn	np	nn	np	nn	nn	nn	np	nn	nn	nn	np	nn	nn	np	nn	nn	np	nn	np	np	np	nn	nn	np	nn	nn	np	nn	np	np	nn	nn	nn	np	np	np	nn	np
Marker471295	<nnxnp>	{-0}	np	np	nn	np	nn	np	np	nn	nn	np	nn	np	nn	nn	nn	np	nn	nn	nn	np	nn	nn	np	nn	nn	np	nn	np	np	np	nn	nn	np	nn	nn	np	nn	np	np	nn	nn	nn	np	np	np	nn	np
Marker488746	<nnxnp>	{-1}	nn	nn	np	nn	np	nn	nn	np	np	nn	np	nn	np	np	np	nn	np	np	np	nn	np	np	nn	np	np	nn	np	nn	nn	nn	np	np	nn	np	np	nn	np	nn	nn	np	np	np	nn	nn	nn	np	nn
Marker475999	<lmxll>	{0-}	ll	lm	lm	ll	lm	ll	ll	ll	lm	lm	ll	ll	lm	lm	lm	lm	lm	lm	lm	ll	lm	ll	ll	lm	lm	lm	ll	lm	ll	ll	ll	lm	ll	ll	lm	lm	lm	ll	ll	ll	lm	ll	ll	lm	lm	lm	ll
Marker478269	<lmxll>	{0-}	ll	lm	lm	ll	lm	ll	ll	ll	lm	lm	ll	ll	lm	lm	lm	lm	lm	lm	lm	ll	lm	ll	ll	lm	lm	lm	ll	lm	ll	ll	ll	lm	ll	ll	lm	lm	lm	ll	ll	ll	lm	ll	ll	lm	lm	lm	ll
Marker476467	<lmxll>	{0-}	ll	lm	lm	ll	lm	ll	ll	ll	lm	lm	ll	ll	lm	lm	lm	lm	lm	lm	lm	ll	lm	ll	ll	lm	lm	lm	ll	lm	ll	ll	ll	lm	ll	ll	lm	lm	lm	ll	ll	ll	lm	ll	ll	lm	lm	lm	ll
Marker529192	<nnxnp>	{-0}	np	np	nn	np	nn	np	np	nn	nn	nn	np	np	np	np	np	np	nn	nn	nn	np	nn	nn	np	nn	nn	np	nn	np	np	np	nn	nn	np	nn	nn	np	nn	np	np	np	nn	nn	np	np	np	nn	np
Marker529464	<nnxnp>	{-0}	np	np	nn	np	nn	np	np	nn	nn	nn	np	np	np	np	np	np	nn	nn	nn	np	nn	nn	np	nn	nn	np	nn	np	np	np	nn	nn	np	nn	nn	np	nn	np	np	np	nn	nn	np	np	np	nn	np
Marker529538	<nnxnp>	{-1}	nn	nn	np	nn	np	nn	nn	np	np	np	nn	nn	nn	nn	nn	nn	np	np	np	nn	np	np	nn	np	np	nn	np	nn	nn	nn	np	np	nn	np	np	nn	np	nn	nn	nn	np	np	nn	nn	nn	np	nn
Marker527475	<nnxnp>	{-0}	np	np	nn	np	nn	np	np	nn	nn	nn	nn	np	np	np	np	np	nn	nn	nn	np	nn	nn	np	nn	nn	np	nn	np	np	np	nn	nn	np	nn	nn	np	nn	np	np	np	nn	nn	np	np	np	nn	np
Marker473774	<lmxll>	{0-}	ll	lm	lm	ll	lm	ll	ll	ll	lm	lm	ll	ll	lm	lm	lm	lm	lm	lm	lm	ll	lm	ll	ll	lm	lm	lm	ll	lm	ll	ll	ll	lm	ll	ll	lm	lm	lm	ll	ll	ll	lm	ll	ll	lm	lm	lm	ll
Marker473620	<lmxll>	{0-}	ll	lm	lm	ll	lm	ll	ll	ll	lm	lm	ll	ll	lm	lm	lm	lm	lm	lm	lm	ll	lm	ll	ll	lm	lm	lm	ll	lm	ll	ll	ll	lm	ll	ll	lm	lm	lm	ll	ll	ll	lm	ll	ll	lm	lm	lm	ll
Marker473763	<lmxll>	{0-}	ll	lm	lm	ll	lm	ll	ll	ll	lm	lm	ll	ll	lm	lm	lm	lm	lm	lm	lm	ll	lm	ll	ll	lm	lm	lm	ll	lm	ll	ll	ll	lm	ll	ll	lm	lm	lm	ll	ll	ll	lm	ll	ll	lm	lm	lm	ll
Marker525264	<nnxnp>	{-0}	np	np	nn	np	nn	np	np	nn	nn	nn	nn	np	np	np	np	np	nn	nn	nn	np	nn	nn	np	nn	nn	np	nn	np	np	np	nn	nn	np	nn	nn	np	nn	np	np	np	nn	nn	np	np	np	nn	np
Marker519003	<nnxnp>	{-1}	nn	nn	np	nn	np	nn	nn	np	np	np	np	nn	nn	nn	nn	nn	np	np	np	nn	np	np	nn	np	np	nn	np	nn	np	nn	np	np	nn	np	np	nn	np	nn	nn	nn	np	np	nn	nn	nn	np	nn
Marker517584	<nnxnp>	{-1}	nn	nn	np	nn	np	nn	nn	np	np	np	np	nn	nn	nn	nn	nn	np	np	np	nn	np	np	nn	np	np	nn	np	nn	np	nn	np	np	nn	np	np	nn	np	nn	nn	nn	np	np	nn	nn	nn	np	nn
Marker521508	<nnxnp>	{-0}	np	np	nn	np	nn	np	np	nn	nn	nn	nn	np	np	np	np	np	nn	nn	nn	np	nn	nn	np	nn	nn	np	nn	np	nn	np	nn	nn	np	nn	nn	np	nn	np	np	np	nn	nn	np	np	np	nn	np
Marker519421	<nnxnp>	{-1}	nn	nn	np	nn	np	nn	nn	np	np	np	np	nn	nn	nn	nn	nn	np	np	np	nn	np	np	nn	np	np	nn	np	nn	np	nn	np	np	nn	np	np	nn	np	nn	nn	nn	np	np	nn	nn	nn	np	nn
Marker516910	<nnxnp>	{-0}	np	np	nn	np	nn	np	np	nn	nn	nn	nn	np	np	np	np	np	nn	nn	nn	np	nn	nn	np	nn	nn	np	nn	np	nn	np	nn	nn	np	nn	nn	np	nn	np	np	np	nn	nn	np	np	np	nn	np
Marker510795	<nnxnp>	{-1}	nn	nn	np	nn	np	nn	nn	np	np	nn	np	nn	nn	nn	nn	nn	np	np	np	nn	np	np	nn	np	np	nn	np	nn	np	nn	np	np	nn	np	np	nn	np	nn	nn	nn	np	np	nn	nn	nn	np	nn
Marker492936	<nnxnp>	{-1}	nn	nn	np	nn	np	nn	nn	np	np	nn	np	nn	nn	nn	nn	nn	np	np	np	nn	np	np	nn	np	np	nn	np	nn	np	nn	np	np	nn	np	np	nn	np	nn	nn	nn	np	np	nn	nn	nn	np	nn
Marker501847	<nnxnp>	{-0}	np	np	nn	np	nn	np	np	nn	nn	np	nn	np	np	np	np	np	nn	nn	nn	np	nn	nn	np	nn	nn	np	nn	np	nn	np	nn	nn	np	nn	nn	np	nn	np	np	np	nn	nn	np	np	np	nn	np
Marker500648	<nnxnp>	{-1}	nn	nn	np	nn	np	nn	nn	np	np	nn	np	nn	nn	nn	nn	nn	np	np	np	nn	np	np	nn	np	np	nn	np	nn	np	nn	np	np	nn	np	np	nn	np	nn	nn	nn	np	np	nn	nn	nn	np	nn
Marker515053	<nnxnp>	{-0}	np	np	nn	np	nn	np	np	nn	nn	np	nn	np	np	np	np	np	nn	nn	nn	np	nn	nn	np	nn	nn	np	nn	np	nn	np	nn	nn	np	nn	nn	np	nn	np	np	np	nn	nn	np	np	np	nn	np
Marker497621	<nnxnp>	{-0}	np	np	nn	np	nn	np	np	nn	nn	np	nn	np	np	np	np	np	nn	nn	nn	np	nn	nn	np	nn	nn	np	nn	np	nn	np	nn	nn	np	nn	nn	np	nn	np	np	np	nn	nn	np	np	np	nn	np
Marker497130	<nnxnp>	{-1}	nn	nn	np	nn	np	nn	nn	np	np	nn	np	nn	nn	nn	nn	nn	np	np	np	nn	np	np	nn	np	np	nn	np	nn	np	nn	np	np	nn	np	np	nn	np	nn	nn	nn	np	np	nn	nn	nn	np	nn
Marker493670	<nnxnp>	{-0}	np	np	nn	np	nn	np	np	nn	nn	np	nn	np	np	np	np	np	nn	nn	nn	np	nn	nn	np	nn	nn	np	nn	np	nn	np	nn	nn	np	nn	nn	np	nn	np	np	np	nn	nn	np	np	np	nn	np
Marker490484	<nnxnp>	{-0}	np	np	nn	np	nn	np	np	nn	nn	np	nn	np	np	np	np	np	nn	nn	nn	np	nn	nn	np	nn	nn	np	nn	np	nn	np	nn	nn	np	nn	nn	np	nn	np	np	np	nn	nn	np	np	np	nn	np
Marker495225	<nnxnp>	{-1}	nn	nn	np	nn	np	nn	nn	np	np	nn	np	nn	nn	nn	nn	nn	np	np	np	nn	np	np	nn	np	np	nn	np	nn	np	nn	np	np	nn	np	np	nn	np	nn	nn	nn	np	np	nn	nn	nn	np	nn
Marker492894	<nnxnp>	{-0}	np	np	nn	np	nn	np	np	nn	nn	np	nn	np	np	np	np	np	nn	nn	nn	np	nn	nn	np	nn	nn	np	nn	np	nn	np	nn	nn	np	nn	nn	np	nn	np	np	np	nn	nn	np	np	np	nn	np
Marker490184	<nnxnp>	{-1}	nn	nn	np	nn	np	nn	nn	np	np	nn	np	nn	nn	nn	nn	nn	np	np	np	nn	np	np	nn	np	np	nn	np	nn	np	nn	np	np	nn	np	np	nn	np	nn	nn	nn	np	np	nn	nn	nn	np	nn
Marker494855	<nnxnp>	{-1}	nn	nn	np	nn	np	nn	nn	np	np	nn	np	nn	nn	nn	nn	nn	np	np	np	nn	np	np	nn	np	np	nn	np	nn	np	nn	np	np	nn	np	np	nn	np	nn	nn	nn	np	np	nn	nn	nn	np	nn
Marker485813	<nnxnp>	{-1}	nn	nn	np	nn	np	nn	nn	np	np	nn	np	nn	np	np	np	nn	np	np	np	nn	np	np	nn	np	np	nn	np	nn	np	nn	np	np	nn	np	np	nn	np	nn	nn	np	np	np	nn	nn	nn	np	nn
Marker487358	<nnxnp>	{-0}	np	np	nn	np	nn	np	np	nn	nn	np	nn	np	nn	nn	nn	np	nn	nn	nn	np	nn	nn	np	nn	nn	np	nn	np	np	np	nn	nn	np	nn	nn	np	nn	np	np	nn	nn	nn	np	np	np	nn	np
Marker484385	<nnxnp>	{-1}	nn	nn	np	nn	np	nn	nn	np	np	nn	np	nn	np	np	np	nn	np	np	np	nn	np	np	nn	np	np	nn	np	nn	nn	nn	np	np	nn	np	np	nn	np	nn	nn	np	np	np	nn	nn	nn	np	nn
Marker486839	<nnxnp>	{-0}	np	np	nn	np	nn	np	np	nn	nn	np	nn	np	nn	nn	nn	np	nn	nn	nn	np	nn	nn	np	nn	nn	np	nn	np	np	np	nn	nn	np	nn	nn	np	nn	np	np	nn	nn	nn	np	np	np	nn	np
Marker492592	<nnxnp>	{-0}	np	np	nn	np	nn	np	np	nn	nn	np	nn	np	nn	nn	nn	np	nn	nn	nn	np	nn	nn	np	nn	nn	np	nn	np	np	np	nn	nn	np	nn	nn	np	nn	np	np	nn	nn	nn	np	np	np	nn	np
Marker480159	<nnxnp>	{-1}	nn	nn	np	nn	np	nn	nn	np	np	nn	np	nn	np	np	np	nn	np	np	np	nn	np	np	nn	np	np	nn	np	nn	nn	nn	np	np	nn	np	np	nn	np	nn	nn	np	np	np	nn	nn	nn	np	nn
Marker478557	<nnxnp>	{-1}	nn	nn	np	nn	np	nn	nn	np	np	nn	np	nn	np	np	np	nn	np	np	np	nn	np	np	nn	np	np	nn	np	nn	nn	nn	np	np	nn	np	np	nn	np	nn	nn	np	np	nn	nn	nn	nn	np	nn
Marker484726	<nnxnp>	{-0}	np	np	nn	np	nn	np	np	nn	nn	np	nn	np	nn	nn	nn	np	nn	nn	nn	np	nn	nn	np	nn	nn	np	nn	np	np	np	nn	nn	np	nn	nn	np	nn	np	np	nn	nn	np	np	np	np	nn	np
Marker481181	<nnxnp>	{-0}	np	np	nn	np	nn	np	np	nn	nn	np	nn	np	nn	nn	nn	np	nn	nn	nn	np	nn	nn	np	nn	nn	np	nn	np	np	np	nn	nn	np	nn	nn	np	nn	np	np	nn	nn	nn	np	np	np	nn	np
Marker485259	<nnxnp>	{-1}	nn	nn	np	nn	np	nn	nn	np	np	nn	np	nn	np	np	np	nn	np	np	np	nn	np	np	nn	np	np	nn	np	nn	nn	nn	np	np	nn	np	np	nn	np	nn	nn	np	np	np	nn	nn	nn	np	nn
Marker480086	<nnxnp>	{-1}	nn	nn	np	nn	np	nn	nn	np	np	nn	np	nn	np	np	np	nn	np	np	np	nn	np	np	nn	np	np	nn	np	nn	nn	nn	np	np	nn	np	np	nn	np	nn	nn	np	np	np	nn	nn	nn	np	nn
Marker479814	<nnxnp>	{-0}	np	np	nn	np	nn	np	np	nn	nn	np	nn	np	nn	nn	nn	np	nn	nn	nn	np	nn	nn	np	nn	nn	np	nn	np	np	np	nn	nn	np	nn	nn	np	nn	np	np	nn	nn	np	np	np	np	nn	np
Marker481586	<nnxnp>	{-0}	np	np	nn	np	nn	np	np	nn	nn	np	nn	np	nn	nn	nn	np	nn	nn	nn	np	nn	nn	np	nn	nn	np	nn	np	np	np	nn	nn	np	nn	nn	np	nn	np	np	nn	nn	np	np	np	np	nn	np
Marker480307	<nnxnp>	{-1}	nn	nn	np	nn	np	nn	nn	np	np	nn	np	nn	np	np	np	nn	np	np	np	nn	np	np	nn	np	np	nn	np	nn	nn	nn	np	np	nn	np	np	nn	np	nn	nn	np	np	nn	nn	nn	nn	np	nn
Marker481258	<nnxnp>	{-0}	np	np	nn	np	nn	np	np	nn	nn	np	nn	np	nn	nn	nn	np	nn	nn	nn	np	nn	nn	np	nn	nn	np	nn	np	np	np	nn	nn	np	nn	nn	np	nn	np	np	nn	nn	np	np	np	np	nn	np
Marker483531	<nnxnp>	{-1}	nn	nn	np	nn	np	nn	nn	np	np	nn	np	nn	np	np	np	nn	np	np	np	nn	np	np	nn	np	np	nn	np	nn	nn	nn	np	np	nn	np	np	nn	np	nn	nn	np	np	nn	nn	nn	nn	np	nn
Marker471217	<nnxnp>	{-1}	nn	nn	np	nn	np	nn	nn	np	np	nn	np	nn	np	np	np	nn	np	np	np	nn	np	np	nn	np	np	nn	np	nn	nn	nn	np	np	nn	np	np	nn	np	nn	nn	np	np	nn	nn	nn	nn	np	nn
Marker470681	<lmxll>	{0-}	ll	lm	lm	ll	lm	lm	ll	ll	lm	lm	ll	ll	lm	lm	lm	lm	lm	lm	lm	ll	lm	ll	ll	lm	lm	lm	ll	lm	ll	ll	ll	lm	ll	ll	lm	lm	lm	ll	ll	ll	lm	ll	ll	lm	ll	lm	lm
Marker458524	<lmxll>	{0-}	ll	lm	lm	ll	lm	lm	ll	ll	lm	lm	ll	ll	lm	lm	lm	lm	lm	lm	lm	ll	lm	ll	ll	lm	lm	lm	ll	lm	ll	ll	ll	lm	ll	ll	lm	lm	lm	ll	ll	ll	lm	ll	ll	lm	ll	lm	lm
Marker466603	<lmxll>	{0-}	ll	lm	lm	ll	lm	lm	ll	ll	lm	lm	ll	ll	lm	lm	lm	lm	lm	lm	lm	ll	lm	ll	ll	lm	lm	lm	ll	lm	ll	ll	ll	lm	ll	ll	lm	lm	lm	ll	ll	ll	lm	ll	ll	lm	ll	lm	lm
Marker426077	<lmxll>	{0-}	ll	lm	lm	ll	lm	lm	ll	ll	lm	lm	ll	ll	lm	lm	lm	lm	lm	lm	lm	ll	lm	ll	ll	lm	lm	lm	ll	lm	ll	ll	ll	lm	ll	ll	lm	lm	lm	ll	ll	ll	lm	ll	ll	lm	ll	lm	lm
Marker471878	<lmxll>	{0-}	ll	lm	lm	ll	lm	lm	ll	ll	lm	lm	ll	ll	lm	lm	lm	lm	lm	lm	lm	ll	lm	ll	ll	lm	lm	lm	ll	lm	ll	ll	ll	lm	ll	ll	lm	lm	lm	ll	ll	ll	lm	ll	ll	lm	ll	lm	lm
Marker467502	<lmxll>	{0-}	ll	lm	lm	ll	lm	lm	ll	ll	lm	lm	ll	ll	lm	lm	lm	lm	lm	lm	lm	ll	lm	ll	ll	lm	lm	lm	ll	lm	ll	ll	ll	lm	ll	ll	lm	lm	lm	ll	ll	lm	lm	ll	ll	lm	ll	lm	lm
Marker457203	<lmxll>	{0-}	ll	lm	lm	ll	lm	lm	ll	ll	lm	lm	ll	ll	lm	lm	lm	lm	lm	lm	lm	ll	lm	ll	ll	lm	lm	lm	ll	lm	ll	ll	ll	lm	ll	ll	lm	lm	lm	ll	ll	lm	lm	ll	ll	lm	ll	lm	lm
Marker461986	<lmxll>	{0-}	ll	lm	lm	ll	lm	lm	ll	ll	lm	lm	ll	ll	lm	lm	lm	lm	lm	lm	lm	ll	lm	ll	ll	lm	lm	lm	ll	lm	ll	ll	ll	lm	ll	ll	lm	lm	lm	ll	ll	lm	lm	ll	ll	lm	ll	lm	lm
Marker467960	<lmxll>	{0-}	ll	lm	lm	ll	lm	lm	ll	ll	lm	lm	ll	ll	lm	lm	lm	lm	lm	lm	lm	ll	lm	ll	ll	lm	lm	lm	ll	lm	ll	ll	ll	lm	ll	ll	lm	lm	lm	ll	ll	lm	lm	ll	ll	lm	ll	lm	lm
Marker454665	<lmxll>	{0-}	ll	lm	lm	ll	lm	lm	ll	ll	lm	ll	ll	ll	lm	lm	lm	lm	lm	lm	lm	ll	lm	ll	ll	lm	lm	lm	ll	lm	ll	ll	ll	lm	ll	ll	lm	lm	lm	ll	ll	lm	lm	ll	ll	lm	ll	lm	lm
Marker456435	<lmxll>	{0-}	ll	lm	lm	ll	lm	lm	ll	ll	lm	ll	ll	ll	lm	lm	lm	lm	lm	lm	lm	ll	lm	ll	ll	lm	lm	lm	ll	lm	ll	ll	ll	lm	ll	ll	lm	lm	lm	ll	ll	lm	lm	ll	ll	lm	ll	lm	lm
Marker454974	<lmxll>	{0-}	ll	lm	lm	ll	lm	lm	ll	ll	lm	ll	ll	ll	lm	lm	lm	lm	lm	lm	lm	ll	lm	ll	ll	lm	lm	lm	ll	lm	ll	ll	ll	lm	ll	ll	lm	lm	lm	ll	ll	lm	lm	ll	ll	lm	ll	lm	lm
Marker468006	<lmxll>	{0-}	ll	lm	lm	ll	lm	lm	ll	ll	lm	lm	ll	ll	lm	lm	lm	lm	lm	lm	lm	ll	lm	ll	ll	lm	lm	lm	ll	lm	ll	ll	ll	lm	ll	ll	lm	lm	lm	ll	ll	ll	lm	ll	ll	lm	ll	lm	lm
Marker464848	<lmxll>	{0-}	ll	lm	lm	ll	lm	lm	ll	ll	lm	lm	ll	ll	lm	lm	lm	lm	lm	lm	lm	ll	lm	ll	ll	lm	lm	lm	ll	lm	ll	ll	ll	lm	ll	ll	lm	lm	lm	ll	ll	ll	lm	ll	ll	lm	ll	lm	lm
Marker472299	<lmxll>	{0-}	ll	lm	lm	ll	lm	lm	ll	ll	lm	lm	ll	ll	lm	lm	lm	lm	lm	lm	lm	ll	lm	ll	ll	lm	lm	lm	ll	lm	ll	ll	ll	lm	ll	ll	lm	lm	lm	ll	ll	ll	lm	ll	ll	lm	ll	lm	lm
Marker469175	<lmxll>	{0-}	ll	lm	lm	ll	lm	lm	ll	ll	lm	lm	ll	ll	lm	lm	lm	lm	lm	lm	lm	ll	lm	ll	ll	lm	lm	lm	ll	lm	ll	ll	ll	lm	ll	ll	lm	lm	lm	ll	ll	lm	lm	ll	ll	lm	ll	lm	lm
Marker457065	<lmxll>	{0-}	ll	lm	lm	ll	lm	lm	ll	ll	lm	lm	ll	ll	lm	lm	lm	lm	lm	lm	lm	ll	lm	ll	ll	lm	lm	lm	ll	lm	ll	ll	ll	lm	ll	ll	lm	lm	lm	ll	ll	lm	lm	ll	ll	lm	ll	lm	lm
Marker471614	<lmxll>	{0-}	ll	lm	lm	ll	lm	lm	ll	ll	lm	lm	ll	ll	lm	lm	lm	lm	lm	lm	lm	ll	lm	ll	ll	lm	lm	lm	ll	lm	ll	ll	ll	lm	ll	ll	lm	lm	lm	ll	ll	lm	lm	ll	ll	lm	ll	lm	lm
Marker452935	<lmxll>	{0-}	ll	lm	lm	ll	lm	lm	lm	ll	lm	ll	ll	ll	lm	lm	lm	lm	lm	lm	lm	ll	lm	ll	ll	lm	lm	lm	ll	lm	ll	ll	ll	lm	ll	ll	lm	lm	lm	ll	lm	lm	lm	ll	ll	lm	ll	lm	lm
Marker450021	<lmxll>	{0-}	ll	lm	lm	ll	lm	lm	lm	ll	lm	ll	ll	ll	lm	lm	lm	lm	lm	lm	lm	ll	lm	ll	ll	lm	lm	lm	ll	lm	ll	ll	ll	lm	ll	ll	lm	lm	lm	ll	lm	lm	lm	ll	ll	lm	ll	lm	lm
Marker451562	<lmxll>	{0-}	ll	lm	lm	ll	lm	lm	lm	lm	lm	ll	ll	ll	lm	lm	lm	lm	lm	lm	lm	ll	lm	ll	ll	lm	lm	lm	ll	lm	ll	ll	ll	lm	ll	ll	lm	lm	lm	ll	lm	lm	lm	ll	ll	lm	ll	lm	lm
Marker451689	<lmxll>	{0-}	ll	lm	lm	ll	lm	lm	lm	lm	lm	ll	ll	ll	lm	lm	lm	lm	lm	lm	lm	ll	lm	ll	ll	lm	lm	lm	ll	lm	ll	ll	ll	lm	ll	ll	lm	lm	lm	ll	lm	lm	lm	ll	ll	lm	ll	lm	lm
Marker451912	<lmxll>	{0-}	ll	lm	lm	ll	lm	lm	lm	lm	lm	ll	ll	ll	lm	lm	lm	lm	lm	lm	lm	ll	lm	ll	ll	lm	lm	lm	ll	lm	ll	ll	ll	lm	ll	ll	lm	lm	lm	ll	lm	lm	lm	ll	ll	lm	ll	lm	lm
Marker448057	<lmxll>	{0-}	ll	lm	lm	ll	lm	lm	lm	lm	lm	ll	ll	ll	lm	lm	lm	lm	lm	lm	lm	ll	lm	ll	ll	lm	lm	lm	ll	lm	ll	ll	ll	lm	ll	ll	lm	lm	lm	ll	lm	lm	lm	ll	ll	lm	ll	lm	lm
Marker453464	<nnxnp>	{-1}	nn	nn	nn	np	np	nn	nn	np	np	nn	nn	nn	np	np	np	np	nn	np	nn	nn	nn	np	np	np	np	np	nn	nn	np	nn	np	nn	nn	np	nn	nn	np	nn	nn	np	np	nn	np	nn	nn	nn	nn
Marker456882	<nnxnp>	{-0}	np	np	np	nn	nn	np	np	nn	nn	np	np	np	nn	nn	nn	nn	np	nn	np	np	np	nn	nn	nn	nn	nn	np	np	nn	np	nn	np	np	nn	np	np	nn	np	np	nn	nn	np	nn	np	np	np	np
Marker454940	<nnxnp>	{-1}	nn	nn	nn	np	np	nn	nn	np	np	nn	nn	nn	np	np	np	np	nn	np	nn	nn	nn	np	np	np	np	np	nn	nn	np	nn	np	nn	nn	np	nn	nn	np	nn	nn	np	np	nn	np	nn	nn	nn	nn
Marker456403	<nnxnp>	{-1}	nn	nn	nn	np	np	nn	nn	np	np	nn	nn	nn	np	np	np	np	nn	np	nn	nn	nn	np	np	np	np	np	nn	nn	np	nn	np	nn	nn	np	nn	nn	np	nn	nn	np	np	nn	np	nn	nn	nn	nn
Marker447560	<nnxnp>	{-1}	nn	nn	nn	np	np	nn	nn	np	np	nn	nn	nn	np	np	np	np	nn	np	nn	nn	nn	np	np	np	np	np	nn	nn	np	nn	np	nn	nn	np	nn	nn	np	nn	nn	np	np	nn	np	nn	nn	nn	nn
Marker450448	<nnxnp>	{-1}	nn	nn	nn	np	np	nn	nn	np	np	nn	nn	nn	np	np	np	np	nn	np	nn	nn	nn	np	np	np	np	np	nn	nn	np	nn	np	nn	nn	np	nn	nn	np	nn	nn	np	np	nn	np	nn	nn	nn	nn
Marker448288	<nnxnp>	{-1}	nn	nn	nn	np	np	nn	nn	np	np	nn	nn	nn	np	np	np	np	nn	np	nn	nn	nn	np	np	np	np	np	nn	nn	np	nn	np	nn	nn	np	nn	nn	np	nn	nn	np	np	nn	np	nn	nn	nn	nn
Marker448139	<nnxnp>	{-0}	np	np	np	nn	nn	np	np	nn	nn	np	np	np	nn	nn	nn	nn	np	nn	np	np	np	nn	nn	nn	nn	nn	np	np	nn	np	nn	np	np	nn	np	np	nn	np	np	nn	nn	np	nn	np	np	np	np
Marker443240	<lmxll>	{0-}	lm	lm	lm	ll	lm	lm	lm	lm	lm	ll	ll	ll	lm	lm	lm	lm	lm	lm	lm	ll	lm	ll	ll	lm	lm	lm	ll	ll	ll	ll	ll	lm	ll	ll	lm	ll	ll	ll	lm	lm	lm	ll	ll	lm	ll	lm	lm
Marker445042	<lmxll>	{0-}	lm	lm	lm	ll	lm	lm	lm	lm	lm	ll	ll	ll	lm	lm	lm	lm	lm	lm	lm	ll	lm	ll	ll	lm	lm	lm	ll	ll	ll	ll	ll	lm	ll	ll	lm	ll	ll	ll	lm	lm	lm	ll	ll	lm	ll	lm	lm
Marker453149	<nnxnp>	{-0}	np	np	np	nn	nn	np	np	nn	nn	np	np	np	nn	nn	nn	nn	np	nn	np	np	np	nn	nn	nn	nn	nn	np	np	nn	np	nn	np	np	nn	np	np	nn	np	np	nn	nn	np	nn	np	np	np	np
Marker449680	<nnxnp>	{-0}	np	np	np	nn	nn	np	np	nn	nn	np	np	np	nn	nn	nn	nn	np	nn	np	np	np	nn	nn	nn	nn	nn	np	np	nn	np	nn	np	np	nn	np	np	nn	np	np	nn	nn	np	nn	np	np	np	np
Marker453867	<nnxnp>	{-1}	nn	nn	nn	np	np	nn	nn	np	np	nn	nn	nn	np	np	np	np	nn	np	nn	nn	nn	np	np	np	np	np	nn	nn	np	nn	np	nn	nn	np	nn	nn	np	nn	nn	np	np	nn	np	nn	nn	nn	nn
Marker449892	<nnxnp>	{-0}	np	np	np	nn	nn	np	np	nn	nn	np	np	np	nn	nn	nn	nn	np	nn	np	np	np	nn	nn	nn	nn	nn	np	np	nn	np	nn	np	np	nn	np	np	nn	np	np	nn	nn	np	nn	np	np	np	np
Marker453510	<nnxnp>	{-1}	nn	nn	nn	np	np	nn	nn	np	np	nn	nn	nn	np	np	np	np	nn	np	nn	nn	nn	np	np	np	np	np	nn	nn	np	nn	np	nn	nn	np	nn	nn	np	nn	nn	np	np	nn	np	nn	nn	nn	nn
Marker445623	<lmxll>	{0-}	lm	lm	lm	ll	lm	lm	lm	lm	lm	ll	ll	ll	lm	lm	lm	lm	lm	lm	lm	ll	lm	ll	ll	lm	lm	lm	ll	lm	ll	ll	ll	lm	ll	ll	lm	ll	ll	ll	lm	lm	lm	ll	ll	lm	ll	lm	lm
Marker447203	<lmxll>	{0-}	lm	lm	lm	ll	lm	lm	lm	lm	lm	ll	ll	ll	lm	lm	lm	lm	lm	lm	lm	ll	lm	ll	ll	lm	lm	lm	ll	lm	ll	ll	ll	lm	ll	ll	lm	ll	ll	ll	lm	lm	lm	ll	ll	lm	ll	lm	lm
Marker446780	<lmxll>	{0-}	lm	lm	lm	ll	lm	lm	lm	lm	lm	ll	ll	ll	lm	lm	lm	lm	lm	lm	lm	ll	lm	ll	ll	lm	lm	lm	ll	lm	ll	ll	ll	lm	ll	ll	lm	ll	ll	ll	lm	lm	lm	ll	ll	lm	ll	lm	lm
Marker447833	<lmxll>	{0-}	lm	lm	lm	ll	lm	lm	lm	lm	lm	ll	ll	ll	lm	lm	lm	lm	lm	lm	lm	ll	lm	ll	ll	lm	lm	lm	ll	lm	ll	ll	ll	lm	ll	ll	lm	ll	ll	ll	lm	lm	lm	ll	ll	lm	ll	lm	lm
Marker437888	<lmxll>	{0-}	lm	lm	lm	ll	lm	lm	lm	lm	lm	ll	ll	ll	lm	lm	lm	lm	lm	lm	lm	ll	lm	ll	ll	lm	lm	lm	ll	ll	ll	ll	ll	lm	ll	ll	lm	ll	ll	ll	lm	lm	lm	ll	ll	lm	ll	lm	lm
Marker443375	<lmxll>	{0-}	lm	lm	lm	ll	lm	lm	lm	lm	lm	ll	ll	ll	lm	lm	lm	lm	lm	lm	lm	ll	lm	ll	ll	lm	lm	lm	ll	ll	ll	ll	ll	lm	ll	ll	lm	ll	ll	ll	lm	lm	lm	ll	ll	lm	ll	lm	lm
Marker439780	<lmxll>	{0-}	lm	lm	lm	ll	lm	lm	lm	lm	lm	ll	ll	ll	lm	lm	lm	lm	lm	lm	lm	ll	lm	ll	ll	lm	lm	lm	ll	ll	ll	ll	ll	lm	ll	ll	lm	ll	ll	ll	lm	lm	lm	ll	ll	lm	ll	lm	lm
Marker441257	<lmxll>	{0-}	lm	lm	lm	ll	lm	lm	lm	lm	lm	ll	ll	ll	lm	lm	lm	lm	lm	lm	lm	ll	lm	ll	ll	lm	lm	lm	ll	ll	ll	ll	ll	lm	ll	ll	lm	ll	ll	ll	lm	lm	lm	ll	ll	lm	ll	lm	lm
Marker445579	<nnxnp>	{-1}	nn	nn	nn	np	np	nn	nn	np	np	nn	nn	nn	np	np	np	np	nn	np	nn	nn	nn	np	np	np	np	np	nn	nn	nn	nn	np	nn	np	np	nn	nn	np	nn	nn	np	np	nn	np	nn	nn	nn	nn
Marker445464	<nnxnp>	{-1}	nn	nn	nn	np	np	nn	nn	np	np	nn	nn	nn	np	np	np	np	nn	np	nn	nn	nn	np	np	np	np	np	nn	nn	nn	nn	np	nn	np	np	nn	nn	np	nn	nn	np	np	nn	np	nn	nn	nn	nn
Marker443244	<nnxnp>	{-1}	nn	nn	nn	np	np	nn	nn	np	np	nn	nn	nn	np	np	np	np	nn	np	nn	nn	nn	np	np	np	np	np	nn	nn	nn	nn	np	nn	np	np	nn	nn	np	nn	nn	np	np	nn	np	nn	nn	nn	nn
Marker444637	<nnxnp>	{-0}	np	np	np	nn	nn	np	np	nn	nn	np	np	np	nn	nn	nn	nn	np	nn	np	np	np	nn	nn	nn	nn	nn	np	np	np	np	nn	np	nn	nn	np	np	nn	np	np	nn	nn	np	nn	np	np	np	np
Marker445788	<nnxnp>	{-1}	nn	nn	nn	np	np	nn	nn	np	np	nn	nn	nn	np	np	np	np	nn	np	nn	nn	nn	np	np	np	np	np	nn	nn	nn	nn	np	nn	np	np	nn	nn	np	nn	nn	np	np	nn	np	nn	nn	nn	nn
Marker437285	<nnxnp>	{-0}	np	np	np	nn	nn	np	np	nn	nn	np	np	np	nn	nn	nn	nn	np	nn	np	np	np	nn	nn	nn	nn	nn	np	np	np	np	nn	np	nn	nn	np	np	nn	np	np	nn	nn	np	nn	np	np	np	np
Marker441652	<nnxnp>	{-1}	nn	nn	nn	np	np	nn	nn	np	np	nn	nn	nn	np	np	np	np	nn	np	nn	nn	nn	np	np	np	np	np	nn	nn	nn	nn	np	nn	np	np	nn	nn	np	nn	nn	np	np	nn	np	nn	nn	nn	nn
Marker440900	<nnxnp>	{-1}	nn	nn	nn	np	np	nn	nn	np	np	nn	nn	nn	np	np	np	np	nn	np	nn	nn	nn	nn	np	np	np	np	nn	nn	nn	nn	np	nn	np	np	nn	nn	np	nn	np	np	np	nn	np	nn	nn	nn	nn
Marker435335	<hkxhk>	{10}	hk	hk	hk	hk	hh	hk	hk	hh	hh	kk	kk	kk	hh	hh	hh	hh	hk	hh	hk	kk	hk	kk	hk	hh	hh	hh	kk	kk	kk	kk	hk	kk	hk	hk	hk	kk	hk	kk	hh	hh	hh	kk	hh	hk	kk	hk	hk
Marker437674	<lmxll>	{0-}	lm	lm	lm	ll	lm	lm	lm	lm	lm	ll	ll	ll	lm	lm	lm	lm	lm	lm	lm	ll	lm	ll	ll	lm	lm	lm	ll	ll	ll	ll	ll	ll	ll	ll	lm	ll	ll	ll	lm	lm	lm	ll	lm	lm	ll	lm	lm
Marker436054	<nnxnp>	{-0}	np	np	np	nn	nn	np	np	nn	nn	np	np	np	nn	nn	nn	nn	np	nn	np	np	np	np	nn	nn	nn	nn	np	np	np	np	nn	np	nn	nn	np	np	nn	np	nn	nn	nn	np	nn	np	np	np	np
Marker437349	<nnxnp>	{-0}	np	np	np	nn	nn	np	np	nn	nn	np	np	np	nn	nn	nn	nn	np	nn	np	np	np	np	nn	nn	nn	nn	np	np	np	np	nn	np	nn	nn	np	np	nn	np	nn	nn	nn	np	nn	np	np	np	np
Marker433026	<lmxll>	{0-}	lm	lm	lm	ll	lm	lm	lm	lm	lm	ll	ll	ll	lm	lm	lm	lm	lm	lm	lm	ll	lm	ll	ll	lm	lm	lm	ll	ll	ll	ll	ll	ll	ll	ll	lm	ll	ll	ll	lm	lm	lm	ll	lm	lm	ll	lm	lm
Marker433667	<nnxnp>	{-1}	nn	nn	nn	np	np	nn	nn	np	np	nn	nn	nn	np	np	np	np	nn	np	nn	nn	nn	nn	np	np	np	np	nn	nn	nn	nn	np	nn	np	np	nn	nn	np	nn	np	np	np	nn	np	nn	nn	nn	nn
Marker438001	<nnxnp>	{-1}	nn	nn	nn	np	np	nn	nn	np	np	nn	nn	nn	np	np	np	np	nn	np	nn	nn	nn	nn	np	np	np	np	nn	nn	nn	nn	np	nn	np	np	nn	nn	np	nn	np	np	np	nn	np	nn	nn	nn	nn
Marker431052	<lmxll>	{0-}	lm	lm	lm	ll	lm	lm	lm	lm	lm	ll	ll	ll	lm	lm	lm	lm	lm	lm	lm	ll	lm	ll	ll	lm	lm	lm	ll	ll	ll	ll	ll	ll	ll	ll	lm	ll	ll	ll	lm	lm	lm	ll	lm	lm	ll	lm	lm
Marker441900	<nnxnp>	{-0}	np	np	np	nn	nn	np	np	nn	nn	np	np	np	nn	nn	nn	nn	np	nn	np	np	np	np	nn	nn	nn	nn	np	np	np	np	nn	np	nn	nn	np	np	nn	np	nn	nn	nn	np	nn	np	np	np	np
Marker593057	<nnxnp>	{-0}	np	np	np	nn	nn	np	nn	nn	nn	np	np	np	nn	nn	nn	nn	np	nn	np	np	np	np	nn	nn	np	nn	np	np	np	np	nn	np	nn	nn	np	np	nn	np	nn	nn	nn	np	nn	np	np	np	nn
Marker430330	<nnxnp>	{-0}	np	np	np	nn	nn	np	nn	nn	nn	np	np	np	nn	nn	nn	nn	np	nn	np	np	np	np	nn	nn	np	nn	np	np	np	np	nn	np	nn	nn	np	np	nn	np	nn	nn	nn	np	nn	np	np	np	nn
Marker431444	<nnxnp>	{-1}	nn	nn	nn	np	np	nn	np	np	np	nn	nn	nn	np	np	np	np	nn	np	nn	nn	nn	nn	np	np	nn	np	nn	nn	nn	nn	np	nn	np	np	nn	nn	np	nn	np	np	np	nn	np	nn	nn	nn	np
Marker432274	<nnxnp>	{-0}	np	np	np	nn	nn	np	nn	nn	nn	np	np	np	nn	nn	nn	nn	np	nn	np	np	np	np	nn	nn	np	nn	np	np	np	np	nn	np	nn	nn	np	np	nn	np	nn	nn	nn	np	nn	np	np	np	nn
Marker429365	<nnxnp>	{-1}	nn	nn	nn	np	np	nn	np	np	np	nn	nn	nn	np	np	np	np	nn	np	nn	nn	nn	nn	np	np	nn	np	nn	nn	nn	nn	np	nn	np	np	nn	nn	np	nn	np	np	np	nn	np	nn	nn	nn	np
Marker428371	<nnxnp>	{-1}	nn	nn	nn	np	np	nn	np	np	np	nn	nn	nn	np	np	np	np	nn	np	nn	nn	nn	nn	np	np	nn	np	nn	nn	nn	nn	np	nn	np	np	nn	nn	np	nn	np	np	np	nn	np	nn	nn	nn	np
Marker429072	<nnxnp>	{-1}	nn	nn	nn	np	np	nn	np	np	np	nn	nn	nn	np	np	np	np	nn	np	nn	nn	nn	nn	np	np	nn	np	nn	nn	nn	nn	np	nn	np	np	nn	nn	np	nn	np	np	np	nn	np	nn	nn	nn	np
Marker589738	<nnxnp>	{-1}	nn	nn	nn	np	np	nn	np	np	np	nn	nn	nn	np	np	np	np	nn	np	nn	nn	nn	nn	np	np	nn	np	nn	nn	nn	nn	np	nn	np	np	nn	nn	np	nn	np	np	np	nn	np	nn	nn	nn	np
Marker429561	<nnxnp>	{-1}	nn	nn	nn	np	np	nn	np	np	np	nn	nn	nn	np	np	np	np	nn	np	nn	nn	nn	nn	np	np	nn	np	nn	nn	nn	nn	np	nn	np	np	nn	nn	np	nn	np	np	np	nn	np	nn	nn	nn	np
Marker429920	<nnxnp>	{-0}	np	np	np	nn	nn	np	nn	nn	nn	np	np	np	nn	nn	nn	nn	np	nn	np	np	np	np	nn	nn	np	nn	np	np	np	np	nn	np	nn	nn	np	np	nn	np	nn	nn	nn	np	nn	np	np	np	nn
Marker427965	<nnxnp>	{-1}	nn	nn	nn	np	np	nn	np	np	np	nn	nn	nn	np	np	np	np	nn	np	nn	nn	nn	nn	np	np	nn	np	nn	nn	nn	nn	np	nn	np	np	nn	nn	np	nn	np	np	np	nn	np	nn	nn	nn	np
Marker428179	<nnxnp>	{-0}	np	np	np	nn	nn	np	nn	nn	nn	np	np	np	nn	nn	nn	nn	np	nn	np	np	np	np	nn	nn	np	nn	np	np	np	np	nn	np	nn	nn	np	np	nn	np	nn	nn	nn	np	nn	np	np	np	nn
Marker593277	<nnxnp>	{-0}	np	nn	np	np	np	nn	nn	np	nn	nn	np	np	np	np	np	nn	nn	np	np	nn	nn	nn	np	np	np	np	nn	np	nn	nn	np	np	nn	nn	np	nn	np	np	nn	nn	np	nn	nn	np	nn	np	nn
Marker593927	<nnxnp>	{-0}	np	nn	np	np	np	nn	nn	np	nn	nn	np	np	np	np	np	nn	nn	np	np	nn	nn	nn	np	np	np	np	nn	np	nn	nn	np	np	nn	nn	np	nn	np	np	nn	nn	np	nn	nn	np	nn	np	nn
Marker594128	<nnxnp>	{-0}	np	nn	np	np	np	nn	nn	np	nn	nn	np	np	np	np	np	nn	nn	np	np	nn	nn	nn	np	np	np	np	nn	np	nn	nn	np	np	nn	nn	np	nn	np	np	nn	nn	np	nn	nn	np	nn	np	nn
Marker594611	<nnxnp>	{-1}	nn	np	nn	nn	nn	np	np	nn	np	np	nn	nn	nn	nn	nn	np	np	nn	nn	np	np	np	nn	nn	nn	nn	np	nn	np	np	nn	nn	np	np	nn	np	nn	nn	np	np	nn	np	np	nn	np	nn	np
Marker594824	<nnxnp>	{-1}	nn	np	nn	nn	nn	np	np	nn	np	np	nn	nn	nn	nn	nn	np	np	nn	nn	np	np	np	nn	nn	nn	nn	np	nn	np	np	nn	nn	np	np	nn	np	nn	nn	np	np	nn	np	np	nn	np	nn	np
Marker594881	<nnxnp>	{-0}	np	nn	np	np	np	nn	nn	np	nn	nn	np	np	np	np	np	nn	nn	np	np	nn	nn	nn	np	np	np	np	nn	np	nn	nn	np	np	nn	nn	np	nn	np	np	nn	nn	np	nn	nn	np	nn	np	nn
Marker595200	<nnxnp>	{-1}	nn	np	nn	nn	nn	np	np	nn	np	np	nn	nn	nn	nn	nn	np	np	nn	nn	np	np	np	nn	nn	nn	nn	np	nn	np	np	nn	nn	np	np	nn	np	nn	nn	np	np	nn	np	np	nn	np	nn	np
Marker595583	<nnxnp>	{-0}	np	nn	np	np	np	nn	nn	np	nn	nn	np	np	np	np	np	nn	nn	np	np	nn	nn	nn	np	np	np	np	nn	np	nn	nn	np	np	nn	nn	np	nn	np	np	nn	nn	np	nn	nn	np	nn	np	nn
Marker595710	<nnxnp>	{-1}	nn	np	nn	nn	nn	np	np	nn	np	np	nn	nn	nn	nn	nn	np	np	nn	nn	np	np	np	nn	nn	nn	nn	np	nn	np	np	nn	nn	np	np	nn	np	nn	nn	np	np	nn	np	np	nn	np	nn	np
Marker595779	<nnxnp>	{-1}	nn	np	nn	nn	nn	np	np	nn	np	np	nn	nn	nn	nn	nn	np	np	nn	nn	np	np	np	nn	nn	nn	nn	np	nn	np	np	nn	nn	np	np	nn	np	nn	nn	np	np	nn	np	np	nn	np	nn	np
Marker596091	<nnxnp>	{-0}	np	nn	np	np	np	nn	nn	np	nn	nn	np	np	np	np	np	nn	nn	np	np	nn	nn	nn	np	np	np	np	nn	np	nn	nn	np	np	nn	nn	np	nn	np	np	nn	nn	np	nn	nn	np	nn	np	nn
Marker597646	<nnxnp>	{-1}	nn	np	nn	nn	nn	np	np	nn	np	np	nn	nn	nn	nn	np	np	np	nn	nn	np	np	np	nn	nn	nn	nn	np	nn	np	np	nn	nn	np	np	nn	np	nn	nn	np	np	nn	np	np	nn	np	nn	np
Marker596336	<nnxnp>	{-1}	nn	np	nn	nn	nn	np	np	nn	np	np	nn	nn	nn	nn	np	np	np	nn	nn	np	np	np	nn	nn	nn	nn	np	nn	np	np	nn	nn	np	np	nn	np	nn	nn	np	np	nn	np	np	nn	np	nn	np
Marker596597	<nnxnp>	{-0}	np	nn	np	np	np	nn	nn	np	nn	nn	np	np	np	np	nn	nn	nn	np	np	nn	nn	nn	np	np	np	np	nn	np	nn	nn	np	np	nn	nn	np	nn	np	np	nn	nn	np	nn	nn	np	nn	np	nn
Marker596646	<nnxnp>	{-1}	nn	np	nn	nn	nn	np	np	nn	np	np	nn	nn	nn	nn	np	np	np	nn	nn	np	np	np	nn	nn	nn	nn	np	nn	np	np	nn	nn	np	np	nn	np	nn	nn	np	np	nn	np	np	nn	np	nn	np
Marker596876	<nnxnp>	{-0}	np	nn	np	np	np	nn	nn	np	nn	nn	np	np	np	np	nn	nn	nn	np	np	nn	nn	nn	np	np	np	np	nn	np	nn	nn	np	np	nn	nn	np	nn	np	np	nn	nn	np	nn	nn	np	nn	np	nn
Marker597219	<nnxnp>	{-1}	nn	np	nn	nn	nn	np	np	nn	np	np	nn	nn	nn	nn	np	np	np	nn	nn	np	np	np	nn	nn	nn	nn	np	nn	np	np	nn	nn	np	np	nn	np	nn	nn	np	np	nn	np	np	nn	np	nn	np
Marker598148	<nnxnp>	{-1}	nn	np	nn	nn	nn	np	nn	nn	np	np	nn	nn	nn	nn	np	np	np	nn	nn	np	np	np	nn	nn	nn	nn	np	nn	np	np	nn	nn	np	np	nn	np	nn	nn	np	np	nn	np	np	nn	np	nn	np
Marker598173	<nnxnp>	{-0}	np	nn	np	np	np	nn	np	np	nn	nn	np	np	np	np	nn	nn	nn	np	np	nn	nn	nn	np	np	np	np	nn	np	np	nn	np	np	nn	nn	np	nn	np	np	nn	nn	np	nn	nn	np	nn	np	nn
Marker598389	<nnxnp>	{-1}	nn	np	nn	nn	nn	np	nn	nn	np	np	nn	nn	nn	nn	np	np	np	nn	nn	np	np	np	nn	nn	nn	nn	np	nn	nn	np	nn	nn	np	np	nn	np	nn	nn	np	np	nn	np	np	nn	np	nn	np
Marker598460	<nnxnp>	{-0}	np	nn	np	np	np	nn	np	np	nn	nn	np	np	np	np	nn	nn	nn	np	np	nn	nn	nn	np	np	np	np	nn	np	np	nn	np	np	nn	nn	np	nn	np	np	nn	nn	np	nn	nn	np	nn	np	nn
Marker598787	<nnxnp>	{-1}	nn	np	nn	nn	nn	np	nn	nn	np	np	nn	nn	nn	nn	np	np	np	nn	nn	np	np	np	nn	nn	nn	nn	np	nn	nn	np	nn	nn	np	np	nn	np	nn	nn	np	np	nn	np	np	nn	np	nn	np
Marker599016	<nnxnp>	{-0}	np	nn	np	np	np	nn	np	np	nn	nn	np	np	np	np	nn	nn	nn	np	np	nn	nn	nn	np	np	np	np	nn	np	np	nn	np	np	nn	nn	np	nn	np	np	nn	nn	np	nn	nn	np	nn	np	nn
Marker599608	<nnxnp>	{-1}	nn	np	nn	nn	nn	np	nn	nn	np	np	nn	nn	nn	nn	np	np	np	nn	nn	np	np	np	nn	nn	nn	nn	np	nn	nn	np	nn	nn	np	np	nn	np	nn	nn	np	np	nn	np	np	nn	np	nn	np
Marker597823	<nnxnp>	{-0}	np	nn	np	np	np	nn	np	np	nn	nn	np	np	np	np	nn	nn	nn	np	np	nn	nn	nn	np	np	np	np	nn	np	nn	nn	np	np	nn	nn	np	nn	np	np	nn	nn	np	nn	nn	np	nn	np	nn
Marker597866	<nnxnp>	{-0}	np	nn	np	np	np	nn	np	np	nn	nn	np	np	np	np	nn	nn	nn	np	np	nn	nn	nn	np	np	np	np	nn	np	nn	nn	np	np	nn	nn	np	nn	np	np	nn	nn	np	nn	nn	np	nn	np	nn
Marker598019	<nnxnp>	{-0}	np	nn	np	np	np	nn	np	np	nn	nn	np	np	np	np	nn	nn	nn	np	np	nn	nn	nn	np	np	np	np	nn	np	nn	nn	np	np	nn	nn	np	nn	np	np	nn	nn	np	nn	nn	np	nn	np	nn
Marker598287	<nnxnp>	{-1}	nn	np	nn	nn	nn	np	nn	nn	np	np	nn	nn	nn	nn	np	np	np	nn	nn	np	np	np	nn	nn	nn	nn	np	nn	nn	np	nn	nn	np	np	nn	np	nn	nn	np	np	nn	np	np	nn	np	nn	np
Marker600907	<nnxnp>	{-1}	nn	np	nn	nn	nn	np	nn	nn	np	np	nn	np	nn	nn	np	np	np	nn	nn	np	np	np	nn	nn	nn	nn	np	nn	nn	np	nn	nn	np	np	nn	np	nn	nn	np	np	nn	nn	np	nn	np	nn	np
Marker601079	<nnxnp>	{-0}	np	nn	np	np	np	nn	np	np	nn	nn	np	nn	np	np	nn	nn	nn	np	np	nn	nn	nn	np	np	np	np	nn	np	np	nn	np	np	nn	nn	np	nn	np	np	nn	nn	np	np	nn	np	nn	np	nn
Marker604677	<nnxnp>	{-0}	np	nn	np	np	np	nn	np	np	nn	nn	np	nn	np	np	nn	nn	nn	np	np	nn	nn	nn	np	np	np	np	nn	np	np	nn	np	np	nn	nn	np	nn	np	np	nn	nn	np	np	nn	np	nn	np	nn
Marker605072	<nnxnp>	{-0}	np	nn	np	np	np	nn	np	np	nn	nn	np	nn	np	np	nn	nn	nn	np	np	nn	nn	nn	np	np	np	np	nn	np	np	nn	np	np	nn	nn	np	nn	np	np	nn	nn	np	np	nn	np	nn	np	nn
Marker606577	<nnxnp>	{-0}	np	nn	np	np	np	nn	np	np	nn	nn	np	nn	np	np	nn	nn	nn	np	np	nn	nn	nn	np	np	np	np	nn	np	np	nn	np	np	nn	nn	np	nn	np	np	nn	nn	np	np	nn	np	nn	np	nn
Marker601071	<nnxnp>	{-1}	nn	np	nn	nn	nn	np	nn	nn	np	np	nn	np	nn	nn	np	np	np	nn	nn	np	np	np	nn	nn	nn	nn	np	nn	nn	np	nn	nn	np	np	nn	np	nn	nn	np	np	nn	nn	np	nn	np	nn	np
Marker602217	<nnxnp>	{-0}	np	nn	np	np	np	nn	np	np	nn	nn	np	nn	np	np	nn	nn	nn	np	np	nn	nn	nn	np	np	np	np	nn	np	np	nn	np	np	nn	nn	np	nn	np	np	nn	nn	np	np	nn	np	nn	np	nn
Marker596449	<nnxnp>	{-0}	np	nn	np	np	np	nn	np	np	nn	nn	np	nn	np	np	nn	nn	nn	np	np	nn	nn	nn	np	np	np	np	nn	np	np	nn	np	np	nn	nn	np	nn	np	np	nn	nn	np	np	nn	np	nn	np	nn
Marker597509	<nnxnp>	{-1}	nn	np	nn	nn	nn	np	nn	nn	np	np	nn	np	nn	nn	np	np	np	nn	nn	np	np	np	nn	nn	nn	nn	np	nn	nn	np	nn	nn	np	np	nn	np	nn	nn	np	np	nn	nn	np	nn	np	nn	np
Marker602699	<nnxnp>	{-0}	np	nn	np	np	np	nn	np	np	nn	nn	np	nn	np	np	nn	nn	nn	np	np	nn	nn	nn	np	np	np	np	nn	np	np	nn	np	np	nn	nn	np	nn	np	np	nn	nn	np	np	nn	np	nn	np	nn
Marker603027	<nnxnp>	{-0}	np	nn	np	np	np	nn	np	np	nn	nn	np	nn	np	np	nn	nn	nn	np	np	nn	nn	nn	np	np	np	np	nn	np	np	nn	np	np	nn	nn	np	nn	np	np	nn	nn	np	np	nn	np	nn	np	nn
Marker604421	<nnxnp>	{-1}	nn	np	nn	nn	nn	np	nn	nn	np	np	nn	np	nn	nn	np	np	np	nn	nn	np	np	np	nn	nn	nn	nn	np	nn	nn	np	nn	nn	np	np	nn	np	nn	nn	np	np	nn	nn	np	nn	np	nn	np
Marker604817	<nnxnp>	{-0}	np	nn	np	np	np	nn	np	np	nn	nn	np	nn	np	np	nn	nn	nn	np	np	nn	nn	nn	np	np	np	np	nn	np	np	nn	np	np	nn	nn	np	nn	np	np	nn	nn	np	np	nn	np	nn	np	nn
Marker608330	<nnxnp>	{-0}	np	np	np	np	np	nn	np	np	nn	np	np	nn	np	np	nn	nn	nn	np	np	nn	nn	nn	np	np	np	np	nn	np	np	nn	np	np	nn	nn	np	nn	np	np	nn	nn	np	np	np	np	nn	np	nn
Marker608568	<nnxnp>	{-0}	np	np	np	np	np	nn	np	np	nn	np	np	nn	np	np	nn	nn	nn	np	np	nn	nn	nn	np	np	np	np	nn	np	np	nn	np	np	nn	nn	np	nn	np	np	nn	nn	np	np	np	np	nn	np	nn
Marker608637	<nnxnp>	{-1}	nn	nn	nn	nn	nn	np	nn	nn	np	nn	nn	np	nn	nn	np	np	np	nn	nn	np	np	np	nn	nn	nn	nn	np	nn	nn	np	nn	nn	np	np	nn	np	nn	nn	np	np	nn	nn	nn	nn	np	nn	np
Marker607712	<nnxnp>	{-0}	np	nn	np	np	np	nn	np	np	nn	np	np	nn	np	np	nn	nn	nn	np	np	nn	nn	nn	np	np	np	np	nn	np	np	nn	np	np	nn	nn	np	nn	np	np	nn	nn	np	np	nn	np	nn	np	nn
Marker607749	<nnxnp>	{-0}	np	nn	np	np	np	nn	np	np	nn	np	np	nn	np	np	nn	nn	nn	np	np	nn	nn	nn	np	np	np	np	nn	np	np	nn	np	np	nn	nn	np	nn	np	np	nn	nn	np	np	nn	np	nn	np	nn
Marker608190	<nnxnp>	{-0}	np	nn	np	np	np	nn	np	np	nn	np	np	nn	np	np	nn	nn	nn	np	np	nn	nn	nn	np	np	np	np	nn	np	np	nn	np	np	nn	nn	np	nn	np	np	nn	nn	np	np	nn	np	nn	np	nn
Marker603138	<nnxnp>	{-1}	nn	np	nn	nn	nn	np	nn	nn	np	np	nn	np	nn	nn	np	np	np	nn	nn	np	np	np	nn	nn	nn	nn	np	nn	nn	np	nn	nn	np	np	nn	np	nn	nn	np	np	nn	nn	np	nn	np	nn	np
Marker604550	<nnxnp>	{-1}	nn	np	nn	nn	nn	np	nn	nn	np	np	nn	np	nn	nn	np	np	np	nn	nn	np	np	np	nn	nn	nn	nn	np	nn	nn	np	nn	nn	np	np	nn	np	nn	nn	np	np	nn	nn	np	nn	np	nn	np
Marker602069	<nnxnp>	{-1}	nn	np	nn	nn	nn	np	nn	nn	np	np	nn	np	nn	nn	np	np	np	nn	nn	np	np	np	nn	nn	nn	nn	np	nn	nn	np	nn	nn	np	np	nn	np	nn	nn	np	np	nn	nn	np	nn	np	nn	np
Marker602503	<nnxnp>	{-0}	np	nn	np	np	np	nn	np	np	nn	nn	np	nn	np	np	nn	nn	nn	np	np	nn	nn	nn	np	np	np	np	nn	np	np	nn	np	np	nn	nn	np	nn	np	np	nn	nn	np	np	nn	np	nn	np	nn
Marker601427	<nnxnp>	{-1}	nn	np	nn	nn	nn	np	nn	nn	np	np	nn	np	nn	nn	np	np	np	nn	nn	np	np	np	nn	nn	nn	nn	np	nn	nn	np	nn	nn	np	np	nn	np	nn	nn	np	np	nn	nn	np	nn	np	nn	np
Marker602880	<nnxnp>	{-0}	np	nn	np	np	np	nn	np	np	nn	nn	np	nn	np	np	nn	nn	nn	np	np	nn	nn	nn	np	np	np	np	nn	np	np	nn	np	np	nn	nn	np	nn	np	np	nn	nn	np	np	nn	np	nn	np	nn
Marker608400	<nnxnp>	{-1}	nn	nn	nn	nn	nn	np	nn	nn	np	nn	nn	np	nn	nn	np	np	np	nn	nn	np	np	np	nn	nn	nn	nn	np	nn	nn	np	nn	nn	np	np	nn	np	nn	nn	np	np	nn	nn	nn	nn	np	nn	np
Marker608696	<nnxnp>	{-0}	np	np	np	np	np	nn	np	np	nn	np	np	nn	np	np	nn	nn	nn	np	np	nn	nn	nn	np	np	np	np	nn	np	np	np	np	np	nn	nn	np	nn	np	np	nn	nn	np	np	np	np	nn	np	nn
Marker608806	<nnxnp>	{-1}	nn	nn	nn	nn	nn	np	nn	nn	np	nn	nn	np	nn	nn	np	np	np	nn	nn	np	np	np	nn	nn	nn	nn	np	nn	nn	nn	nn	nn	np	np	nn	np	nn	nn	np	np	nn	nn	nn	nn	np	nn	np
Marker678598	<lmxll>	{1-}	lm	lm	ll	lm	ll	ll	ll	ll	ll	ll	lm	lm	lm	lm	ll	lm	ll	ll	ll	lm	ll	lm	ll	lm	lm	ll	ll	ll	lm	lm	lm	ll	lm	lm	ll	ll	lm	ll	ll	lm	ll	lm	ll	ll	ll	lm	ll
Marker636313	<lmxll>	{0-}	ll	ll	lm	ll	lm	lm	lm	lm	lm	lm	ll	ll	ll	ll	lm	ll	lm	lm	lm	ll	lm	ll	lm	ll	ll	lm	lm	lm	ll	ll	ll	lm	ll	ll	lm	lm	ll	lm	lm	ll	lm	ll	lm	lm	lm	ll	lm
Marker638745	<lmxll>	{0-}	ll	ll	lm	ll	lm	lm	lm	lm	lm	lm	ll	ll	ll	ll	lm	ll	lm	lm	lm	ll	lm	ll	lm	ll	ll	lm	lm	lm	ll	ll	ll	lm	ll	ll	lm	lm	ll	lm	lm	ll	lm	ll	lm	lm	lm	ll	lm
Marker613403	<nnxnp>	{-1}	nn	nn	nn	nn	nn	nn	nn	nn	nn	nn	nn	np	nn	nn	np	np	np	nn	nn	np	nn	np	nn	nn	nn	nn	np	nn	nn	nn	nn	nn	np	nn	nn	nn	np	nn	np	np	nn	nn	nn	nn	np	nn	np
Marker615384	<nnxnp>	{-1}	nn	nn	nn	nn	nn	nn	nn	nn	nn	nn	nn	np	nn	nn	np	np	np	nn	nn	np	nn	np	nn	nn	nn	nn	np	nn	nn	nn	nn	nn	np	nn	nn	nn	np	nn	np	np	nn	nn	nn	nn	np	nn	np
Marker616025	<nnxnp>	{-0}	np	np	np	np	np	np	np	np	np	np	np	nn	np	np	nn	nn	nn	np	np	nn	np	nn	np	np	np	np	nn	np	np	np	np	np	nn	np	np	np	nn	np	nn	nn	np	np	np	np	nn	np	nn
Marker616142	<nnxnp>	{-1}	nn	nn	nn	nn	nn	nn	nn	nn	nn	nn	nn	np	nn	nn	np	np	np	nn	nn	np	nn	np	nn	nn	nn	nn	np	nn	nn	nn	nn	nn	np	nn	nn	nn	np	nn	np	np	nn	nn	nn	nn	np	nn	np
Marker626715	<nnxnp>	{-1}	nn	nn	nn	nn	nn	nn	nn	np	nn	nn	nn	np	nn	nn	np	np	nn	nn	nn	np	nn	np	np	nn	nn	nn	np	nn	nn	nn	nn	nn	np	nn	nn	nn	np	nn	np	np	nn	nn	nn	np	np	nn	np
Marker627003	<nnxnp>	{-1}	nn	nn	nn	nn	nn	nn	nn	np	nn	nn	nn	np	nn	nn	np	np	nn	nn	nn	np	nn	np	np	nn	nn	nn	np	nn	nn	nn	nn	nn	np	nn	nn	nn	np	nn	np	np	nn	nn	nn	np	np	nn	np
Marker627354	<nnxnp>	{-1}	nn	nn	nn	nn	nn	nn	nn	np	nn	nn	nn	np	nn	nn	np	np	nn	nn	nn	np	nn	np	np	nn	nn	nn	np	nn	nn	nn	nn	nn	np	nn	nn	nn	np	nn	np	np	nn	nn	nn	np	np	nn	np
Marker628452	<nnxnp>	{-1}	nn	nn	nn	nn	nn	nn	nn	np	nn	nn	nn	np	nn	nn	np	np	nn	nn	nn	np	nn	np	np	nn	nn	nn	np	nn	nn	nn	nn	nn	np	nn	nn	nn	np	nn	np	np	nn	nn	nn	np	np	nn	np
Marker628681	<nnxnp>	{-0}	np	np	np	np	np	np	np	nn	np	np	np	nn	np	np	nn	nn	np	np	np	nn	np	nn	nn	np	np	np	nn	np	np	np	np	np	nn	np	np	np	nn	np	nn	nn	np	np	np	nn	nn	np	nn
Marker631291	<nnxnp>	{-0}	np	np	np	np	np	np	np	nn	np	np	np	nn	np	np	nn	nn	np	np	np	nn	np	nn	nn	np	np	np	nn	np	np	np	np	np	nn	np	np	np	nn	np	nn	nn	np	np	np	nn	nn	np	nn
Marker616772	<nnxnp>	{-1}	nn	nn	nn	nn	nn	nn	nn	np	nn	nn	nn	np	nn	nn	np	np	np	nn	nn	np	nn	np	np	nn	nn	nn	np	nn	nn	nn	nn	nn	np	nn	nn	nn	np	nn	np	np	nn	nn	nn	nn	np	nn	np
Marker618128	<nnxnp>	{-1}	nn	nn	nn	nn	nn	nn	nn	np	nn	nn	nn	np	nn	nn	np	np	np	nn	nn	np	nn	np	np	nn	nn	nn	np	nn	nn	nn	nn	nn	np	nn	nn	nn	np	nn	np	np	nn	nn	nn	nn	np	nn	np
Marker624516	<nnxnp>	{-1}	nn	nn	nn	nn	nn	nn	nn	np	nn	nn	nn	np	nn	nn	np	np	np	nn	nn	np	nn	np	np	nn	nn	nn	np	nn	nn	nn	nn	nn	np	nn	nn	nn	np	nn	np	np	nn	nn	nn	np	np	nn	np
Marker616650	<nnxnp>	{-0}	np	np	np	np	np	np	np	nn	np	np	np	nn	np	np	nn	nn	nn	np	np	nn	np	nn	nn	np	np	np	nn	np	np	np	np	np	nn	np	np	np	nn	np	nn	nn	np	np	np	np	nn	np	nn
Marker620406	<nnxnp>	{-1}	nn	nn	nn	nn	nn	nn	nn	np	nn	nn	nn	np	nn	nn	np	np	np	nn	nn	np	nn	np	np	nn	nn	nn	np	nn	nn	nn	nn	nn	np	nn	nn	nn	np	nn	np	np	nn	nn	nn	nn	np	nn	np
Marker621575	<nnxnp>	{-1}	nn	nn	nn	nn	nn	nn	nn	np	nn	nn	nn	np	nn	nn	np	np	np	nn	nn	np	nn	np	np	nn	nn	nn	np	nn	nn	nn	nn	nn	np	nn	nn	nn	np	nn	np	np	nn	nn	nn	nn	np	nn	np
Marker624786	<nnxnp>	{-1}	nn	nn	nn	nn	nn	nn	nn	np	nn	nn	nn	np	nn	nn	np	np	np	nn	nn	np	nn	np	np	nn	nn	nn	np	nn	nn	nn	nn	nn	np	nn	nn	nn	np	nn	np	np	nn	nn	nn	np	np	nn	np
Marker625198	<nnxnp>	{-1}	nn	nn	nn	nn	nn	nn	nn	np	nn	nn	nn	np	nn	nn	np	np	np	nn	nn	np	nn	np	np	nn	nn	nn	np	nn	nn	nn	nn	nn	np	nn	nn	nn	np	nn	np	np	nn	nn	nn	np	np	nn	np
Marker637594	<nnxnp>	{-0}	np	np	np	np	np	np	np	nn	np	np	np	nn	np	np	nn	nn	np	np	np	nn	np	nn	nn	np	np	np	nn	np	np	np	np	np	nn	np	np	np	nn	np	nn	nn	np	np	np	nn	nn	np	nn
Marker633480	<nnxnp>	{-0}	np	np	np	np	np	np	np	nn	np	np	np	nn	np	np	nn	nn	np	np	np	nn	np	nn	nn	np	np	np	nn	np	np	np	np	np	nn	np	np	np	nn	np	nn	nn	np	np	np	nn	nn	np	nn
Marker635300	<nnxnp>	{-1}	nn	nn	nn	nn	nn	nn	nn	np	nn	nn	nn	np	nn	nn	np	np	nn	nn	nn	np	nn	np	np	nn	nn	nn	np	nn	nn	nn	nn	nn	np	nn	nn	nn	np	nn	np	np	nn	nn	nn	np	np	nn	np
Marker626321	<nnxnp>	{-1}	nn	nn	nn	nn	nn	nn	nn	np	nn	nn	nn	np	nn	nn	np	np	nn	nn	nn	np	nn	np	np	nn	nn	nn	np	nn	nn	nn	nn	nn	np	nn	nn	nn	np	nn	np	np	nn	nn	nn	np	np	nn	np
Marker626350	<nnxnp>	{-1}	nn	nn	nn	nn	nn	nn	nn	np	nn	nn	nn	np	nn	nn	np	np	nn	nn	nn	np	nn	np	np	nn	nn	nn	np	nn	nn	nn	nn	nn	np	nn	nn	nn	np	nn	np	np	nn	nn	nn	np	np	nn	np
Marker626620	<nnxnp>	{-1}	nn	nn	nn	nn	nn	nn	nn	np	nn	nn	nn	np	nn	nn	np	np	nn	nn	nn	np	nn	np	np	nn	nn	nn	np	nn	nn	nn	nn	nn	np	nn	nn	nn	np	nn	np	np	nn	nn	nn	np	np	nn	np
Marker626798	<nnxnp>	{-1}	nn	nn	nn	nn	nn	nn	nn	np	nn	nn	nn	np	nn	nn	np	np	nn	nn	nn	np	nn	np	np	nn	nn	nn	np	nn	nn	nn	nn	nn	np	nn	nn	nn	np	nn	np	np	nn	nn	nn	np	np	nn	np
Marker626869	<nnxnp>	{-0}	np	np	np	np	np	np	np	nn	np	np	np	nn	np	np	nn	nn	np	np	np	nn	np	nn	nn	np	np	np	nn	np	np	np	np	np	nn	np	np	np	nn	np	nn	nn	np	np	np	nn	nn	np	nn
Marker627986	<nnxnp>	{-1}	nn	nn	nn	nn	nn	nn	nn	np	nn	nn	nn	np	nn	nn	np	np	nn	nn	nn	np	nn	np	np	nn	nn	nn	np	nn	nn	nn	nn	nn	np	nn	nn	nn	np	nn	np	np	nn	nn	nn	np	np	nn	np
Marker628261	<nnxnp>	{-1}	nn	nn	nn	nn	nn	nn	nn	np	nn	nn	nn	np	nn	nn	np	np	nn	nn	nn	np	nn	np	np	nn	nn	nn	np	nn	nn	nn	nn	nn	np	nn	nn	nn	np	nn	np	np	nn	nn	nn	np	np	nn	np
Marker628350	<nnxnp>	{-1}	nn	nn	nn	nn	nn	nn	nn	np	nn	nn	nn	np	nn	nn	np	np	nn	nn	nn	np	nn	np	np	nn	nn	nn	np	nn	nn	nn	nn	nn	np	nn	nn	nn	np	nn	np	np	nn	nn	nn	np	np	nn	np
Marker630403	<nnxnp>	{-1}	nn	nn	nn	nn	nn	nn	nn	np	nn	nn	nn	np	nn	nn	np	np	nn	nn	nn	np	nn	np	np	nn	nn	nn	np	nn	nn	nn	nn	nn	np	nn	nn	nn	np	nn	np	np	nn	nn	nn	np	np	nn	np
Marker630887	<nnxnp>	{-0}	np	np	np	np	np	np	np	nn	np	np	np	nn	np	np	nn	nn	np	np	np	nn	np	nn	nn	np	np	np	nn	np	np	np	np	np	nn	np	np	np	nn	np	nn	nn	np	np	np	nn	nn	np	nn
Marker632163	<nnxnp>	{-0}	np	np	np	np	np	np	np	nn	np	np	np	nn	np	np	nn	nn	np	np	np	nn	np	nn	nn	np	np	np	nn	np	np	np	np	np	nn	np	np	np	nn	np	nn	nn	np	np	np	nn	nn	np	nn
Marker632288	<nnxnp>	{-1}	nn	nn	nn	nn	nn	nn	nn	np	nn	nn	nn	np	nn	nn	np	np	nn	nn	nn	np	nn	np	np	nn	nn	nn	np	nn	nn	nn	nn	nn	np	nn	nn	nn	np	nn	np	np	nn	nn	nn	np	np	nn	np
Marker633247	<nnxnp>	{-0}	np	np	np	np	np	np	np	nn	np	np	np	nn	np	np	nn	nn	np	np	np	nn	np	nn	nn	np	np	np	nn	np	np	np	np	np	nn	np	np	np	nn	np	nn	nn	np	np	np	nn	nn	np	nn
Marker625112	<nnxnp>	{-1}	nn	nn	nn	nn	nn	nn	nn	np	nn	nn	nn	np	nn	nn	np	np	np	nn	nn	np	nn	np	np	nn	nn	nn	np	nn	nn	nn	nn	nn	np	nn	nn	nn	np	nn	np	np	nn	nn	nn	np	np	nn	np
Marker625390	<nnxnp>	{-0}	np	np	np	np	np	np	np	nn	np	np	np	nn	np	np	nn	nn	nn	np	np	nn	np	nn	nn	np	np	np	nn	np	np	np	np	np	nn	np	np	np	nn	np	nn	nn	np	np	np	nn	nn	np	nn
Marker631438	<nnxnp>	{-1}	nn	nn	nn	nn	nn	nn	nn	np	nn	nn	nn	np	nn	nn	np	np	np	nn	nn	np	nn	np	np	nn	nn	nn	np	nn	nn	nn	nn	nn	np	nn	nn	nn	np	nn	np	np	nn	nn	nn	np	np	nn	np
Marker635404	<nnxnp>	{-0}	np	np	np	np	np	np	np	nn	np	np	np	nn	np	np	nn	nn	np	np	np	nn	np	nn	nn	np	np	np	nn	np	np	np	np	np	nn	np	np	np	nn	np	nn	nn	np	np	np	nn	nn	np	nn
Marker626455	<nnxnp>	{-1}	nn	nn	nn	nn	nn	nn	nn	np	nn	nn	nn	np	nn	nn	np	np	nn	nn	nn	np	nn	np	np	nn	nn	nn	np	nn	nn	nn	nn	nn	np	nn	nn	nn	np	nn	np	np	nn	nn	nn	np	np	nn	np
Marker636745	<nnxnp>	{-0}	np	np	np	np	np	np	np	nn	np	np	np	nn	np	np	nn	nn	np	np	np	nn	np	nn	nn	np	np	np	nn	np	np	np	np	np	nn	np	np	np	nn	np	nn	nn	np	np	np	nn	nn	np	nn
Marker637842	<nnxnp>	{-1}	nn	nn	nn	nn	nn	nn	nn	np	nn	nn	nn	np	nn	nn	np	np	nn	nn	nn	np	nn	np	np	nn	nn	nn	np	nn	nn	nn	nn	nn	np	nn	nn	nn	np	nn	np	np	nn	nn	nn	np	np	nn	np
Marker638134	<nnxnp>	{-1}	nn	nn	nn	nn	nn	nn	nn	np	nn	nn	nn	np	nn	nn	np	np	nn	nn	nn	np	nn	np	np	nn	nn	nn	np	nn	nn	nn	nn	nn	np	nn	nn	nn	np	nn	np	np	nn	nn	nn	np	np	nn	np
Marker638316	<nnxnp>	{-1}	nn	nn	nn	nn	nn	nn	nn	np	nn	nn	nn	np	nn	nn	np	np	nn	nn	nn	np	nn	np	np	nn	nn	nn	np	nn	nn	nn	nn	nn	np	nn	nn	nn	np	nn	np	np	nn	nn	nn	np	np	nn	np
Marker638667	<nnxnp>	{-0}	np	np	np	np	np	np	np	nn	np	np	np	nn	np	np	nn	nn	np	np	np	nn	np	nn	nn	np	np	np	nn	np	np	np	np	np	nn	np	np	np	nn	np	nn	nn	np	np	np	nn	nn	np	nn
Marker639335	<nnxnp>	{-1}	nn	nn	nn	nn	nn	nn	nn	np	nn	nn	nn	np	nn	nn	np	np	nn	nn	nn	np	nn	np	np	nn	nn	nn	np	nn	nn	nn	nn	nn	np	nn	nn	nn	np	nn	np	np	nn	nn	nn	np	np	nn	np
Marker640324	<nnxnp>	{-1}	nn	nn	nn	nn	nn	nn	nn	np	nn	nn	nn	np	nn	nn	np	np	nn	nn	nn	np	nn	np	np	nn	nn	nn	np	nn	nn	nn	nn	nn	np	nn	nn	nn	np	nn	np	np	nn	nn	nn	np	np	nn	np
Marker640646	<nnxnp>	{-1}	nn	nn	nn	nn	nn	nn	nn	np	nn	nn	nn	np	nn	nn	np	np	nn	nn	nn	np	nn	np	np	nn	nn	nn	np	nn	nn	nn	nn	nn	np	nn	nn	nn	np	nn	np	np	nn	nn	nn	np	np	nn	np
Marker633768	<nnxnp>	{-0}	np	np	np	np	np	np	np	nn	np	np	np	nn	np	np	nn	nn	np	np	np	nn	np	nn	nn	np	np	np	nn	np	np	np	np	np	nn	np	np	np	nn	np	nn	nn	np	np	np	nn	nn	np	nn
Marker628914	<nnxnp>	{-0}	np	np	np	np	np	np	np	nn	np	np	np	nn	np	np	nn	nn	np	np	np	nn	np	nn	nn	np	np	np	nn	np	np	np	np	np	nn	np	np	np	nn	np	nn	nn	np	np	np	nn	nn	np	nn
Marker609511	<lmxll>	{0-}	ll	ll	lm	ll	lm	lm	ll	lm	lm	lm	ll	ll	lm	lm	lm	lm	lm	ll	ll	ll	lm	ll	lm	ll	lm	lm	lm	lm	ll	ll	lm	lm	ll	ll	ll	lm	ll	lm	lm	ll	lm	ll	lm	lm	ll	lm	lm
Marker612557	<lmxll>	{0-}	ll	ll	lm	ll	lm	lm	ll	lm	lm	lm	ll	ll	lm	lm	lm	lm	lm	ll	ll	ll	lm	ll	lm	ll	lm	lm	lm	lm	ll	ll	lm	lm	ll	ll	ll	lm	ll	lm	lm	ll	lm	ll	lm	lm	ll	lm	lm
Marker622699	<lmxll>	{0-}	ll	ll	lm	ll	lm	lm	ll	lm	lm	lm	ll	ll	lm	lm	lm	lm	lm	ll	ll	ll	lm	ll	lm	ll	lm	lm	lm	lm	ll	ll	lm	lm	ll	ll	ll	lm	ll	lm	lm	ll	lm	ll	lm	lm	ll	lm	lm
Marker610262	<lmxll>	{1-}	lm	lm	ll	lm	ll	ll	lm	ll	ll	ll	lm	lm	ll	ll	ll	ll	ll	lm	lm	lm	ll	lm	ll	lm	ll	ll	ll	ll	lm	lm	ll	ll	lm	lm	lm	ll	lm	ll	ll	lm	ll	lm	ll	ll	lm	ll	ll
Marker611384	<lmxll>	{1-}	lm	lm	ll	lm	ll	ll	lm	ll	ll	ll	lm	lm	ll	ll	ll	ll	ll	lm	lm	lm	ll	lm	ll	lm	ll	ll	ll	ll	lm	lm	ll	ll	lm	lm	lm	ll	lm	ll	ll	lm	ll	lm	ll	ll	lm	ll	ll
Marker612023	<lmxll>	{0-}	ll	ll	lm	ll	lm	lm	ll	lm	lm	lm	ll	ll	lm	lm	lm	lm	lm	ll	ll	ll	lm	ll	lm	ll	lm	lm	lm	lm	ll	ll	lm	lm	ll	ll	ll	lm	ll	lm	lm	ll	lm	ll	lm	lm	ll	lm	lm
Marker618995	<nnxnp>	{-0}	np	np	np	np	np	np	np	nn	np	np	np	nn	np	np	nn	nn	nn	np	np	nn	np	nn	nn	np	np	np	nn	np	np	np	np	np	nn	np	np	np	nn	np	nn	nn	np	np	np	np	nn	np	nn
Marker619687	<hkxhk>	{11}	hk	hk	hh	hk	hh	hh	hk	hk	hh	hh	hk	kk	hh	hh	hk	hk	hk	hk	hk	kk	hh	kk	hk	hk	hh	hh	hk	hh	hk	hk	hh	hh	kk	hk	hk	hh	kk	hh	hk	kk	hh	hk	hh	hh	kk	hh	hk
Marker620131	<nnxnp>	{-0}	np	np	np	np	np	np	np	nn	np	np	np	nn	np	np	nn	nn	nn	np	np	nn	np	nn	nn	np	np	np	nn	np	np	np	np	np	nn	np	np	np	nn	np	nn	nn	np	np	np	np	nn	np	nn
Marker620334	<nnxnp>	{-1}	nn	nn	nn	nn	nn	nn	nn	np	nn	nn	nn	np	nn	nn	np	np	np	nn	nn	np	nn	np	np	nn	nn	nn	np	nn	nn	nn	nn	nn	np	nn	nn	nn	np	nn	np	np	nn	nn	nn	nn	np	nn	np
Marker620845	<nnxnp>	{-1}	nn	nn	nn	nn	nn	nn	nn	np	nn	nn	nn	np	nn	nn	np	np	np	nn	nn	np	nn	np	np	nn	nn	nn	np	nn	nn	nn	nn	nn	np	nn	nn	nn	np	nn	np	np	nn	nn	nn	nn	np	nn	np
Marker621211	<nnxnp>	{-1}	nn	nn	nn	nn	nn	nn	nn	np	nn	nn	nn	np	nn	nn	np	np	np	nn	nn	np	nn	np	np	nn	nn	nn	np	nn	nn	nn	nn	nn	np	nn	nn	nn	np	nn	np	np	nn	nn	nn	nn	np	nn	np
Marker621801	<nnxnp>	{-0}	np	np	np	np	np	np	np	nn	np	np	np	nn	np	np	nn	nn	nn	np	np	nn	np	nn	nn	np	np	np	nn	np	np	np	np	np	nn	np	np	np	nn	np	nn	nn	np	np	np	np	nn	np	nn
Marker622512	<nnxnp>	{-0}	np	np	np	np	np	np	np	nn	np	np	np	nn	np	np	nn	nn	nn	np	np	nn	np	nn	nn	np	np	np	nn	np	np	np	np	np	nn	np	np	np	nn	np	nn	nn	np	np	np	np	nn	np	nn
Marker623532	<nnxnp>	{-1}	nn	nn	nn	nn	nn	nn	nn	np	nn	nn	nn	np	nn	nn	np	np	np	nn	nn	np	nn	np	np	nn	nn	nn	np	nn	nn	nn	nn	nn	np	nn	nn	nn	np	nn	np	np	nn	nn	nn	np	np	nn	np
Marker624055	<nnxnp>	{-1}	nn	nn	nn	nn	nn	nn	nn	np	nn	nn	nn	np	nn	nn	np	np	np	nn	nn	np	nn	np	np	nn	nn	nn	np	nn	nn	nn	nn	nn	np	nn	nn	nn	np	nn	np	np	nn	nn	nn	np	np	nn	np
Marker624326	<lmxll>	{0-}	ll	ll	lm	ll	lm	lm	ll	lm	lm	lm	ll	ll	lm	lm	lm	lm	lm	ll	ll	ll	lm	ll	lm	ll	lm	lm	lm	lm	ll	ll	lm	lm	ll	ll	ll	lm	ll	lm	lm	ll	lm	ll	lm	lm	ll	lm	lm
Marker626068	<nnxnp>	{-0}	np	np	np	np	np	np	np	nn	np	np	np	nn	np	np	nn	nn	np	np	np	nn	np	nn	nn	np	np	np	nn	np	np	np	np	np	nn	np	np	np	nn	np	nn	nn	np	np	np	nn	nn	np	nn
Marker626504	<nnxnp>	{-0}	np	np	np	np	np	np	np	nn	np	np	np	nn	np	np	nn	nn	np	np	np	nn	np	nn	nn	np	np	np	nn	np	np	np	np	np	nn	np	np	np	nn	np	nn	nn	np	np	np	nn	nn	np	nn
Marker627214	<nnxnp>	{-1}	nn	nn	nn	nn	nn	nn	nn	np	nn	nn	nn	np	nn	nn	np	np	nn	nn	nn	np	nn	np	np	nn	nn	nn	np	nn	nn	nn	nn	nn	np	nn	nn	nn	np	nn	np	np	nn	nn	nn	np	np	nn	np
Marker627506	<nnxnp>	{-0}	np	np	np	np	np	np	np	nn	np	np	np	nn	np	np	nn	nn	np	np	np	nn	np	nn	nn	np	np	np	nn	np	np	np	np	np	nn	np	np	np	nn	np	nn	nn	np	np	np	nn	nn	np	nn
Marker627639	<nnxnp>	{-1}	nn	nn	nn	nn	nn	nn	nn	np	nn	nn	nn	np	nn	nn	np	np	nn	nn	nn	np	nn	np	np	nn	nn	nn	np	nn	nn	nn	nn	nn	np	nn	nn	nn	np	nn	np	np	nn	nn	nn	np	np	nn	np
Marker627805	<nnxnp>	{-1}	nn	nn	nn	nn	nn	nn	nn	np	nn	nn	nn	np	nn	nn	np	np	nn	nn	nn	np	nn	np	np	nn	nn	nn	np	nn	nn	nn	nn	nn	np	nn	nn	nn	np	nn	np	np	nn	nn	nn	np	np	nn	np
Marker628763	<nnxnp>	{-1}	nn	nn	nn	nn	nn	nn	nn	np	nn	nn	nn	np	nn	nn	np	np	nn	nn	nn	np	nn	np	np	nn	nn	nn	np	nn	nn	nn	nn	nn	np	nn	nn	nn	np	nn	np	np	nn	nn	nn	np	np	nn	np
Marker629429	<nnxnp>	{-1}	nn	nn	nn	nn	nn	nn	nn	np	nn	nn	nn	np	nn	nn	np	np	nn	nn	nn	np	nn	np	np	nn	nn	nn	np	nn	nn	nn	nn	nn	np	nn	nn	nn	np	nn	np	np	nn	nn	nn	np	np	nn	np
Marker631312	<nnxnp>	{-1}	nn	nn	nn	nn	nn	nn	nn	np	nn	nn	nn	np	nn	nn	np	np	nn	nn	nn	np	nn	np	np	nn	nn	nn	np	nn	nn	nn	nn	nn	np	nn	nn	nn	np	nn	np	np	nn	nn	nn	np	np	nn	np
Marker631905	<nnxnp>	{-0}	np	np	np	np	np	np	np	nn	np	np	np	nn	np	np	nn	nn	np	np	np	nn	np	nn	nn	np	np	np	nn	np	np	np	np	np	nn	np	np	np	nn	np	nn	nn	np	np	np	nn	nn	np	nn
Marker632760	<nnxnp>	{-0}	np	np	np	np	np	np	np	nn	np	np	np	nn	np	np	nn	nn	np	np	np	nn	np	nn	nn	np	np	np	nn	np	np	np	np	np	nn	np	np	np	nn	np	nn	nn	np	np	np	nn	nn	np	nn
Marker631718	<nnxnp>	{-1}	nn	nn	nn	nn	nn	nn	nn	np	nn	nn	nn	np	nn	nn	np	np	nn	nn	nn	np	nn	np	np	nn	nn	nn	np	nn	nn	nn	nn	nn	np	nn	nn	nn	np	nn	np	np	nn	nn	nn	np	np	nn	np
Marker633346	<nnxnp>	{-1}	nn	nn	nn	nn	nn	nn	nn	np	nn	nn	nn	np	nn	nn	np	np	nn	nn	nn	np	nn	np	np	nn	nn	nn	np	nn	nn	nn	nn	nn	np	nn	nn	nn	np	nn	np	np	nn	nn	nn	np	np	nn	np
Marker633601	<nnxnp>	{-1}	nn	nn	nn	nn	nn	nn	nn	np	nn	nn	nn	np	nn	nn	np	np	nn	nn	nn	np	nn	np	np	nn	nn	nn	np	nn	nn	nn	nn	nn	np	nn	nn	nn	np	nn	np	np	nn	nn	nn	np	np	nn	np
Marker633683	<nnxnp>	{-0}	np	np	np	np	np	np	np	nn	np	np	np	nn	np	np	nn	nn	np	np	np	nn	np	nn	nn	np	np	np	nn	np	np	np	np	np	nn	np	np	np	nn	np	nn	nn	np	np	np	nn	nn	np	nn
Marker634154	<nnxnp>	{-0}	np	np	np	np	np	np	np	nn	np	np	np	nn	np	np	nn	nn	np	np	np	nn	np	nn	nn	np	np	np	nn	np	np	np	np	np	nn	np	np	np	nn	np	nn	nn	np	np	np	nn	nn	np	nn
Marker635105	<nnxnp>	{-0}	np	np	np	np	np	np	np	nn	np	np	np	nn	np	np	nn	nn	np	np	np	nn	np	nn	nn	np	np	np	nn	np	np	np	np	np	nn	np	np	np	nn	np	nn	nn	np	np	np	nn	nn	np	nn
Marker637333	<nnxnp>	{-0}	np	np	np	np	np	np	np	nn	np	np	np	nn	np	np	nn	nn	np	np	np	nn	np	nn	nn	np	np	np	nn	np	np	np	np	np	nn	np	np	np	nn	np	nn	nn	np	np	np	nn	nn	np	nn
Marker636184	<nnxnp>	{-0}	np	np	np	np	np	np	np	nn	np	np	np	nn	np	np	nn	nn	np	np	np	nn	np	nn	nn	np	np	np	nn	np	np	np	np	np	nn	np	np	np	nn	np	nn	nn	np	np	np	nn	nn	np	nn
Marker639442	<nnxnp>	{-1}	nn	nn	nn	nn	nn	nn	nn	np	nn	nn	nn	np	nn	nn	np	np	nn	nn	nn	np	nn	np	np	nn	nn	nn	np	nn	nn	nn	nn	nn	np	nn	nn	nn	np	nn	np	np	nn	nn	nn	np	np	nn	np
Marker640252	<nnxnp>	{-0}	np	np	np	np	np	np	np	nn	np	np	np	nn	np	np	nn	nn	np	np	np	nn	np	nn	nn	np	np	np	nn	np	np	np	np	np	nn	np	np	np	nn	np	nn	nn	np	np	np	nn	nn	np	nn
Marker634222	<nnxnp>	{-0}	np	np	np	np	np	np	np	nn	np	np	np	nn	np	np	nn	nn	np	np	np	nn	np	nn	nn	np	np	np	nn	np	np	np	np	np	nn	np	np	np	nn	np	nn	nn	np	np	np	nn	nn	np	nn
Marker634436	<nnxnp>	{-0}	np	np	np	np	np	np	np	nn	np	np	np	nn	np	np	nn	nn	np	np	np	nn	np	nn	nn	np	np	np	nn	np	np	np	np	np	nn	np	np	np	nn	np	nn	nn	np	np	np	nn	nn	np	nn
Marker636013	<nnxnp>	{-0}	np	np	np	np	np	np	np	nn	np	np	np	nn	np	np	nn	nn	np	np	np	nn	np	nn	nn	np	np	np	nn	np	np	np	np	np	nn	np	np	np	nn	np	nn	nn	np	np	np	nn	nn	np	nn
Marker637120	<nnxnp>	{-0}	np	np	np	np	np	np	np	nn	np	np	np	nn	np	np	nn	nn	np	np	np	nn	np	nn	nn	np	np	np	nn	np	np	np	np	np	nn	np	np	np	nn	np	nn	nn	np	np	np	nn	nn	np	nn
Marker639670	<nnxnp>	{-0}	np	np	np	np	np	np	np	nn	np	np	np	nn	np	np	nn	nn	np	np	np	nn	np	nn	nn	np	np	np	nn	np	np	np	np	np	nn	np	np	np	nn	np	nn	nn	np	np	np	nn	nn	np	nn
Marker639751	<nnxnp>	{-0}	np	np	np	np	np	np	np	nn	np	np	np	nn	np	np	nn	nn	np	np	np	nn	np	nn	nn	np	np	np	nn	np	np	np	np	np	nn	np	np	np	nn	np	nn	nn	np	np	np	nn	nn	np	nn
Marker640115	<nnxnp>	{-0}	np	np	np	np	np	np	np	nn	np	np	np	nn	np	np	nn	nn	np	np	np	nn	np	nn	nn	np	np	np	nn	np	np	np	np	np	nn	np	np	np	nn	np	nn	nn	np	np	np	nn	nn	np	nn
Marker640407	<nnxnp>	{-0}	np	np	np	np	np	np	np	nn	np	np	np	nn	np	np	nn	nn	np	np	np	nn	np	nn	nn	np	np	np	nn	np	np	np	np	np	nn	np	np	np	nn	np	nn	nn	np	np	np	nn	nn	np	nn
Marker640884	<nnxnp>	{-1}	nn	nn	nn	nn	nn	nn	nn	np	nn	nn	nn	np	nn	nn	np	np	nn	nn	nn	np	nn	np	np	nn	nn	nn	np	nn	nn	nn	nn	nn	np	nn	nn	nn	np	nn	np	np	nn	nn	nn	np	np	nn	np
Marker641434	<nnxnp>	{-0}	np	np	np	np	np	np	np	nn	np	np	np	nn	np	np	nn	nn	np	np	np	nn	np	nn	nn	np	np	np	nn	np	np	np	np	np	nn	np	np	np	nn	np	nn	nn	np	np	np	nn	nn	np	nn
Marker641998	<nnxnp>	{-1}	nn	nn	nn	nn	nn	nn	nn	np	nn	nn	nn	np	nn	nn	np	np	nn	nn	nn	np	nn	np	np	nn	nn	nn	np	nn	nn	nn	nn	nn	np	nn	nn	nn	np	nn	np	np	nn	nn	nn	np	np	nn	np
Marker642210	<nnxnp>	{-0}	np	np	np	np	np	np	np	nn	np	np	np	nn	np	np	nn	nn	np	np	np	nn	np	nn	nn	np	np	np	nn	np	np	np	np	np	nn	np	np	np	nn	np	nn	nn	np	np	np	nn	nn	np	nn
Marker642429	<nnxnp>	{-0}	np	np	np	np	np	np	np	nn	np	np	np	nn	np	np	nn	nn	np	np	np	nn	np	nn	nn	np	np	np	nn	np	np	np	np	np	nn	np	np	np	nn	np	nn	nn	np	np	np	nn	nn	np	nn
Marker642841	<nnxnp>	{-0}	np	np	np	np	np	np	np	nn	np	np	np	nn	np	np	nn	nn	np	np	np	nn	np	nn	nn	np	np	np	nn	np	np	np	np	np	nn	np	np	np	nn	np	nn	nn	np	np	np	nn	nn	np	nn
Marker643692	<nnxnp>	{-0}	np	np	np	np	np	np	np	nn	np	np	np	nn	np	np	nn	nn	np	np	np	nn	np	nn	nn	np	np	np	nn	np	np	np	np	np	nn	np	nn	np	nn	np	nn	nn	np	np	np	nn	nn	np	nn
Marker644019	<nnxnp>	{-1}	nn	nn	nn	nn	nn	nn	nn	np	nn	nn	nn	np	nn	nn	np	np	nn	nn	nn	np	nn	np	np	nn	nn	nn	np	nn	nn	nn	nn	nn	np	nn	np	nn	np	nn	np	np	nn	nn	nn	np	np	nn	np
Marker630083	<lmxll>	{0-}	ll	ll	lm	ll	lm	lm	lm	lm	lm	lm	ll	ll	lm	ll	lm	ll	lm	ll	ll	ll	lm	ll	lm	ll	lm	lm	lm	lm	ll	ll	lm	lm	ll	ll	ll	lm	ll	lm	lm	ll	lm	ll	lm	lm	lm	lm	lm
Marker632943	<lmxll>	{0-}	ll	ll	lm	ll	lm	lm	lm	lm	lm	lm	ll	ll	lm	ll	lm	ll	lm	lm	ll	ll	lm	ll	lm	ll	lm	lm	lm	lm	ll	ll	lm	lm	ll	ll	ll	lm	ll	lm	lm	ll	lm	ll	lm	lm	lm	lm	lm
Marker644620	<nnxnp>	{-1}	nn	nn	nn	nn	nn	nn	nn	np	nn	nn	nn	np	nn	nn	np	np	nn	nn	nn	np	nn	np	np	nn	nn	nn	np	nn	nn	nn	nn	nn	np	nn	np	nn	np	nn	np	np	nn	nn	nn	np	np	nn	np
Marker644899	<nnxnp>	{-0}	np	np	np	np	np	np	np	nn	np	np	np	nn	np	np	nn	nn	np	np	np	nn	np	nn	nn	np	np	np	nn	np	np	np	np	np	nn	np	nn	np	nn	np	nn	nn	np	np	np	nn	nn	np	nn
Marker640883	<nnxnp>	{-1}	nn	nn	nn	nn	nn	nn	nn	np	nn	nn	nn	np	nn	nn	np	np	nn	nn	nn	np	nn	np	np	nn	nn	nn	np	nn	nn	nn	nn	nn	np	nn	nn	nn	np	nn	np	np	nn	nn	nn	np	np	nn	np
Marker641309	<nnxnp>	{-1}	nn	nn	nn	nn	nn	nn	nn	np	nn	nn	nn	np	nn	nn	np	np	nn	nn	nn	np	nn	np	np	nn	nn	nn	np	nn	nn	nn	nn	nn	np	nn	nn	nn	np	nn	np	np	nn	nn	nn	np	np	nn	np
Marker641644	<nnxnp>	{-1}	nn	nn	nn	nn	nn	nn	nn	np	nn	nn	nn	np	nn	nn	np	np	nn	nn	nn	np	nn	np	np	nn	nn	nn	np	nn	nn	nn	nn	nn	np	nn	nn	nn	np	nn	np	np	nn	nn	nn	np	np	nn	np
Marker629917	<nnxnp>	{-1}	nn	nn	nn	nn	nn	nn	nn	np	nn	nn	nn	np	nn	nn	np	np	nn	nn	nn	np	nn	np	np	nn	nn	nn	np	nn	nn	nn	nn	nn	np	nn	nn	nn	np	nn	np	np	nn	nn	nn	np	np	nn	np
Marker634527	<nnxnp>	{-0}	np	np	np	np	np	np	np	nn	np	np	np	nn	np	np	nn	nn	np	np	np	nn	np	nn	nn	np	np	np	nn	np	np	np	np	np	nn	np	np	np	nn	np	nn	nn	np	np	np	nn	nn	np	nn
Marker635575	<nnxnp>	{-0}	np	np	np	np	np	np	np	nn	np	np	np	nn	np	np	nn	nn	np	np	np	nn	np	nn	nn	np	np	np	nn	np	np	np	np	np	nn	np	np	np	nn	np	nn	nn	np	np	np	nn	nn	np	nn
Marker639213	<nnxnp>	{-0}	np	np	np	np	np	np	np	nn	np	np	np	nn	np	np	nn	nn	np	np	np	nn	np	nn	nn	np	np	np	nn	np	np	np	np	np	nn	np	np	np	nn	np	nn	nn	np	np	np	nn	nn	np	nn
Marker641357	<nnxnp>	{-0}	np	np	np	np	np	np	np	nn	np	np	np	nn	np	np	nn	nn	np	np	np	nn	np	nn	nn	np	np	np	nn	np	np	np	np	np	nn	np	np	np	nn	np	nn	nn	np	np	np	nn	nn	np	nn
Marker643656	<nnxnp>	{-0}	np	np	np	np	np	np	np	nn	np	np	np	nn	np	np	nn	nn	np	np	np	nn	np	nn	nn	np	np	np	nn	np	np	np	np	np	nn	np	nn	np	nn	np	nn	nn	np	np	np	nn	nn	np	nn
Marker643860	<nnxnp>	{-1}	nn	nn	nn	nn	nn	nn	nn	np	nn	nn	nn	np	nn	nn	np	np	nn	nn	nn	np	nn	np	np	nn	nn	nn	np	nn	nn	nn	nn	nn	np	nn	np	nn	np	nn	np	np	nn	nn	nn	np	np	nn	np
Marker645895	<nnxnp>	{-0}	np	np	np	np	np	np	np	nn	np	np	np	nn	np	np	nn	nn	np	np	np	nn	np	nn	nn	np	np	np	nn	np	np	np	np	np	nn	np	nn	np	nn	np	nn	nn	np	np	np	nn	nn	np	nn
Marker635029	<lmxll>	{0-}	ll	ll	lm	ll	lm	lm	lm	lm	lm	lm	ll	ll	ll	ll	lm	ll	lm	lm	lm	ll	lm	ll	lm	ll	lm	lm	lm	lm	ll	ll	lm	lm	ll	ll	ll	lm	ll	lm	lm	ll	lm	ll	lm	lm	lm	ll	lm
Marker635832	<lmxll>	{0-}	ll	ll	lm	ll	lm	lm	lm	lm	lm	lm	ll	ll	ll	ll	lm	ll	lm	lm	lm	ll	lm	ll	lm	ll	lm	lm	lm	lm	ll	ll	lm	lm	ll	ll	ll	lm	ll	lm	lm	ll	lm	ll	lm	lm	lm	ll	lm
Marker636069	<lmxll>	{0-}	ll	ll	lm	ll	lm	lm	lm	lm	lm	lm	ll	ll	ll	ll	lm	ll	lm	lm	lm	ll	lm	ll	lm	ll	lm	lm	lm	lm	ll	ll	lm	lm	ll	ll	ll	lm	ll	lm	lm	ll	lm	ll	lm	lm	lm	ll	lm
Marker644181	<nnxnp>	{-1}	nn	nn	nn	nn	nn	nn	nn	np	nn	nn	nn	np	nn	nn	np	np	nn	nn	nn	np	nn	np	np	nn	nn	nn	np	nn	nn	nn	nn	nn	np	nn	np	nn	np	nn	np	np	nn	nn	nn	np	np	nn	np
Marker644306	<nnxnp>	{-0}	np	np	np	np	np	np	np	nn	np	np	np	nn	np	np	nn	nn	np	np	np	nn	np	nn	nn	np	np	np	nn	np	np	np	np	np	nn	np	nn	np	nn	np	nn	nn	np	np	np	nn	nn	np	nn
Marker645126	<nnxnp>	{-1}	nn	nn	nn	nn	nn	nn	nn	np	nn	nn	nn	np	nn	nn	np	np	nn	nn	nn	np	nn	np	np	nn	nn	nn	np	nn	nn	nn	nn	nn	np	nn	np	nn	np	nn	np	np	nn	nn	nn	np	np	nn	np
Marker646233	<nnxnp>	{-1}	nn	nn	nn	nn	nn	nn	nn	np	nn	nn	nn	np	nn	nn	np	np	nn	nn	nn	np	nn	np	np	nn	nn	nn	np	nn	nn	nn	nn	nn	np	nn	np	nn	np	nn	np	np	nn	nn	nn	np	np	nn	np
Marker648463	<nnxnp>	{-0}	np	np	np	np	np	np	np	nn	np	np	np	nn	np	np	nn	nn	np	np	np	nn	np	nn	nn	np	np	np	nn	np	np	np	np	np	nn	np	nn	np	nn	np	nn	nn	np	np	np	nn	nn	np	nn
Marker646495	<nnxnp>	{-0}	np	np	np	np	np	np	np	nn	np	np	np	nn	np	np	nn	np	np	np	np	nn	np	nn	nn	np	np	np	nn	np	np	np	np	np	nn	np	nn	np	nn	np	nn	nn	np	np	np	nn	nn	np	nn
Marker647167	<nnxnp>	{-0}	np	np	np	np	np	np	np	nn	np	np	np	nn	np	np	nn	np	np	np	np	nn	np	nn	nn	np	np	np	nn	np	np	np	np	np	nn	np	nn	np	nn	np	nn	nn	np	np	np	nn	nn	np	nn
Marker647279	<nnxnp>	{-0}	np	np	np	np	np	np	np	nn	np	np	np	nn	np	np	nn	np	np	np	np	nn	np	nn	nn	np	np	np	nn	np	np	np	np	np	nn	np	nn	np	nn	np	nn	nn	np	np	np	nn	nn	np	nn
Marker638599	<lmxll>	{0-}	ll	ll	lm	ll	lm	lm	lm	lm	lm	lm	ll	ll	ll	ll	lm	ll	lm	lm	lm	ll	lm	ll	lm	ll	ll	lm	lm	lm	ll	ll	ll	lm	ll	ll	lm	lm	ll	lm	lm	ll	lm	ll	lm	lm	lm	ll	lm
Marker645434	<lmxll>	{0-}	ll	ll	lm	ll	lm	lm	lm	lm	lm	lm	ll	ll	ll	ll	lm	ll	lm	lm	lm	ll	lm	ll	lm	ll	ll	lm	lm	lm	ll	ll	ll	lm	ll	ll	lm	lm	ll	lm	lm	ll	lm	ll	lm	lm	lm	ll	lm
Marker646624	<efxeg>	{00}	eg	eg	fg	eg	fg	fg	fg	ef	fg	fg	eg	ee	eg	eg	ef	eg	fg	fg	fg	ee	fg	ee	ef	eg	eg	fg	ef	fg	eg	eg	eg	fg	ee	eg	ef	fg	ee	fg	ef	ee	fg	eg	fg	ef	ef	eg	ef
Marker649786	<lmxll>	{0-}	ll	ll	lm	ll	lm	lm	lm	lm	lm	lm	ll	ll	ll	ll	lm	ll	lm	lm	lm	ll	lm	ll	lm	ll	ll	lm	lm	lm	ll	ll	ll	lm	ll	ll	lm	lm	ll	lm	lm	ll	lm	ll	lm	lm	lm	ll	lm
Marker651264	<nnxnp>	{-0}	np	np	np	np	np	np	np	nn	np	np	np	nn	np	np	nn	np	np	np	np	nn	np	nn	nn	np	np	np	nn	np	np	np	np	np	nn	np	nn	np	nn	np	nn	nn	np	np	np	nn	nn	np	nn
Marker660592	<nnxnp>	{-1}	nn	nn	nn	nn	nn	nn	nn	np	nn	nn	nn	np	nn	nn	np	nn	nn	nn	nn	np	nn	np	np	nn	nn	nn	np	nn	nn	nn	nn	nn	np	nn	np	nn	np	nn	np	np	nn	nn	nn	np	np	nn	np
Marker659022	<hkxhk>	{01}	hh	hh	hk	hh	hk	hk	hk	kk	hk	hk	hh	hk	hh	hh	kk	hh	hk	hk	hk	hk	hk	hk	kk	hh	hh	hk	kk	hk	hh	hh	hh	hk	hk	hh	kk	hk	hk	hk	kk	hk	hk	hh	hk	kk	kk	hh	kk
Marker651003	<nnxnp>	{-0}	np	np	np	np	np	np	np	nn	np	np	np	nn	np	np	nn	np	np	np	np	nn	np	nn	nn	np	np	np	nn	np	np	np	np	np	nn	np	nn	np	nn	np	nn	nn	np	np	np	nn	nn	np	nn
Marker651156	<nnxnp>	{-0}	np	np	np	np	np	np	np	nn	np	np	np	nn	np	np	nn	np	np	np	np	nn	np	nn	nn	np	np	np	nn	np	np	np	np	np	nn	np	nn	np	nn	np	nn	nn	np	np	np	nn	nn	np	nn
Marker651589	<nnxnp>	{-0}	np	np	np	np	np	np	np	nn	np	np	np	nn	np	np	nn	np	np	np	np	nn	np	nn	nn	np	np	np	nn	np	np	np	np	np	nn	np	nn	np	nn	np	nn	nn	np	np	np	nn	nn	np	nn
Marker652078	<nnxnp>	{-0}	np	np	np	np	np	np	np	nn	np	np	np	nn	np	np	nn	np	np	np	np	nn	np	nn	nn	np	np	np	nn	np	np	np	np	np	nn	np	nn	np	nn	np	nn	nn	np	np	np	nn	nn	np	nn
Marker652129	<nnxnp>	{-0}	np	np	np	np	np	np	np	nn	np	np	np	nn	np	np	nn	np	np	np	np	nn	np	nn	nn	np	np	np	nn	np	np	np	np	np	nn	np	nn	np	nn	np	nn	nn	np	np	np	nn	nn	np	nn
Marker652719	<nnxnp>	{-0}	np	np	np	np	np	np	np	nn	np	np	np	nn	np	np	nn	np	np	np	np	nn	np	nn	nn	np	np	np	nn	np	np	np	np	np	nn	np	nn	np	nn	np	nn	nn	np	np	np	nn	nn	np	nn
Marker658966	<nnxnp>	{-1}	nn	nn	nn	nn	nn	nn	nn	np	nn	nn	nn	np	nn	nn	np	nn	nn	nn	nn	np	nn	np	np	nn	nn	nn	np	nn	nn	nn	nn	nn	np	nn	np	nn	np	nn	np	np	nn	nn	nn	np	np	nn	np
Marker660748	<nnxnp>	{-0}	np	np	np	np	np	np	np	nn	np	np	np	nn	np	np	nn	np	np	np	np	nn	np	nn	nn	np	np	np	nn	np	np	np	nn	np	nn	np	nn	np	nn	np	nn	nn	np	np	np	nn	nn	np	nn
Marker664436	<nnxnp>	{-0}	np	np	np	np	np	np	np	nn	np	np	np	nn	np	np	nn	np	np	np	np	nn	np	nn	nn	np	np	np	nn	np	np	np	nn	np	nn	np	nn	np	nn	np	nn	nn	np	np	np	nn	nn	np	nn
Marker665704	<nnxnp>	{-1}	nn	nn	nn	nn	nn	nn	nn	np	nn	nn	nn	np	nn	nn	np	nn	nn	nn	nn	np	nn	np	np	nn	nn	nn	np	nn	nn	nn	np	nn	np	nn	np	nn	np	nn	np	np	nn	nn	nn	np	np	nn	np
Marker666191	<nnxnp>	{-0}	np	np	np	np	np	np	np	nn	np	np	np	nn	np	np	nn	np	np	np	np	nn	np	nn	nn	np	np	np	nn	np	np	np	nn	np	nn	np	nn	np	nn	np	nn	nn	np	np	np	nn	nn	np	nn
Marker668965	<nnxnp>	{-1}	nn	nn	nn	nn	nn	nn	nn	np	nn	nn	nn	np	nn	nn	np	nn	nn	nn	nn	np	nn	np	np	nn	nn	nn	np	nn	nn	nn	np	nn	np	nn	np	nn	np	nn	np	np	nn	nn	nn	np	np	nn	np
Marker668686	<nnxnp>	{-1}	nn	nn	nn	nn	nn	nn	nn	np	nn	nn	nn	np	np	nn	np	nn	nn	nn	nn	np	nn	np	np	nn	nn	nn	np	nn	nn	nn	np	nn	np	nn	np	nn	np	nn	np	np	nn	nn	nn	np	np	nn	np
Marker667450	<nnxnp>	{-0}	np	np	np	np	np	np	np	nn	np	np	np	nn	nn	nn	nn	np	np	np	np	nn	np	nn	nn	np	np	np	nn	np	np	np	nn	np	nn	np	nn	np	nn	np	nn	nn	np	np	np	nn	nn	np	nn
Marker670455	<nnxnp>	{-1}	nn	nn	nn	nn	nn	nn	nn	np	nn	nn	nn	np	np	np	np	nn	nn	nn	nn	np	nn	np	np	nn	nn	nn	np	nn	nn	nn	np	nn	np	nn	np	nn	np	nn	np	np	nn	nn	nn	np	np	nn	np
Marker671103	<nnxnp>	{-1}	nn	nn	nn	nn	nn	nn	nn	np	nn	nn	nn	np	np	np	np	nn	nn	nn	nn	np	nn	np	np	nn	nn	nn	np	nn	nn	nn	np	nn	np	nn	np	nn	np	nn	np	np	nn	nn	nn	np	np	nn	np
Marker671761	<nnxnp>	{-1}	nn	nn	nn	nn	nn	nn	nn	np	nn	nn	nn	np	np	np	np	nn	nn	nn	nn	np	nn	np	np	nn	nn	nn	np	nn	nn	nn	np	nn	np	nn	np	nn	np	nn	np	np	nn	nn	nn	np	np	nn	np
Marker674452	<nnxnp>	{-0}	np	np	np	np	np	np	np	nn	np	np	np	nn	nn	nn	nn	np	np	np	np	nn	np	nn	nn	np	np	np	nn	np	np	np	nn	np	nn	np	nn	np	nn	np	nn	nn	np	np	np	nn	nn	np	nn
Marker676716	<nnxnp>	{-0}	np	np	np	np	np	np	np	nn	np	np	np	nn	nn	nn	nn	np	np	np	np	nn	np	nn	nn	np	np	np	nn	np	np	np	nn	np	nn	np	nn	np	nn	np	nn	nn	np	np	np	nn	nn	np	nn
Marker677869	<nnxnp>	{-1}	nn	nn	nn	nn	nn	nn	nn	np	nn	nn	nn	np	np	np	np	nn	nn	nn	nn	np	nn	np	np	nn	nn	nn	np	nn	nn	nn	np	nn	np	nn	np	nn	np	nn	np	np	nn	nn	nn	np	np	nn	np
Marker664739	<nnxnp>	{-0}	np	np	np	np	np	np	np	nn	np	np	np	nn	np	np	nn	np	np	np	np	nn	np	nn	nn	np	np	np	nn	np	np	np	nn	np	nn	np	nn	np	nn	np	nn	nn	np	np	np	nn	nn	np	nn
Marker655800	<nnxnp>	{-0}	np	np	np	np	np	np	np	nn	np	np	np	nn	np	np	nn	np	np	np	np	nn	np	nn	nn	np	np	np	nn	np	np	np	np	np	nn	np	nn	np	nn	np	nn	nn	np	np	np	nn	nn	np	nn
Marker648684	<nnxnp>	{-1}	nn	nn	nn	nn	nn	nn	nn	np	nn	nn	nn	np	nn	nn	np	nn	nn	nn	nn	np	nn	np	np	nn	nn	nn	np	nn	nn	nn	nn	nn	np	nn	np	nn	np	nn	np	np	nn	nn	nn	np	np	nn	np
Marker649146	<nnxnp>	{-1}	nn	nn	nn	nn	nn	nn	nn	np	nn	nn	nn	np	nn	nn	np	nn	nn	nn	nn	np	nn	np	np	nn	nn	nn	np	nn	nn	nn	nn	nn	np	nn	np	nn	np	nn	np	np	nn	nn	nn	np	np	nn	np
Marker650832	<nnxnp>	{-1}	nn	nn	nn	nn	nn	nn	nn	np	nn	nn	nn	np	nn	nn	np	nn	nn	nn	nn	np	nn	np	np	nn	nn	nn	np	nn	nn	nn	nn	nn	np	nn	np	nn	np	nn	np	np	nn	nn	nn	np	np	nn	np
Marker653586	<nnxnp>	{-0}	np	np	np	np	np	np	np	nn	np	np	np	nn	np	np	nn	np	np	np	np	nn	np	nn	nn	np	np	np	nn	np	np	np	np	np	nn	np	nn	np	nn	np	nn	nn	np	np	np	nn	nn	np	nn
Marker655458	<nnxnp>	{-1}	nn	nn	nn	nn	nn	nn	nn	np	nn	nn	nn	np	nn	nn	np	nn	nn	nn	nn	np	nn	np	np	nn	nn	nn	np	nn	nn	nn	nn	nn	np	nn	np	nn	np	nn	np	np	nn	nn	nn	np	np	nn	np
Marker655648	<nnxnp>	{-0}	np	np	np	np	np	np	np	nn	np	np	np	nn	np	np	nn	np	np	np	np	nn	np	nn	nn	np	np	np	nn	np	np	np	np	np	nn	np	nn	np	nn	np	nn	nn	np	np	np	nn	nn	np	nn
Marker655864	<nnxnp>	{-0}	np	np	np	np	np	np	np	nn	np	np	np	nn	np	np	nn	np	np	np	np	nn	np	nn	nn	np	np	np	nn	np	np	np	np	np	nn	np	nn	np	nn	np	nn	nn	np	np	np	nn	nn	np	nn
Marker656015	<nnxnp>	{-1}	nn	nn	nn	nn	nn	nn	nn	np	nn	nn	nn	np	nn	nn	np	nn	nn	nn	nn	np	nn	np	np	nn	nn	nn	np	nn	nn	nn	nn	nn	np	nn	np	nn	np	nn	np	np	nn	nn	nn	np	np	nn	np
Marker656652	<nnxnp>	{-1}	nn	nn	nn	nn	nn	nn	nn	np	nn	nn	nn	np	nn	nn	np	nn	nn	nn	nn	np	nn	np	np	nn	nn	nn	np	nn	nn	nn	nn	nn	np	nn	np	nn	np	nn	np	np	nn	nn	nn	np	np	nn	np
Marker657104	<nnxnp>	{-1}	nn	nn	nn	nn	nn	nn	nn	np	nn	nn	nn	np	nn	nn	np	nn	nn	nn	nn	np	nn	np	np	nn	nn	nn	np	nn	nn	nn	nn	nn	np	nn	np	nn	np	nn	np	np	nn	nn	nn	np	np	nn	np
Marker658713	<nnxnp>	{-1}	nn	nn	nn	nn	nn	nn	nn	np	nn	nn	nn	np	nn	nn	np	nn	nn	nn	nn	np	nn	np	np	nn	nn	nn	np	nn	nn	nn	nn	nn	np	nn	np	nn	np	nn	np	np	nn	nn	nn	np	np	nn	np
Marker659600	<nnxnp>	{-1}	nn	nn	nn	nn	nn	nn	nn	np	nn	nn	nn	np	nn	nn	np	nn	nn	nn	nn	np	nn	np	np	nn	nn	nn	np	nn	nn	nn	nn	nn	np	nn	np	nn	np	nn	np	np	nn	nn	nn	np	np	nn	np
Marker648796	<nnxnp>	{-1}	nn	nn	nn	nn	nn	nn	nn	np	nn	nn	nn	np	nn	nn	np	nn	nn	nn	nn	np	nn	np	np	nn	nn	nn	np	nn	nn	nn	nn	nn	np	nn	np	nn	np	nn	np	np	nn	nn	nn	np	np	nn	np
Marker649528	<nnxnp>	{-0}	np	np	np	np	np	np	np	nn	np	np	np	nn	np	np	nn	np	np	np	np	nn	np	nn	nn	np	np	np	nn	np	np	np	np	np	nn	np	nn	np	nn	np	nn	nn	np	np	np	nn	nn	np	nn
Marker650179	<nnxnp>	{-0}	np	np	np	np	np	np	np	nn	np	np	np	nn	np	np	nn	np	np	np	np	nn	np	nn	nn	np	np	np	nn	np	np	np	np	np	nn	np	nn	np	nn	np	nn	nn	np	np	np	nn	nn	np	nn
Marker655251	<nnxnp>	{-0}	np	np	np	np	np	np	np	nn	np	np	np	nn	np	np	nn	np	np	np	np	nn	np	nn	nn	np	np	np	nn	np	np	np	np	np	nn	np	nn	np	nn	np	nn	nn	np	np	np	nn	nn	np	nn
Marker656426	<nnxnp>	{-1}	nn	nn	nn	nn	nn	nn	nn	np	nn	nn	nn	np	nn	nn	np	nn	nn	nn	nn	np	nn	np	np	nn	nn	nn	np	nn	nn	nn	nn	nn	np	nn	np	nn	np	nn	np	np	nn	nn	nn	np	np	nn	np
Marker663881	<nnxnp>	{-1}	nn	nn	nn	nn	nn	nn	nn	np	nn	nn	nn	np	nn	nn	np	nn	nn	nn	nn	np	nn	np	np	nn	nn	nn	np	nn	nn	nn	np	nn	np	nn	np	nn	np	nn	np	np	nn	nn	nn	np	np	nn	np
Marker651840	<lmxll>	{0-}	ll	ll	lm	ll	lm	lm	lm	lm	lm	lm	ll	ll	ll	ll	lm	ll	lm	lm	lm	ll	lm	ll	lm	ll	ll	lm	lm	lm	ll	ll	ll	lm	ll	ll	lm	lm	ll	lm	lm	ll	lm	ll	lm	lm	lm	ll	lm
Marker651917	<lmxll>	{0-}	ll	ll	lm	ll	lm	lm	lm	lm	lm	lm	ll	ll	ll	ll	lm	ll	lm	lm	lm	ll	lm	ll	lm	ll	ll	lm	lm	lm	ll	ll	ll	lm	ll	ll	lm	lm	ll	lm	lm	ll	lm	ll	lm	lm	lm	ll	lm
Marker653959	<lmxll>	{0-}	ll	ll	lm	ll	lm	lm	lm	lm	lm	lm	ll	ll	ll	ll	lm	ll	lm	lm	lm	ll	lm	ll	lm	ll	ll	lm	lm	lm	ll	ll	ll	lm	ll	ll	lm	lm	ll	lm	lm	ll	lm	ll	lm	lm	lm	ll	lm
Marker661751	<lmxll>	{0-}	ll	ll	lm	ll	lm	lm	lm	lm	lm	lm	ll	ll	ll	ll	lm	ll	lm	lm	lm	ll	lm	ll	lm	ll	ll	lm	lm	lm	ll	ll	ll	lm	ll	ll	lm	lm	ll	lm	lm	ll	lm	ll	lm	lm	lm	ll	lm
Marker662332	<lmxll>	{0-}	ll	ll	lm	ll	lm	lm	lm	lm	lm	lm	ll	ll	ll	ll	lm	ll	lm	lm	lm	ll	lm	ll	lm	ll	ll	lm	lm	lm	ll	ll	ll	lm	ll	ll	lm	lm	ll	lm	lm	ll	lm	ll	lm	lm	lm	ll	lm
Marker664145	<lmxll>	{0-}	ll	ll	lm	ll	lm	lm	lm	lm	lm	lm	ll	ll	ll	ll	lm	ll	lm	lm	lm	ll	lm	ll	lm	ll	ll	lm	lm	lm	ll	ll	ll	lm	ll	ll	lm	lm	ll	lm	lm	ll	lm	ll	lm	lm	lm	ll	lm
Marker664326	<lmxll>	{0-}	ll	ll	lm	ll	lm	lm	lm	lm	lm	lm	ll	ll	ll	ll	lm	ll	lm	lm	lm	ll	lm	ll	lm	ll	ll	lm	lm	lm	ll	ll	ll	lm	ll	ll	lm	lm	ll	lm	lm	ll	lm	ll	lm	lm	lm	ll	lm
Marker665083	<lmxll>	{0-}	ll	ll	lm	ll	lm	lm	lm	lm	lm	lm	ll	ll	ll	ll	lm	ll	lm	lm	lm	ll	lm	ll	lm	ll	ll	lm	lm	lm	ll	ll	ll	lm	ll	ll	lm	lm	ll	lm	lm	ll	lm	ll	lm	lm	lm	ll	lm
Marker666805	<lmxll>	{0-}	ll	ll	lm	ll	lm	lm	lm	lm	lm	lm	ll	ll	ll	ll	lm	ll	lm	lm	lm	ll	lm	ll	lm	ll	ll	lm	lm	lm	ll	ll	ll	lm	ll	ll	lm	lm	ll	lm	lm	ll	lm	ll	lm	lm	lm	ll	lm
Marker667643	<lmxll>	{0-}	ll	ll	lm	ll	lm	lm	lm	lm	lm	lm	ll	ll	ll	ll	lm	ll	lm	lm	lm	ll	lm	ll	lm	ll	ll	lm	lm	lm	ll	ll	ll	lm	ll	ll	lm	lm	ll	lm	lm	ll	lm	ll	lm	lm	lm	ll	lm
Marker668176	<lmxll>	{0-}	ll	ll	lm	ll	lm	lm	lm	lm	lm	lm	ll	ll	ll	ll	lm	ll	lm	lm	lm	ll	lm	ll	lm	ll	ll	lm	lm	lm	ll	ll	ll	lm	ll	ll	lm	lm	ll	lm	lm	ll	lm	ll	lm	lm	lm	ll	lm
Marker668230	<lmxll>	{0-}	ll	ll	lm	ll	lm	lm	lm	lm	lm	lm	ll	ll	ll	ll	lm	ll	lm	lm	lm	ll	lm	ll	lm	ll	ll	lm	lm	lm	ll	ll	ll	lm	ll	ll	lm	lm	ll	lm	lm	ll	lm	ll	lm	lm	lm	ll	lm
Marker670111	<lmxll>	{0-}	ll	ll	lm	ll	lm	lm	lm	lm	lm	lm	ll	ll	ll	ll	lm	ll	lm	lm	lm	ll	lm	ll	lm	ll	ll	lm	lm	lm	ll	ll	ll	lm	ll	ll	lm	lm	ll	lm	lm	ll	lm	ll	lm	lm	lm	ll	lm
Marker670940	<lmxll>	{0-}	ll	ll	lm	ll	lm	lm	lm	lm	lm	lm	ll	ll	ll	ll	lm	ll	lm	lm	lm	ll	lm	ll	lm	ll	ll	lm	lm	lm	ll	ll	ll	lm	ll	ll	lm	lm	ll	lm	lm	ll	lm	ll	lm	lm	lm	ll	lm
Marker667716	<nnxnp>	{-0}	np	np	np	np	np	np	np	nn	np	np	np	nn	np	np	nn	np	np	np	np	nn	np	nn	nn	np	np	np	nn	np	np	np	nn	np	nn	np	nn	np	nn	np	nn	nn	np	np	np	nn	nn	np	nn
Marker672442	<lmxll>	{0-}	ll	ll	lm	ll	lm	lm	lm	lm	lm	lm	ll	ll	ll	ll	lm	ll	lm	lm	lm	ll	lm	ll	lm	ll	ll	lm	lm	lm	ll	ll	ll	lm	ll	ll	lm	lm	ll	lm	lm	ll	lm	ll	lm	lm	lm	ll	lm
Marker673704	<lmxll>	{0-}	ll	ll	lm	ll	lm	lm	lm	lm	lm	lm	ll	ll	ll	ll	lm	ll	lm	lm	lm	ll	lm	ll	lm	ll	ll	lm	lm	lm	ll	ll	ll	lm	ll	ll	lm	lm	ll	lm	lm	ll	lm	ll	lm	lm	lm	ll	lm
Marker676005	<lmxll>	{0-}	ll	ll	lm	ll	lm	lm	lm	lm	lm	lm	ll	ll	ll	ll	lm	ll	lm	lm	lm	ll	lm	ll	lm	ll	ll	lm	lm	lm	ll	ll	ll	lm	ll	ll	lm	lm	ll	lm	lm	ll	lm	ll	lm	lm	lm	ll	lm
Marker678198	<lmxll>	{1-}	lm	lm	ll	lm	ll	ll	ll	ll	ll	ll	lm	lm	lm	lm	ll	lm	ll	ll	ll	lm	ll	lm	ll	lm	lm	ll	ll	ll	lm	lm	lm	ll	lm	lm	ll	ll	lm	ll	ll	lm	ll	lm	ll	ll	ll	lm	ll
Marker679360	<lmxll>	{0-}	ll	ll	lm	ll	lm	lm	lm	lm	lm	lm	ll	ll	ll	ll	lm	ll	lm	lm	lm	ll	lm	ll	lm	ll	ll	lm	lm	lm	ll	ll	ll	lm	ll	ll	lm	lm	ll	lm	lm	ll	lm	ll	lm	lm	lm	ll	lm
Marker679710	<lmxll>	{0-}	ll	ll	lm	ll	lm	lm	lm	lm	lm	lm	ll	ll	ll	ll	lm	ll	lm	lm	lm	ll	lm	ll	lm	ll	ll	lm	lm	lm	ll	ll	ll	lm	ll	ll	lm	lm	ll	lm	lm	ll	lm	ll	lm	lm	lm	ll	lm
Marker680238	<lmxll>	{0-}	ll	ll	lm	ll	lm	lm	lm	lm	lm	lm	ll	ll	ll	ll	lm	ll	lm	lm	lm	ll	lm	ll	lm	ll	ll	lm	lm	lm	ll	ll	ll	lm	ll	ll	lm	lm	ll	lm	lm	ll	lm	ll	lm	lm	lm	ll	lm
Marker682666	<lmxll>	{0-}	ll	ll	lm	ll	lm	lm	lm	lm	lm	lm	ll	ll	ll	ll	lm	ll	lm	lm	lm	ll	lm	ll	lm	ll	ll	lm	lm	lm	ll	ll	ll	lm	ll	ll	lm	lm	ll	lm	lm	ll	lm	ll	lm	lm	lm	ll	lm
Marker670608	<nnxnp>	{-1}	nn	nn	nn	nn	nn	nn	nn	np	nn	nn	nn	np	np	np	np	nn	nn	nn	nn	np	nn	np	np	nn	nn	nn	np	nn	nn	nn	np	nn	np	nn	np	nn	np	nn	np	np	nn	nn	nn	np	np	nn	np
Marker670738	<nnxnp>	{-1}	nn	nn	nn	nn	nn	nn	nn	np	nn	nn	nn	np	np	np	np	nn	nn	nn	nn	np	nn	np	np	nn	nn	nn	np	nn	nn	nn	np	nn	np	nn	np	nn	np	nn	np	np	nn	nn	nn	np	np	nn	np
Marker671082	<nnxnp>	{-1}	nn	nn	nn	nn	nn	nn	nn	np	nn	nn	nn	np	np	np	np	nn	nn	nn	nn	np	nn	np	np	nn	nn	nn	np	nn	nn	nn	np	nn	np	nn	np	nn	np	nn	np	np	nn	nn	nn	np	np	nn	np
Marker678492	<nnxnp>	{-0}	np	np	np	np	np	np	np	nn	np	np	np	nn	nn	nn	nn	np	np	np	np	nn	np	nn	nn	np	np	np	nn	np	np	np	nn	np	nn	np	nn	np	nn	np	nn	nn	np	np	np	nn	nn	np	nn
Marker678657	<nnxnp>	{-0}	np	np	np	np	np	np	np	nn	np	np	np	nn	nn	nn	nn	np	np	np	np	nn	np	nn	nn	np	np	np	nn	np	np	np	nn	np	nn	np	nn	np	nn	np	nn	nn	np	np	np	nn	nn	np	nn
Marker681064	<nnxnp>	{-1}	nn	nn	nn	nn	nn	nn	nn	np	nn	nn	nn	np	np	np	np	nn	nn	nn	nn	np	nn	np	np	nn	nn	nn	np	nn	nn	nn	np	nn	np	nn	np	nn	np	nn	np	np	nn	nn	nn	np	np	nn	np
Marker666595	<nnxnp>	{-1}	nn	nn	nn	nn	nn	nn	nn	np	nn	nn	nn	np	nn	nn	np	nn	nn	nn	nn	np	nn	np	np	nn	nn	nn	np	nn	nn	nn	np	nn	np	nn	np	nn	np	nn	np	np	nn	nn	nn	np	np	nn	np
Marker666724	<nnxnp>	{-1}	nn	nn	nn	nn	nn	nn	nn	np	nn	nn	nn	np	nn	nn	np	nn	nn	nn	nn	np	nn	np	np	nn	nn	nn	np	nn	nn	nn	np	nn	np	nn	np	nn	np	nn	np	np	nn	nn	nn	np	np	nn	np
Marker668010	<nnxnp>	{-0}	np	np	np	np	np	np	np	nn	np	np	np	nn	np	np	nn	np	np	np	np	nn	np	nn	nn	np	np	np	nn	np	np	np	nn	np	nn	np	nn	np	nn	np	nn	nn	np	np	np	nn	nn	np	nn
Marker668457	<nnxnp>	{-0}	np	np	np	np	np	np	np	nn	np	np	np	nn	nn	np	nn	np	np	np	np	nn	np	nn	nn	np	np	np	nn	np	np	np	nn	np	nn	np	nn	np	nn	np	nn	nn	np	np	np	nn	nn	np	nn
Marker668482	<nnxnp>	{-1}	nn	nn	nn	nn	nn	nn	nn	np	nn	nn	nn	np	np	nn	np	nn	nn	nn	nn	np	nn	np	np	nn	nn	nn	np	nn	nn	nn	np	nn	np	nn	np	nn	np	nn	np	np	nn	nn	nn	np	np	nn	np
Marker669990	<nnxnp>	{-1}	nn	nn	nn	nn	nn	nn	nn	np	nn	nn	nn	np	np	np	np	nn	nn	nn	nn	np	nn	np	np	nn	nn	nn	np	nn	nn	nn	np	nn	np	nn	np	nn	np	nn	np	np	nn	nn	nn	np	np	nn	np
Marker670561	<nnxnp>	{-0}	np	np	np	np	np	np	np	nn	np	np	np	nn	nn	nn	nn	np	np	np	np	nn	np	nn	nn	np	np	np	nn	np	np	np	nn	np	nn	np	nn	np	nn	np	nn	nn	np	np	np	nn	nn	np	nn
Marker671220	<nnxnp>	{-1}	nn	nn	nn	nn	nn	nn	nn	np	nn	nn	nn	np	np	np	np	nn	nn	nn	nn	np	nn	np	np	nn	nn	nn	np	nn	nn	nn	np	nn	np	nn	np	nn	np	nn	np	np	nn	nn	nn	np	np	nn	np
Marker672143	<nnxnp>	{-1}	nn	nn	nn	nn	nn	nn	nn	np	nn	nn	nn	np	np	np	np	nn	nn	nn	nn	np	nn	np	np	nn	nn	nn	np	nn	nn	nn	np	nn	np	nn	np	nn	np	nn	np	np	nn	nn	nn	np	np	nn	np
Marker674650	<nnxnp>	{-0}	np	np	np	np	np	np	np	nn	np	np	np	nn	nn	nn	nn	np	np	np	np	nn	np	nn	nn	np	np	np	nn	np	np	np	nn	np	nn	np	nn	np	nn	np	nn	nn	np	np	np	nn	nn	np	nn
Marker676483	<nnxnp>	{-0}	np	np	np	np	np	np	np	nn	np	np	np	nn	nn	nn	nn	np	np	np	np	nn	np	nn	nn	np	np	np	nn	np	np	np	nn	np	nn	np	nn	np	nn	np	nn	nn	np	np	np	nn	nn	np	nn
Marker676772	<nnxnp>	{-0}	np	np	np	np	np	np	np	nn	np	np	np	nn	nn	nn	nn	np	np	np	np	nn	np	nn	nn	np	np	np	nn	np	np	np	nn	np	nn	np	nn	np	nn	np	nn	nn	np	np	np	nn	nn	np	nn
Marker677313	<nnxnp>	{-0}	np	np	np	np	np	np	np	nn	np	np	np	nn	nn	nn	nn	np	np	np	np	nn	np	nn	nn	np	np	np	nn	np	np	np	nn	np	nn	np	nn	np	nn	np	nn	nn	np	np	np	nn	nn	np	nn
Marker678797	<nnxnp>	{-0}	np	np	np	np	np	np	np	nn	np	np	np	nn	nn	nn	nn	np	np	np	np	nn	np	nn	nn	np	np	np	nn	np	np	np	nn	np	nn	np	nn	np	nn	np	nn	nn	np	np	np	nn	nn	np	nn
Marker679643	<nnxnp>	{-0}	np	np	np	np	np	np	np	nn	np	np	np	nn	nn	nn	nn	np	np	np	np	nn	np	nn	nn	np	np	np	nn	np	np	np	nn	np	nn	np	nn	np	nn	np	nn	nn	np	np	np	nn	nn	np	nn
Marker681503	<nnxnp>	{-1}	nn	nn	nn	nn	nn	nn	nn	np	nn	nn	nn	np	np	np	np	nn	nn	nn	nn	np	nn	np	np	nn	nn	nn	np	nn	nn	nn	np	nn	np	nn	np	nn	np	nn	np	np	nn	nn	nn	np	np	nn	np
Marker680568	<nnxnp>	{-0}	np	np	np	np	np	np	np	nn	np	np	np	nn	nn	nn	nn	np	np	np	np	nn	np	nn	nn	np	np	np	nn	np	np	np	nn	np	nn	np	nn	np	nn	np	nn	nn	np	np	np	nn	nn	np	nn
Marker733564	<lmxll>	{0-}	ll	ll	lm	ll	lm	lm	lm	lm	ll	lm	ll	ll	ll	ll	lm	ll	ll	lm	lm	ll	lm	ll	lm	ll	ll	ll	lm	lm	ll	lm	ll	lm	ll	lm	lm	lm	ll	lm	lm	ll	lm	ll	lm	lm	lm	ll	lm
Marker684646	<nnxnp>	{-0}	np	np	np	np	np	np	np	nn	np	np	np	nn	nn	nn	nn	np	np	np	np	nn	np	nn	nn	np	np	np	nn	np	np	np	nn	np	nn	np	nn	np	nn	np	nn	nn	np	np	np	nn	nn	np	nn
Marker701233	<nnxnp>	{-1}	nn	nn	nn	nn	nn	nn	nn	np	nn	nn	nn	np	np	np	np	nn	nn	nn	nn	np	nn	np	np	nn	nn	nn	np	nn	nn	nn	np	nn	np	nn	np	nn	np	nn	np	np	nn	nn	nn	np	np	nn	np
Marker703123	<nnxnp>	{-0}	np	np	np	np	np	np	np	nn	np	np	np	nn	nn	nn	nn	np	np	np	np	nn	np	nn	nn	np	np	np	nn	np	np	np	nn	np	nn	np	nn	np	nn	np	nn	nn	np	np	np	nn	nn	np	nn
Marker711213	<nnxnp>	{-1}	nn	nn	nn	nn	nn	nn	nn	np	nn	nn	nn	np	np	np	np	nn	nn	nn	nn	np	nn	np	np	nn	nn	nn	np	nn	nn	nn	np	nn	np	nn	np	nn	np	nn	np	np	nn	nn	np	np	nn	nn	np
Marker712175	<nnxnp>	{-1}	nn	nn	nn	nn	nn	nn	nn	np	nn	nn	nn	np	np	np	np	nn	nn	nn	nn	np	nn	np	np	nn	nn	nn	np	nn	nn	nn	np	nn	np	nn	np	nn	np	nn	np	np	nn	nn	np	np	nn	nn	np
Marker684172	<lmxll>	{0-}	ll	ll	lm	ll	lm	lm	lm	lm	lm	lm	ll	ll	ll	ll	lm	ll	lm	lm	lm	ll	lm	ll	lm	ll	lm	lm	lm	lm	ll	ll	ll	lm	ll	ll	lm	lm	ll	lm	lm	ll	lm	ll	lm	lm	lm	ll	lm
Marker684717	<lmxll>	{0-}	ll	ll	lm	ll	lm	lm	lm	lm	lm	lm	ll	ll	ll	ll	lm	ll	lm	lm	lm	ll	lm	ll	lm	ll	lm	lm	lm	lm	ll	ll	ll	lm	ll	ll	lm	lm	ll	lm	lm	ll	lm	ll	lm	lm	lm	ll	lm
Marker685654	<lmxll>	{1-}	lm	lm	ll	lm	ll	ll	ll	ll	ll	ll	lm	lm	lm	lm	ll	lm	ll	ll	ll	lm	ll	lm	ll	lm	ll	ll	ll	ll	lm	lm	lm	ll	lm	lm	ll	ll	lm	ll	ll	lm	ll	lm	ll	ll	ll	lm	ll
Marker692243	<lmxll>	{1-}	lm	lm	ll	lm	ll	ll	ll	ll	ll	ll	lm	lm	lm	lm	ll	lm	ll	ll	ll	lm	ll	lm	ll	lm	ll	ll	ll	ll	lm	lm	lm	ll	lm	lm	ll	ll	lm	ll	ll	lm	ll	lm	ll	ll	ll	lm	ll
Marker692299	<lmxll>	{0-}	ll	ll	lm	ll	lm	lm	lm	lm	lm	lm	ll	ll	ll	ll	lm	ll	lm	lm	lm	ll	lm	ll	lm	ll	lm	lm	lm	lm	ll	ll	ll	lm	ll	ll	lm	lm	ll	lm	lm	ll	lm	ll	lm	lm	lm	ll	lm
Marker692900	<lmxll>	{0-}	ll	ll	lm	ll	lm	lm	lm	lm	lm	lm	ll	ll	ll	ll	lm	ll	lm	lm	lm	ll	lm	ll	lm	ll	lm	lm	lm	lm	ll	ll	ll	lm	ll	ll	lm	lm	ll	lm	lm	ll	lm	ll	lm	lm	lm	ll	lm
Marker692936	<lmxll>	{0-}	ll	ll	lm	ll	lm	lm	lm	lm	lm	lm	ll	ll	ll	ll	lm	ll	lm	lm	lm	ll	lm	ll	lm	ll	lm	lm	lm	lm	ll	ll	ll	lm	ll	ll	lm	lm	ll	lm	lm	ll	lm	ll	lm	lm	lm	ll	lm
Marker697884	<lmxll>	{0-}	ll	ll	lm	ll	lm	lm	lm	lm	lm	lm	ll	ll	ll	ll	lm	ll	lm	lm	lm	ll	lm	ll	lm	ll	lm	lm	lm	lm	ll	ll	ll	lm	ll	lm	lm	lm	ll	lm	lm	ll	lm	ll	lm	lm	lm	ll	lm
Marker698870	<lmxll>	{0-}	ll	ll	lm	ll	lm	lm	lm	lm	lm	lm	ll	ll	ll	ll	lm	ll	lm	lm	lm	ll	lm	ll	lm	ll	lm	lm	lm	lm	ll	ll	ll	lm	ll	lm	lm	lm	ll	lm	lm	ll	lm	ll	lm	lm	lm	ll	lm
Marker699880	<lmxll>	{0-}	ll	ll	lm	ll	lm	lm	lm	lm	lm	lm	ll	ll	ll	ll	lm	ll	lm	lm	lm	ll	lm	ll	lm	ll	lm	lm	lm	lm	ll	ll	ll	lm	ll	lm	lm	lm	ll	lm	lm	ll	lm	ll	lm	lm	lm	ll	lm
Marker722387	<nnxnp>	{-0}	np	np	nn	np	np	np	np	nn	np	np	np	nn	nn	nn	nn	np	np	np	np	nn	np	nn	nn	np	np	np	nn	np	np	np	nn	np	np	np	nn	np	nn	np	nn	nn	np	np	nn	nn	np	np	nn
Marker722114	<nnxnp>	{-1}	nn	nn	np	nn	nn	nn	nn	np	nn	nn	nn	np	np	np	np	nn	nn	nn	nn	np	nn	np	np	nn	nn	nn	np	nn	nn	nn	np	nn	np	nn	np	nn	np	nn	np	np	nn	nn	np	np	nn	nn	np
Marker716657	<nnxnp>	{-1}	nn	nn	np	nn	nn	nn	nn	np	nn	nn	nn	np	np	np	np	nn	nn	nn	nn	np	nn	np	np	nn	nn	nn	np	nn	nn	nn	np	nn	np	nn	np	nn	np	nn	np	np	nn	nn	np	np	nn	nn	np
Marker712370	<nnxnp>	{-1}	nn	nn	nn	nn	nn	nn	nn	np	nn	nn	nn	np	np	np	np	nn	nn	nn	nn	np	nn	np	np	nn	nn	nn	np	nn	nn	nn	np	nn	np	nn	np	nn	np	nn	np	np	nn	nn	np	np	nn	nn	np
Marker702069	<lmxll>	{0-}	ll	ll	lm	lm	lm	lm	lm	lm	lm	lm	ll	ll	ll	ll	lm	ll	lm	lm	lm	ll	lm	ll	lm	ll	lm	lm	lm	lm	ll	ll	ll	lm	ll	lm	lm	lm	ll	lm	lm	ll	lm	ll	lm	lm	lm	ll	lm
Marker702913	<lmxll>	{0-}	ll	ll	lm	lm	lm	lm	lm	lm	lm	lm	ll	ll	ll	ll	lm	ll	lm	lm	lm	ll	lm	ll	lm	ll	lm	lm	lm	lm	ll	ll	ll	lm	ll	lm	lm	lm	ll	lm	lm	ll	lm	ll	lm	lm	lm	ll	lm
Marker711324	<nnxnp>	{-0}	np	np	np	np	np	np	np	nn	np	np	np	nn	nn	nn	nn	np	np	np	np	nn	np	nn	nn	np	np	np	nn	np	np	np	nn	np	nn	np	nn	np	nn	np	nn	nn	np	np	nn	nn	np	np	nn
Marker704281	<nnxnp>	{-0}	np	np	np	np	np	np	np	nn	np	np	np	nn	nn	nn	nn	np	np	np	np	nn	np	nn	nn	np	np	np	nn	np	np	np	nn	np	nn	np	nn	np	nn	np	nn	nn	np	np	np	nn	nn	np	nn
Marker697696	<lmxll>	{0-}	ll	ll	lm	ll	lm	lm	lm	lm	lm	lm	ll	ll	ll	ll	lm	ll	lm	lm	lm	ll	lm	ll	lm	ll	lm	lm	lm	lm	ll	ll	ll	lm	ll	lm	lm	lm	ll	lm	lm	ll	lm	ll	lm	lm	lm	ll	lm
Marker698317	<lmxll>	{0-}	ll	ll	lm	ll	lm	lm	lm	lm	lm	lm	ll	ll	ll	ll	lm	ll	lm	lm	lm	ll	lm	ll	lm	ll	lm	lm	lm	lm	ll	ll	ll	lm	ll	lm	lm	lm	ll	lm	lm	ll	lm	ll	lm	lm	lm	ll	lm
Marker698582	<lmxll>	{0-}	ll	ll	lm	ll	lm	lm	lm	lm	lm	lm	ll	ll	ll	ll	lm	ll	lm	lm	lm	ll	lm	ll	lm	ll	lm	lm	lm	lm	ll	ll	ll	lm	ll	lm	lm	lm	ll	lm	lm	ll	lm	ll	lm	lm	lm	ll	lm
Marker700000	<lmxll>	{0-}	ll	ll	lm	ll	lm	lm	lm	lm	lm	lm	ll	ll	ll	ll	lm	ll	lm	lm	lm	ll	lm	ll	lm	ll	lm	lm	lm	lm	ll	ll	ll	lm	ll	lm	lm	lm	ll	lm	lm	ll	lm	ll	lm	lm	lm	ll	lm
Marker682958	<lmxll>	{0-}	ll	ll	lm	ll	lm	lm	lm	lm	lm	lm	ll	ll	ll	ll	lm	ll	lm	lm	lm	ll	lm	ll	lm	ll	lm	lm	lm	lm	ll	ll	ll	lm	ll	ll	lm	lm	ll	lm	lm	ll	lm	ll	lm	lm	lm	ll	lm
Marker683546	<lmxll>	{1-}	lm	lm	ll	lm	ll	ll	ll	ll	ll	ll	lm	lm	lm	lm	ll	lm	ll	ll	ll	lm	ll	lm	ll	lm	ll	ll	ll	ll	lm	lm	lm	ll	lm	lm	ll	ll	lm	ll	ll	lm	ll	lm	ll	ll	ll	lm	ll
Marker686831	<lmxll>	{1-}	lm	lm	ll	lm	ll	ll	ll	ll	ll	ll	lm	lm	lm	lm	ll	lm	ll	ll	ll	lm	ll	lm	ll	lm	ll	ll	ll	ll	lm	lm	lm	ll	lm	lm	ll	ll	lm	ll	ll	lm	ll	lm	ll	ll	ll	lm	ll
Marker690814	<lmxll>	{0-}	ll	ll	lm	ll	lm	lm	lm	lm	lm	lm	ll	ll	ll	ll	lm	ll	lm	lm	lm	ll	lm	ll	lm	ll	lm	lm	lm	lm	ll	ll	ll	lm	ll	ll	lm	lm	ll	lm	lm	ll	lm	ll	lm	lm	lm	ll	lm
Marker691707	<lmxll>	{0-}	ll	ll	lm	ll	lm	lm	lm	lm	lm	lm	ll	ll	ll	ll	lm	ll	lm	lm	lm	ll	lm	ll	lm	ll	lm	lm	lm	lm	ll	ll	ll	lm	ll	ll	lm	lm	ll	lm	lm	ll	lm	ll	lm	lm	lm	ll	lm
Marker695914	<lmxll>	{0-}	ll	ll	lm	ll	lm	lm	lm	lm	lm	lm	ll	ll	ll	ll	lm	ll	lm	lm	lm	ll	lm	ll	lm	ll	lm	lm	lm	lm	ll	ll	ll	lm	ll	ll	lm	lm	ll	lm	lm	ll	lm	ll	lm	lm	lm	ll	lm
Marker699543	<lmxll>	{0-}	ll	ll	lm	ll	lm	lm	lm	lm	lm	lm	ll	ll	ll	ll	lm	ll	lm	lm	lm	ll	lm	ll	lm	ll	lm	lm	lm	lm	ll	ll	ll	lm	ll	ll	lm	lm	ll	lm	lm	ll	lm	ll	lm	lm	lm	ll	lm
Marker698492	<lmxll>	{0-}	ll	ll	lm	ll	lm	lm	lm	lm	lm	lm	ll	ll	ll	ll	lm	ll	lm	lm	lm	ll	lm	ll	lm	ll	lm	lm	lm	lm	ll	ll	ll	lm	ll	lm	lm	lm	ll	lm	lm	ll	lm	ll	lm	lm	lm	ll	lm
Marker699313	<lmxll>	{0-}	ll	ll	lm	ll	lm	lm	lm	lm	lm	lm	ll	ll	ll	ll	lm	ll	lm	lm	lm	ll	lm	ll	lm	ll	lm	lm	lm	lm	ll	ll	ll	lm	ll	lm	lm	lm	ll	lm	lm	ll	lm	ll	lm	lm	lm	ll	lm
Marker679971	<nnxnp>	{-1}	nn	nn	nn	nn	nn	nn	nn	np	nn	nn	nn	np	np	np	np	nn	nn	nn	nn	np	nn	np	np	nn	nn	nn	np	nn	nn	nn	np	nn	np	nn	np	nn	np	nn	np	np	nn	nn	nn	np	np	nn	np
Marker674831	<nnxnp>	{-0}	np	np	np	np	np	np	np	nn	np	np	np	nn	nn	nn	nn	np	np	np	np	nn	np	nn	nn	np	np	np	nn	np	np	np	nn	np	nn	np	nn	np	nn	np	nn	nn	np	np	np	nn	nn	np	nn
Marker676349	<nnxnp>	{-1}	nn	nn	nn	nn	nn	nn	nn	np	nn	nn	nn	np	np	np	np	nn	nn	nn	nn	np	nn	np	np	nn	nn	nn	np	nn	nn	nn	np	nn	np	nn	np	nn	np	nn	np	np	nn	nn	nn	np	np	nn	np
Marker677299	<nnxnp>	{-1}	nn	nn	nn	nn	nn	nn	nn	np	nn	nn	nn	np	np	np	np	nn	nn	nn	nn	np	nn	np	np	nn	nn	nn	np	nn	nn	nn	np	nn	np	nn	np	nn	np	nn	np	np	nn	nn	nn	np	np	nn	np
Marker677621	<nnxnp>	{-1}	nn	nn	nn	nn	nn	nn	nn	np	nn	nn	nn	np	np	np	np	nn	nn	nn	nn	np	nn	np	np	nn	nn	nn	np	nn	nn	nn	np	nn	np	nn	np	nn	np	nn	np	np	nn	nn	nn	np	np	nn	np
Marker678126	<nnxnp>	{-1}	nn	nn	nn	nn	nn	nn	nn	np	nn	nn	nn	np	np	np	np	nn	nn	nn	nn	np	nn	np	np	nn	nn	nn	np	nn	nn	nn	np	nn	np	nn	np	nn	np	nn	np	np	nn	nn	nn	np	np	nn	np
Marker680824	<nnxnp>	{-1}	nn	nn	nn	nn	nn	nn	nn	np	nn	nn	nn	np	np	np	np	nn	nn	nn	nn	np	nn	np	np	nn	nn	nn	np	nn	nn	nn	np	nn	np	nn	np	nn	np	nn	np	np	nn	nn	nn	np	np	nn	np
Marker702402	<lmxll>	{1-}	lm	lm	ll	ll	ll	ll	ll	ll	ll	ll	lm	ll	lm	lm	ll	lm	ll	ll	ll	ll	ll	lm	ll	lm	ll	ll	ll	ll	lm	lm	lm	ll	lm	ll	ll	ll	lm	ll	ll	lm	ll	lm	ll	ll	ll	lm	lm
Marker682911	<nnxnp>	{-0}	np	np	np	np	np	np	np	nn	np	np	np	nn	nn	nn	nn	np	np	np	np	nn	np	nn	nn	np	np	np	nn	np	np	np	nn	np	nn	np	nn	np	nn	np	nn	nn	np	np	np	nn	nn	np	nn
Marker707045	<nnxnp>	{-1}	nn	nn	nn	nn	nn	nn	nn	np	nn	nn	nn	np	np	np	np	nn	nn	nn	nn	np	nn	np	np	nn	nn	nn	np	nn	nn	nn	np	nn	np	nn	np	nn	np	nn	np	np	nn	nn	nn	np	np	nn	np
Marker709245	<lmxll>	{0-}	ll	ll	lm	lm	lm	lm	lm	lm	lm	lm	ll	lm	ll	ll	lm	ll	lm	lm	lm	lm	lm	ll	lm	ll	lm	lm	lm	lm	ll	ll	ll	lm	ll	lm	lm	lm	ll	lm	lm	ll	lm	ll	lm	lm	lm	ll	ll
Marker709358	<lmxll>	{1-}	lm	lm	ll	ll	ll	ll	ll	ll	ll	ll	lm	ll	lm	lm	ll	lm	ll	ll	ll	ll	ll	lm	ll	lm	ll	ll	ll	ll	lm	lm	lm	ll	lm	ll	ll	ll	lm	ll	ll	lm	ll	lm	ll	ll	ll	lm	lm
Marker712038	<nnxnp>	{-0}	np	np	np	np	np	np	np	nn	np	np	np	nn	nn	nn	nn	np	np	np	np	nn	np	nn	nn	np	np	np	nn	np	np	np	nn	np	nn	np	nn	np	nn	np	nn	nn	np	np	nn	nn	np	np	nn
Marker712559	<nnxnp>	{-0}	np	np	np	np	np	np	np	nn	np	np	np	nn	nn	nn	nn	np	np	np	np	nn	np	nn	nn	np	np	np	nn	np	np	np	nn	np	nn	np	nn	np	nn	np	nn	nn	np	np	nn	nn	np	np	nn
Marker717178	<nnxnp>	{-1}	nn	nn	np	nn	nn	nn	nn	np	nn	nn	nn	np	np	np	np	nn	nn	nn	nn	np	nn	np	np	nn	nn	nn	np	nn	nn	nn	np	nn	np	nn	np	nn	np	nn	np	np	nn	nn	np	np	nn	nn	np
Marker726920	<nnxnp>	{-1}	nn	nn	np	nn	nn	nn	nn	np	nn	nn	nn	np	np	np	np	nn	nn	nn	nn	np	nn	np	np	nn	nn	nn	np	nn	nn	nn	np	nn	np	nn	np	nn	np	nn	np	np	nn	nn	np	np	nn	nn	np
Marker726482	<nnxnp>	{-0}	np	np	nn	np	np	np	np	nn	np	np	np	nn	nn	nn	nn	np	np	np	np	nn	np	nn	nn	np	np	np	nn	np	np	np	nn	np	nn	np	nn	np	nn	np	nn	nn	np	np	nn	nn	np	np	nn
Marker722487	<nnxnp>	{-0}	np	np	nn	np	np	np	np	nn	np	np	np	nn	nn	nn	nn	np	np	np	np	nn	np	nn	nn	np	np	np	nn	np	np	np	nn	np	np	np	nn	np	nn	np	nn	nn	np	np	nn	nn	np	np	nn
Marker719837	<nnxnp>	{-1}	nn	nn	np	nn	nn	nn	nn	np	nn	nn	nn	np	np	np	np	nn	nn	nn	nn	np	nn	np	np	nn	nn	nn	np	nn	nn	nn	np	nn	np	nn	np	nn	np	nn	np	np	nn	nn	np	np	nn	nn	np
Marker716247	<nnxnp>	{-0}	np	np	nn	np	np	np	np	nn	np	np	np	nn	nn	nn	nn	np	np	np	np	nn	np	nn	nn	np	np	np	nn	np	np	np	nn	np	nn	np	nn	np	nn	np	nn	nn	np	np	nn	nn	np	np	nn
Marker716782	<lmxll>	{0-}	ll	ll	lm	lm	lm	lm	lm	lm	ll	lm	ll	lm	lm	ll	lm	ll	lm	lm	lm	lm	lm	ll	lm	ll	lm	lm	lm	lm	ll	ll	ll	lm	ll	lm	lm	lm	lm	lm	lm	ll	lm	lm	lm	lm	lm	ll	ll
Marker711398	<nnxnp>	{-1}	nn	nn	nn	nn	nn	nn	nn	np	nn	nn	nn	np	np	np	np	nn	nn	nn	nn	np	nn	np	np	nn	nn	nn	np	nn	nn	nn	np	nn	np	nn	np	nn	np	nn	np	np	nn	nn	np	np	nn	nn	np
Marker708117	<nnxnp>	{-0}	np	np	np	np	np	np	np	nn	np	np	np	nn	nn	nn	nn	np	np	np	np	nn	np	nn	nn	np	np	np	nn	np	np	np	nn	np	nn	np	nn	np	nn	np	nn	nn	np	np	np	nn	np	np	nn
Marker717333	<lmxll>	{0-}	ll	ll	lm	lm	lm	lm	lm	lm	ll	lm	ll	lm	lm	ll	lm	ll	lm	lm	lm	lm	lm	ll	lm	ll	lm	lm	lm	lm	ll	ll	ll	lm	ll	lm	lm	lm	lm	lm	lm	ll	lm	lm	lm	lm	lm	lm	ll
Marker687729	<nnxnp>	{-1}	nn	nn	nn	nn	nn	nn	nn	np	nn	nn	nn	np	np	np	np	nn	nn	nn	nn	np	nn	np	np	nn	nn	nn	np	nn	nn	nn	np	nn	np	nn	np	nn	np	nn	np	np	nn	nn	nn	np	np	nn	np
Marker689101	<nnxnp>	{-1}	nn	nn	nn	nn	nn	nn	nn	np	nn	nn	nn	np	np	np	np	nn	nn	nn	nn	np	nn	np	np	nn	nn	nn	np	nn	nn	nn	np	nn	np	nn	np	nn	np	nn	np	np	nn	nn	nn	np	np	nn	np
Marker689357	<nnxnp>	{-1}	nn	nn	nn	nn	nn	nn	nn	np	nn	nn	nn	np	np	np	np	nn	nn	nn	nn	np	nn	np	np	nn	nn	nn	np	nn	nn	nn	np	nn	np	nn	np	nn	np	nn	np	np	nn	nn	nn	np	np	nn	np
Marker689578	<nnxnp>	{-1}	nn	nn	nn	nn	nn	nn	nn	np	nn	nn	nn	np	np	np	np	nn	nn	nn	nn	np	nn	np	np	nn	nn	nn	np	nn	nn	nn	np	nn	np	nn	np	nn	np	nn	np	np	nn	nn	nn	np	np	nn	np
Marker689989	<nnxnp>	{-0}	np	np	np	np	np	np	np	nn	np	np	np	nn	nn	nn	nn	np	np	np	np	nn	np	nn	nn	np	np	np	nn	np	np	np	nn	np	nn	np	nn	np	nn	np	nn	nn	np	np	np	nn	nn	np	nn
Marker686661	<nnxnp>	{-0}	np	np	np	np	np	np	np	nn	np	np	np	nn	nn	nn	nn	np	np	np	np	nn	np	nn	nn	np	np	np	nn	np	np	np	nn	np	nn	np	nn	np	nn	np	nn	nn	np	np	np	nn	nn	np	nn
Marker687482	<nnxnp>	{-0}	np	np	np	np	np	np	np	nn	np	np	np	nn	nn	nn	nn	np	np	np	np	nn	np	nn	nn	np	np	np	nn	np	np	np	nn	np	nn	np	nn	np	nn	np	nn	nn	np	np	np	nn	nn	np	nn
Marker690974	<nnxnp>	{-0}	np	np	np	np	np	np	np	nn	np	np	np	nn	nn	nn	nn	np	np	np	np	nn	np	nn	nn	np	np	np	nn	np	np	np	nn	np	nn	np	nn	np	nn	np	nn	nn	np	np	np	nn	nn	np	nn
Marker694200	<nnxnp>	{-1}	nn	nn	nn	nn	nn	nn	nn	np	nn	nn	nn	np	np	np	np	nn	nn	nn	nn	np	nn	np	np	nn	nn	nn	np	nn	nn	nn	np	nn	np	nn	np	nn	np	nn	np	np	nn	nn	nn	np	np	nn	np
Marker695261	<nnxnp>	{-0}	np	np	np	np	np	np	np	nn	np	np	np	nn	nn	nn	nn	np	np	np	np	nn	np	nn	nn	np	np	np	nn	np	np	np	nn	np	nn	np	nn	np	nn	np	nn	nn	np	np	np	nn	nn	np	nn
Marker695584	<nnxnp>	{-0}	np	np	np	np	np	np	np	nn	np	np	np	nn	nn	nn	nn	np	np	np	np	nn	np	nn	nn	np	np	np	nn	np	np	np	nn	np	nn	np	nn	np	nn	np	nn	nn	np	np	np	nn	nn	np	nn
Marker700562	<nnxnp>	{-0}	np	np	np	np	np	np	np	nn	np	np	np	nn	nn	nn	nn	np	np	np	np	nn	np	nn	nn	np	np	np	nn	np	np	np	nn	np	nn	np	nn	np	nn	np	nn	nn	np	np	np	nn	nn	np	nn
Marker701873	<nnxnp>	{-0}	np	np	np	np	np	np	np	nn	np	np	np	nn	nn	nn	nn	np	np	np	np	nn	np	nn	nn	np	np	np	nn	np	np	np	nn	np	nn	np	nn	np	nn	np	nn	nn	np	np	np	nn	nn	np	nn
Marker677257	<nnxnp>	{-1}	nn	nn	nn	nn	nn	nn	nn	np	nn	nn	nn	np	np	np	np	nn	nn	nn	nn	np	nn	np	np	nn	nn	nn	np	nn	nn	nn	np	nn	np	nn	np	nn	np	nn	np	np	nn	nn	nn	np	np	nn	np
Marker694402	<nnxnp>	{-0}	np	np	np	np	np	np	np	nn	np	np	np	nn	nn	nn	nn	np	np	np	np	nn	np	nn	nn	np	np	np	nn	np	np	np	nn	np	nn	np	nn	np	nn	np	nn	nn	np	np	np	nn	nn	np	nn
Marker702376	<nnxnp>	{-0}	np	np	np	np	np	np	np	nn	np	np	np	nn	nn	nn	nn	np	np	np	np	nn	np	nn	nn	np	np	np	nn	np	np	np	nn	np	nn	np	nn	np	nn	np	nn	nn	np	np	np	nn	nn	np	nn
Marker705261	<nnxnp>	{-0}	np	np	np	np	np	np	np	nn	np	np	np	nn	nn	nn	nn	np	np	np	np	nn	np	nn	nn	np	np	np	nn	np	np	np	nn	np	nn	np	nn	np	nn	np	nn	nn	np	np	np	nn	nn	np	nn
Marker705708	<nnxnp>	{-0}	np	np	np	np	np	np	np	nn	np	np	np	nn	nn	nn	nn	np	np	np	np	nn	np	nn	nn	np	np	np	nn	np	np	np	nn	np	nn	np	nn	np	nn	np	nn	nn	np	np	np	nn	nn	np	nn
Marker705947	<nnxnp>	{-0}	np	np	np	np	np	np	np	nn	np	np	np	nn	nn	nn	nn	np	np	np	np	nn	np	nn	nn	np	np	np	nn	np	np	np	nn	np	nn	np	nn	np	nn	np	nn	nn	np	np	np	nn	nn	np	nn
Marker707976	<nnxnp>	{-0}	np	np	np	np	np	np	np	nn	np	np	np	nn	nn	nn	nn	np	np	np	np	nn	np	nn	nn	np	np	np	nn	np	np	np	nn	np	nn	np	nn	np	nn	np	nn	nn	np	np	np	nn	nn	np	nn
Marker692592	<nnxnp>	{-0}	np	np	np	np	np	np	np	nn	np	np	np	nn	nn	nn	nn	np	np	np	np	nn	np	nn	nn	np	np	np	nn	np	np	np	nn	np	nn	np	nn	np	nn	np	nn	nn	np	np	np	nn	nn	np	nn
Marker693516	<nnxnp>	{-1}	nn	nn	nn	nn	nn	nn	nn	np	nn	nn	nn	np	np	np	np	nn	nn	nn	nn	np	nn	np	np	nn	nn	nn	np	nn	nn	nn	np	nn	np	nn	np	nn	np	nn	np	np	nn	nn	nn	np	np	nn	np
Marker693597	<nnxnp>	{-0}	np	np	np	np	np	np	np	nn	np	np	np	nn	nn	nn	nn	np	np	np	np	nn	np	nn	nn	np	np	np	nn	np	np	np	nn	np	nn	np	nn	np	nn	np	nn	nn	np	np	np	nn	nn	np	nn
Marker694456	<nnxnp>	{-0}	np	np	np	np	np	np	np	nn	np	np	np	nn	nn	nn	nn	np	np	np	np	nn	np	nn	nn	np	np	np	nn	np	np	np	nn	np	nn	np	nn	np	nn	np	nn	nn	np	np	np	nn	nn	np	nn
Marker697946	<nnxnp>	{-0}	np	np	np	np	np	np	np	nn	np	np	np	nn	nn	nn	nn	np	np	np	np	nn	np	nn	nn	np	np	np	nn	np	np	np	nn	np	nn	np	nn	np	nn	np	nn	nn	np	np	np	nn	nn	np	nn
Marker700577	<nnxnp>	{-1}	nn	nn	nn	nn	nn	nn	nn	np	nn	nn	nn	np	np	np	np	nn	nn	nn	nn	np	nn	np	np	nn	nn	nn	np	nn	nn	nn	np	nn	np	nn	np	nn	np	nn	np	np	nn	nn	nn	np	np	nn	np
Marker689252	<nnxnp>	{-0}	np	np	np	np	np	np	np	nn	np	np	np	nn	nn	nn	nn	np	np	np	np	nn	np	nn	nn	np	np	np	nn	np	np	np	nn	np	nn	np	nn	np	nn	np	nn	nn	np	np	np	nn	nn	np	nn
Marker693709	<nnxnp>	{-1}	nn	nn	nn	nn	nn	nn	nn	np	nn	nn	nn	np	np	np	np	nn	nn	nn	nn	np	nn	np	np	nn	nn	nn	np	nn	nn	nn	np	nn	np	nn	np	nn	np	nn	np	np	nn	nn	nn	np	np	nn	np
Marker695067	<nnxnp>	{-1}	nn	nn	nn	nn	nn	nn	nn	np	nn	nn	nn	np	np	np	np	nn	nn	nn	nn	np	nn	np	np	nn	nn	nn	np	nn	nn	nn	np	nn	np	nn	np	nn	np	nn	np	np	nn	nn	nn	np	np	nn	np
Marker695799	<nnxnp>	{-1}	nn	nn	nn	nn	nn	nn	nn	np	nn	nn	nn	np	np	np	np	nn	nn	nn	nn	np	nn	np	np	nn	nn	nn	np	nn	nn	nn	np	nn	np	nn	np	nn	np	nn	np	np	nn	nn	nn	np	np	nn	np
Marker695989	<nnxnp>	{-1}	nn	nn	nn	nn	nn	nn	nn	np	nn	nn	nn	np	np	np	np	nn	nn	nn	nn	np	nn	np	np	nn	nn	nn	np	nn	nn	nn	np	nn	np	nn	np	nn	np	nn	np	np	nn	nn	nn	np	np	nn	np
Marker696558	<nnxnp>	{-1}	nn	nn	nn	nn	nn	nn	nn	np	nn	nn	nn	np	np	np	np	nn	nn	nn	nn	np	nn	np	np	nn	nn	nn	np	nn	nn	nn	np	nn	np	nn	np	nn	np	nn	np	np	nn	nn	nn	np	np	nn	np
Marker700285	<nnxnp>	{-0}	np	np	np	np	np	np	np	nn	np	np	np	nn	nn	nn	nn	np	np	np	np	nn	np	nn	nn	np	np	np	nn	np	np	np	nn	np	nn	np	nn	np	nn	np	nn	nn	np	np	np	nn	nn	np	nn
Marker701303	<nnxnp>	{-0}	np	np	np	np	np	np	np	nn	np	np	np	nn	nn	nn	nn	np	np	np	np	nn	np	nn	nn	np	np	np	nn	np	np	np	nn	np	nn	np	nn	np	nn	np	nn	nn	np	np	np	nn	nn	np	nn
Marker724120	<lmxll>	{0-}	ll	ll	lm	lm	lm	lm	lm	lm	ll	lm	ll	lm	ll	lm	lm	ll	ll	lm	lm	lm	lm	ll	lm	ll	ll	lm	lm	lm	ll	ll	ll	lm	ll	lm	ll	lm	ll	lm	lm	ll	lm	lm	lm	lm	lm	ll	ll
Marker704641	<nnxnp>	{-0}	np	np	np	np	np	np	np	nn	np	np	np	nn	nn	nn	nn	np	np	np	np	nn	np	nn	nn	np	np	np	nn	np	np	np	nn	np	nn	np	nn	np	nn	np	nn	nn	np	np	np	nn	nn	np	nn
Marker704841	<nnxnp>	{-1}	nn	nn	nn	nn	nn	nn	nn	np	nn	nn	nn	np	np	np	np	nn	nn	nn	nn	np	nn	np	np	nn	nn	nn	np	nn	nn	nn	np	nn	np	nn	np	nn	np	nn	np	np	nn	nn	nn	np	np	nn	np
Marker707099	<nnxnp>	{-0}	np	np	np	np	np	np	np	nn	np	np	np	nn	nn	nn	nn	np	np	np	np	nn	np	nn	nn	np	np	np	nn	np	np	np	nn	np	nn	np	nn	np	nn	np	nn	nn	np	np	np	nn	nn	np	nn
Marker707335	<nnxnp>	{-1}	nn	nn	nn	nn	nn	nn	nn	np	nn	nn	nn	np	np	np	np	nn	nn	nn	nn	np	nn	np	np	nn	nn	nn	np	nn	nn	nn	np	nn	np	nn	np	nn	np	nn	np	np	nn	nn	nn	np	np	nn	np
Marker707426	<nnxnp>	{-0}	np	np	np	np	np	np	np	nn	np	np	np	nn	nn	nn	nn	np	np	np	np	nn	np	nn	nn	np	np	np	nn	np	np	np	nn	np	nn	np	nn	np	nn	np	nn	nn	np	np	np	nn	nn	np	nn
Marker707478	<nnxnp>	{-0}	np	np	np	np	np	np	np	nn	np	np	np	nn	nn	nn	nn	np	np	np	np	nn	np	nn	nn	np	np	np	nn	np	np	np	nn	np	nn	np	nn	np	nn	np	nn	nn	np	np	np	nn	nn	np	nn
Marker708098	<nnxnp>	{-0}	np	np	np	np	np	np	np	nn	np	np	np	nn	nn	nn	nn	np	np	np	np	nn	np	nn	nn	np	np	np	nn	np	np	np	nn	np	nn	np	nn	np	nn	np	nn	nn	np	np	np	nn	nn	np	nn
Marker708537	<nnxnp>	{-1}	nn	nn	nn	nn	nn	nn	nn	np	nn	nn	nn	np	np	np	np	nn	nn	nn	nn	np	nn	np	np	nn	nn	nn	np	nn	nn	nn	np	nn	np	nn	np	nn	np	nn	np	np	nn	nn	nn	np	np	nn	np
Marker702740	<nnxnp>	{-0}	np	np	np	np	np	np	np	nn	np	np	np	nn	nn	nn	nn	np	np	np	np	nn	np	nn	nn	np	np	np	nn	np	np	np	nn	np	nn	np	nn	np	nn	np	nn	nn	np	np	np	nn	nn	np	nn
Marker703061	<nnxnp>	{-0}	np	np	np	np	np	np	np	nn	np	np	np	nn	nn	nn	nn	np	np	np	np	nn	np	nn	nn	np	np	np	nn	np	np	np	nn	np	nn	np	nn	np	nn	np	nn	nn	np	np	np	nn	nn	np	nn
Marker703838	<nnxnp>	{-1}	nn	nn	nn	nn	nn	nn	nn	np	nn	nn	nn	np	np	np	np	nn	nn	nn	nn	np	nn	np	np	nn	nn	nn	np	nn	nn	nn	np	nn	np	nn	np	nn	np	nn	np	np	nn	nn	nn	np	np	nn	np
Marker704259	<nnxnp>	{-0}	np	np	np	np	np	np	np	nn	np	np	np	nn	nn	nn	nn	np	np	np	np	nn	np	nn	nn	np	np	np	nn	np	np	np	nn	np	nn	np	nn	np	nn	np	nn	nn	np	np	np	nn	nn	np	nn
Marker704502	<nnxnp>	{-0}	np	np	np	np	np	np	np	nn	np	np	np	nn	nn	nn	nn	np	np	np	np	nn	np	nn	nn	np	np	np	nn	np	np	np	nn	np	nn	np	nn	np	nn	np	nn	nn	np	np	np	nn	nn	np	nn
Marker699081	<nnxnp>	{-1}	nn	nn	nn	nn	nn	nn	nn	np	nn	nn	nn	np	np	np	np	nn	nn	nn	nn	np	nn	np	np	nn	nn	nn	np	nn	nn	nn	np	nn	np	nn	np	nn	np	nn	np	np	nn	nn	nn	np	np	nn	np
Marker700957	<nnxnp>	{-0}	np	np	np	np	np	np	np	nn	np	np	np	nn	nn	nn	nn	np	np	np	np	nn	np	nn	nn	np	np	np	nn	np	np	np	nn	np	nn	np	nn	np	nn	np	nn	nn	np	np	np	nn	nn	np	nn
Marker701811	<nnxnp>	{-0}	np	np	np	np	np	np	np	nn	np	np	np	nn	nn	nn	nn	np	np	np	np	nn	np	nn	nn	np	np	np	nn	np	np	np	nn	np	nn	np	nn	np	nn	np	nn	nn	np	np	np	nn	nn	np	nn
Marker702783	<nnxnp>	{-0}	np	np	np	np	np	np	np	nn	np	np	np	nn	nn	nn	nn	np	np	np	np	nn	np	nn	nn	np	np	np	nn	np	np	np	nn	np	nn	np	nn	np	nn	np	nn	nn	np	np	np	nn	nn	np	nn
Marker703934	<nnxnp>	{-1}	nn	nn	nn	nn	nn	nn	nn	np	nn	nn	nn	np	np	np	np	nn	nn	nn	nn	np	nn	np	np	nn	nn	nn	np	nn	nn	nn	np	nn	np	nn	np	nn	np	nn	np	np	nn	nn	nn	np	np	nn	np
Marker706788	<nnxnp>	{-0}	np	np	np	np	np	np	np	nn	np	np	np	nn	nn	nn	nn	np	np	np	np	nn	np	nn	nn	np	np	np	nn	np	np	np	nn	np	nn	np	nn	np	nn	np	nn	nn	np	np	np	nn	nn	np	nn
Marker708103	<nnxnp>	{-0}	np	np	np	np	np	np	np	nn	np	np	np	nn	nn	nn	nn	np	np	np	np	nn	np	nn	nn	np	np	np	nn	np	np	np	nn	np	nn	np	nn	np	nn	np	nn	nn	np	np	np	nn	nn	np	nn
Marker709048	<nnxnp>	{-1}	nn	nn	nn	nn	nn	nn	nn	np	nn	nn	nn	np	np	np	np	nn	nn	nn	nn	np	nn	np	np	nn	nn	nn	np	nn	nn	nn	np	nn	np	nn	np	nn	np	nn	np	np	nn	nn	nn	np	np	nn	np
Marker709464	<nnxnp>	{-1}	nn	nn	nn	nn	nn	nn	nn	np	nn	nn	nn	np	np	np	np	nn	nn	nn	nn	np	nn	np	np	nn	nn	nn	np	nn	nn	nn	np	nn	np	nn	np	nn	np	nn	np	np	nn	nn	np	np	nn	nn	np
Marker713329	<nnxnp>	{-0}	np	np	np	np	np	np	np	nn	np	np	np	nn	nn	nn	nn	np	np	np	np	nn	np	nn	nn	np	np	np	nn	np	np	np	nn	np	nn	np	nn	np	nn	np	nn	nn	np	np	nn	nn	np	np	nn
Marker713683	<nnxnp>	{-0}	np	np	np	np	np	np	np	nn	np	np	np	nn	nn	nn	nn	np	np	np	np	nn	np	nn	nn	np	np	np	nn	np	np	np	nn	np	nn	np	nn	np	nn	np	nn	nn	np	np	nn	nn	np	np	nn
Marker714103	<nnxnp>	{-1}	nn	nn	nn	nn	nn	nn	nn	np	nn	nn	nn	np	np	np	np	nn	nn	nn	nn	np	nn	np	np	nn	nn	nn	np	nn	nn	nn	np	nn	np	nn	np	nn	np	nn	np	np	nn	nn	np	np	nn	nn	np
Marker714918	<nnxnp>	{-1}	nn	nn	nn	nn	nn	nn	nn	np	nn	nn	nn	np	np	np	np	nn	nn	nn	nn	np	nn	np	np	nn	nn	nn	np	nn	nn	nn	np	nn	np	nn	np	nn	np	nn	np	np	nn	nn	np	np	nn	nn	np
Marker715015	<nnxnp>	{-1}	nn	nn	nn	nn	nn	nn	nn	np	nn	nn	nn	np	np	np	np	nn	nn	nn	nn	np	nn	np	np	nn	nn	nn	np	nn	nn	nn	np	nn	np	nn	np	nn	np	nn	np	np	nn	nn	np	np	nn	nn	np
Marker718164	<nnxnp>	{-1}	nn	nn	np	nn	nn	nn	nn	np	nn	nn	nn	np	np	np	np	nn	nn	nn	nn	np	nn	np	np	nn	nn	nn	np	nn	nn	nn	np	nn	np	nn	np	nn	np	nn	np	np	nn	nn	np	np	nn	nn	np
Marker719659	<nnxnp>	{-1}	nn	nn	np	nn	nn	nn	nn	np	nn	nn	nn	np	np	np	np	nn	nn	nn	nn	np	nn	np	np	nn	nn	nn	np	nn	nn	nn	np	nn	np	nn	np	nn	np	nn	np	np	nn	nn	np	np	nn	nn	np
Marker720933	<nnxnp>	{-1}	nn	nn	np	nn	nn	nn	nn	np	nn	nn	nn	np	np	np	np	nn	nn	nn	nn	np	nn	np	np	nn	nn	nn	np	nn	nn	nn	np	nn	np	nn	np	nn	np	nn	np	np	nn	nn	np	np	nn	nn	np
Marker721232	<nnxnp>	{-1}	nn	nn	np	nn	nn	nn	nn	np	nn	nn	nn	np	np	np	np	nn	nn	nn	nn	np	nn	np	np	nn	nn	nn	np	nn	nn	nn	np	nn	np	nn	np	nn	np	nn	np	np	nn	nn	np	np	nn	nn	np
Marker722293	<nnxnp>	{-0}	np	np	nn	np	np	np	np	nn	np	np	np	nn	nn	nn	nn	np	np	np	np	nn	np	nn	nn	np	np	np	nn	np	np	np	nn	np	nn	np	nn	np	nn	np	nn	nn	np	np	nn	nn	np	np	nn
Marker722342	<nnxnp>	{-0}	np	np	nn	np	np	np	np	nn	np	np	np	nn	nn	nn	nn	np	np	np	np	nn	np	nn	nn	np	np	np	nn	np	np	np	nn	np	nn	np	nn	np	nn	np	nn	nn	np	np	nn	nn	np	np	nn
Marker723143	<lmxll>	{0-}	ll	ll	lm	lm	lm	lm	lm	lm	ll	lm	ll	lm	ll	lm	lm	ll	ll	lm	lm	lm	lm	ll	lm	ll	ll	lm	lm	lm	ll	lm	ll	lm	ll	lm	lm	lm	ll	lm	lm	ll	lm	ll	lm	lm	lm	ll	ll
Marker722929	<nnxnp>	{-1}	nn	nn	np	nn	nn	nn	nn	np	nn	nn	nn	np	np	np	np	nn	nn	nn	nn	np	nn	np	np	nn	nn	nn	np	nn	nn	nn	np	nn	nn	nn	np	nn	np	nn	np	np	nn	nn	np	np	nn	nn	np
Marker723065	<nnxnp>	{-1}	nn	nn	np	nn	nn	nn	nn	np	nn	nn	nn	np	np	np	np	nn	nn	nn	nn	np	nn	np	np	nn	nn	nn	np	nn	nn	nn	np	nn	nn	nn	np	nn	np	nn	np	np	nn	nn	np	np	nn	nn	np
Marker724947	<nnxnp>	{-0}	np	np	nn	np	np	np	np	nn	np	np	np	nn	nn	nn	nn	np	np	np	nn	nn	np	nn	nn	np	np	np	nn	np	np	np	nn	np	np	np	nn	np	nn	np	nn	nn	np	np	nn	nn	np	np	nn
Marker725033	<nnxnp>	{-1}	nn	nn	np	nn	nn	nn	nn	np	nn	nn	nn	np	np	np	np	nn	nn	nn	np	np	nn	np	np	nn	nn	nn	np	nn	nn	nn	np	nn	nn	nn	np	nn	np	nn	np	np	nn	nn	np	np	nn	nn	np
Marker725274	<nnxnp>	{-0}	np	np	nn	np	np	np	np	nn	np	np	np	nn	nn	nn	nn	np	np	np	nn	nn	np	nn	nn	np	np	np	nn	np	np	np	nn	np	np	np	nn	np	nn	np	nn	nn	np	np	nn	nn	np	np	nn
Marker725376	<nnxnp>	{-1}	nn	nn	np	nn	nn	nn	nn	np	nn	nn	nn	np	np	np	np	nn	nn	nn	np	np	nn	np	np	nn	nn	nn	np	nn	nn	nn	np	nn	nn	nn	np	nn	np	nn	np	np	nn	nn	np	np	nn	nn	np
Marker725557	<nnxnp>	{-0}	np	np	nn	np	np	np	np	nn	np	np	np	nn	nn	nn	nn	np	np	np	nn	nn	np	nn	nn	np	np	np	nn	np	np	np	nn	np	np	np	nn	np	nn	np	nn	nn	np	np	nn	nn	np	np	nn
Marker725642	<nnxnp>	{-1}	nn	nn	np	nn	nn	nn	nn	np	nn	nn	nn	np	np	np	np	nn	nn	nn	np	np	nn	np	np	nn	nn	nn	np	nn	nn	nn	np	nn	nn	nn	np	nn	np	nn	np	np	nn	nn	np	np	nn	nn	np
Marker725837	<nnxnp>	{-0}	np	np	nn	np	np	np	np	nn	np	np	np	nn	nn	nn	nn	np	np	np	nn	nn	np	nn	nn	np	np	np	nn	np	np	np	nn	np	np	np	nn	np	nn	np	nn	nn	np	np	nn	nn	np	np	nn
Marker725887	<nnxnp>	{-0}	np	np	nn	np	np	np	np	nn	np	np	np	nn	nn	nn	nn	np	np	np	nn	nn	np	nn	nn	np	np	np	nn	np	np	np	nn	np	np	np	nn	np	nn	np	nn	nn	np	np	nn	nn	np	np	nn
Marker726322	<nnxnp>	{-1}	nn	nn	np	nn	nn	nn	nn	np	nn	nn	nn	np	np	np	np	nn	nn	nn	np	np	nn	np	np	nn	nn	nn	np	nn	nn	nn	np	nn	nn	nn	np	nn	np	nn	np	np	nn	nn	np	np	nn	nn	np
Marker726397	<nnxnp>	{-1}	nn	nn	np	nn	nn	nn	nn	np	nn	nn	nn	np	np	np	np	nn	nn	nn	np	np	nn	np	np	nn	nn	nn	np	nn	nn	nn	np	nn	nn	nn	np	nn	np	nn	np	np	nn	nn	np	np	nn	nn	np
Marker727881	<nnxnp>	{-0}	np	np	nn	np	np	np	np	nn	np	np	np	nn	nn	nn	nn	np	np	np	nn	nn	np	nn	nn	np	np	np	nn	np	np	np	nn	np	nn	np	nn	np	nn	np	nn	nn	np	np	nn	nn	np	np	nn
Marker727846	<nnxnp>	{-0}	np	np	nn	np	np	np	np	nn	np	np	np	nn	nn	nn	nn	np	np	np	nn	nn	np	nn	nn	np	np	np	nn	np	np	np	nn	np	nn	np	nn	np	nn	np	nn	nn	np	np	nn	nn	np	np	nn
Marker728104	<nnxnp>	{-0}	np	np	nn	np	np	np	np	nn	np	np	np	nn	nn	nn	nn	np	np	np	nn	nn	np	nn	nn	np	np	np	nn	np	np	np	nn	np	nn	np	nn	np	nn	np	nn	nn	np	np	nn	nn	np	np	nn
Marker728463	<nnxnp>	{-1}	nn	nn	np	nn	nn	nn	nn	np	nn	nn	nn	np	np	np	np	nn	nn	nn	np	np	nn	np	np	nn	nn	nn	np	nn	nn	nn	np	nn	np	nn	np	nn	np	nn	np	np	nn	nn	np	np	nn	nn	np
Marker729150	<nnxnp>	{-1}	nn	nn	np	nn	nn	nn	nn	np	nn	nn	nn	np	np	np	np	nn	nn	nn	np	np	nn	np	np	nn	nn	nn	np	nn	nn	nn	np	nn	np	nn	np	nn	np	nn	np	np	nn	nn	np	np	nn	nn	np
Marker729105	<hkxhk>	{01}	hh	hh	kk	hk	hk	hk	hk	kk	hh	hk	hh	kk	hk	kk	kk	hh	hh	hk	kk	kk	hk	hk	kk	hh	hh	hh	kk	hk	hh	hk	hk	hk	hk	hk	kk	hk	hk	hk	kk	hk	hk	hh	kk	kk	hk	hh	hk
Marker729649	<nnxnp>	{-0}	np	np	nn	np	np	np	np	nn	np	np	np	nn	nn	nn	nn	np	np	np	nn	nn	np	nn	nn	np	np	np	nn	np	np	np	nn	np	nn	np	nn	np	nn	np	nn	nn	np	np	nn	nn	np	np	nn
Marker729818	<nnxnp>	{-0}	np	np	nn	np	np	np	np	nn	np	np	np	nn	nn	nn	nn	np	np	np	nn	nn	np	nn	nn	np	np	np	nn	np	np	np	nn	np	nn	np	nn	np	nn	np	nn	nn	np	np	nn	nn	np	np	nn
Marker730134	<nnxnp>	{-1}	nn	nn	np	nn	nn	nn	nn	np	nn	nn	nn	np	np	np	np	nn	nn	nn	np	np	nn	np	np	nn	nn	nn	np	nn	nn	nn	np	nn	np	nn	np	nn	np	nn	np	np	nn	nn	np	np	nn	nn	np
Marker730369	<nnxnp>	{-0}	np	np	nn	np	np	np	np	nn	np	np	np	nn	nn	nn	nn	np	np	np	nn	nn	np	nn	nn	np	np	np	nn	np	np	np	nn	np	nn	np	nn	np	nn	np	nn	nn	np	np	nn	nn	np	np	nn
Marker730571	<nnxnp>	{-0}	np	np	nn	np	np	np	np	nn	np	np	np	nn	nn	nn	nn	np	np	np	nn	nn	np	nn	nn	np	np	np	nn	np	np	np	nn	np	nn	np	nn	np	nn	np	nn	nn	np	np	nn	nn	np	np	nn
Marker730687	<nnxnp>	{-1}	nn	nn	np	nn	nn	nn	nn	np	nn	nn	nn	np	np	np	np	nn	nn	nn	np	np	nn	np	np	nn	nn	nn	np	nn	nn	nn	np	nn	np	nn	np	nn	np	nn	np	np	nn	nn	np	np	nn	nn	np
Marker730845	<nnxnp>	{-1}	nn	nn	np	nn	nn	nn	nn	np	nn	nn	nn	np	np	np	np	nn	nn	nn	np	np	nn	np	np	nn	nn	nn	np	nn	nn	nn	np	nn	np	nn	np	nn	np	nn	np	np	nn	nn	np	np	nn	nn	np
Marker731236	<nnxnp>	{-1}	nn	nn	np	nn	nn	nn	nn	np	nn	nn	nn	np	np	np	np	nn	nn	nn	np	np	nn	np	np	nn	nn	nn	np	nn	nn	nn	np	nn	np	nn	np	nn	np	nn	np	np	nn	nn	np	np	nn	nn	np
Marker731293	<nnxnp>	{-1}	nn	nn	np	nn	nn	nn	nn	np	nn	nn	nn	np	np	np	np	nn	nn	nn	np	np	nn	np	np	nn	nn	nn	np	nn	nn	nn	np	nn	np	nn	np	nn	np	nn	np	np	nn	nn	np	np	nn	nn	np
Marker731852	<nnxnp>	{-0}	np	np	nn	np	np	np	np	nn	np	np	np	nn	nn	nn	nn	np	np	np	nn	nn	np	nn	nn	np	np	np	nn	np	np	np	nn	np	nn	np	nn	np	nn	np	nn	nn	np	np	nn	nn	np	np	nn
Marker731970	<nnxnp>	{-1}	nn	nn	np	nn	nn	nn	nn	np	nn	nn	nn	np	np	np	np	nn	nn	nn	np	np	nn	np	np	nn	nn	nn	np	nn	nn	nn	np	nn	np	nn	np	nn	np	nn	np	np	nn	nn	np	np	nn	nn	np
Marker734826	<nnxnp>	{-0}	np	np	nn	np	np	np	np	nn	np	np	np	nn	nn	nn	nn	np	np	np	nn	nn	np	nn	nn	np	np	np	nn	np	np	np	nn	np	nn	np	nn	np	nn	np	nn	nn	np	np	nn	nn	np	np	nn
Marker734970	<nnxnp>	{-1}	nn	nn	np	nn	nn	nn	nn	np	nn	nn	nn	np	np	np	np	nn	nn	nn	np	np	nn	np	np	nn	nn	nn	np	nn	nn	nn	np	nn	np	nn	np	nn	np	nn	np	np	nn	nn	np	np	nn	nn	np
Marker732403	<nnxnp>	{-1}	nn	nn	np	nn	nn	nn	nn	np	nn	nn	nn	np	np	np	np	nn	nn	nn	np	np	nn	np	np	nn	nn	nn	np	nn	nn	nn	np	nn	np	nn	np	nn	np	nn	np	np	nn	nn	np	np	nn	nn	np
Marker733000	<nnxnp>	{-1}	nn	nn	np	nn	nn	nn	nn	np	nn	nn	nn	np	np	np	np	nn	nn	nn	np	np	nn	np	np	nn	nn	nn	np	nn	nn	nn	np	nn	np	nn	np	nn	np	nn	np	np	nn	nn	np	np	nn	nn	np
Marker733221	<nnxnp>	{-0}	np	np	nn	np	np	np	np	nn	np	np	np	nn	nn	nn	nn	np	np	np	nn	nn	np	nn	nn	np	np	np	nn	np	np	np	nn	np	nn	np	nn	np	nn	np	nn	nn	np	np	nn	nn	np	np	nn
Marker733879	<nnxnp>	{-0}	np	np	nn	np	np	np	np	nn	np	np	np	nn	nn	nn	nn	np	np	np	nn	nn	np	nn	nn	np	np	np	nn	np	np	np	nn	np	nn	np	nn	np	nn	np	nn	nn	np	np	nn	nn	np	np	nn
Marker734010	<nnxnp>	{-1}	nn	nn	np	nn	nn	nn	nn	np	nn	nn	nn	np	np	np	np	nn	nn	nn	np	np	nn	np	np	nn	nn	nn	np	nn	nn	nn	np	nn	np	nn	np	nn	np	nn	np	np	nn	nn	np	np	nn	nn	np
Marker734343	<nnxnp>	{-0}	np	np	nn	np	np	np	np	nn	np	np	np	nn	nn	nn	nn	np	np	np	nn	nn	np	nn	nn	np	np	np	nn	np	np	np	nn	np	nn	np	nn	np	nn	np	nn	nn	np	np	nn	nn	np	np	nn
Marker734772	<nnxnp>	{-0}	np	np	nn	np	np	np	np	nn	np	np	np	nn	nn	nn	nn	np	np	np	nn	nn	np	nn	nn	np	np	np	nn	np	np	np	nn	np	nn	np	nn	np	nn	np	nn	nn	np	np	nn	nn	np	np	nn
Marker732164	<nnxnp>	{-0}	np	np	nn	np	np	np	np	nn	np	np	np	nn	nn	nn	nn	np	np	np	nn	nn	np	nn	nn	np	np	np	nn	np	np	np	nn	np	nn	np	nn	np	nn	np	nn	nn	np	np	nn	nn	np	np	nn
Marker732285	<nnxnp>	{-0}	np	np	nn	np	np	np	np	nn	np	np	np	nn	nn	nn	nn	np	np	np	nn	nn	np	nn	nn	np	np	np	nn	np	np	np	nn	np	nn	np	nn	np	nn	np	nn	nn	np	np	nn	nn	np	np	nn
Marker732683	<nnxnp>	{-0}	np	np	nn	np	np	np	np	nn	np	np	np	nn	nn	nn	nn	np	np	np	nn	nn	np	nn	nn	np	np	np	nn	np	np	np	nn	np	nn	np	nn	np	nn	np	nn	nn	np	np	nn	nn	np	np	nn
Marker733178	<nnxnp>	{-0}	np	np	nn	np	np	np	np	nn	np	np	np	nn	nn	nn	nn	np	np	np	nn	nn	np	nn	nn	np	np	np	nn	np	np	np	nn	np	nn	np	nn	np	nn	np	nn	nn	np	np	nn	nn	np	np	nn
Marker727576	<lmxll>	{1-}	lm	lm	ll	lm	ll	ll	ll	ll	lm	ll	lm	ll	lm	ll	ll	lm	lm	lm	ll	ll	ll	lm	ll	lm	lm	lm	ll	ll	lm	ll	lm	ll	lm	ll	ll	ll	lm	ll	ll	lm	ll	lm	ll	ll	ll	lm	lm
Marker729768	<nnxnp>	{-1}	nn	nn	np	nn	nn	nn	nn	np	nn	nn	nn	np	np	np	np	nn	nn	nn	np	np	nn	np	np	nn	nn	nn	np	nn	nn	nn	np	nn	np	nn	np	nn	np	nn	np	np	nn	nn	np	np	nn	nn	np
Marker731694	<nnxnp>	{-1}	nn	nn	np	nn	nn	nn	nn	np	nn	nn	nn	np	np	np	np	nn	nn	nn	np	np	nn	np	np	nn	nn	nn	np	nn	nn	nn	np	nn	np	nn	np	nn	np	nn	np	np	nn	nn	np	np	nn	nn	np
Marker734055	<nnxnp>	{-0}	np	np	nn	np	np	np	np	nn	np	np	np	nn	nn	nn	nn	np	np	np	nn	nn	np	nn	nn	np	np	np	nn	np	np	np	nn	np	nn	np	nn	np	nn	np	nn	nn	np	np	nn	nn	np	np	nn
Marker734238	<nnxnp>	{-0}	np	np	nn	np	np	np	np	nn	np	np	np	nn	nn	nn	nn	np	np	np	nn	nn	np	nn	nn	np	np	np	nn	np	np	np	nn	np	nn	np	nn	np	nn	np	nn	nn	np	np	nn	nn	np	np	nn
Marker734478	<nnxnp>	{-0}	np	np	nn	np	np	np	np	nn	np	np	np	nn	nn	nn	nn	np	np	np	nn	nn	np	nn	nn	np	np	np	nn	np	np	np	nn	np	nn	np	nn	np	nn	np	nn	nn	np	np	nn	nn	np	np	nn
Marker735240	<nnxnp>	{-0}	np	np	nn	np	np	np	np	nn	np	np	np	nn	nn	nn	nn	np	np	np	nn	nn	np	nn	nn	np	np	np	nn	np	np	np	nn	np	nn	np	nn	np	nn	np	nn	nn	np	np	nn	nn	np	np	nn
Marker735500	<nnxnp>	{-0}	np	np	nn	np	np	np	np	nn	np	np	np	nn	nn	nn	nn	np	np	np	nn	nn	np	nn	nn	np	np	np	nn	np	np	np	nn	np	nn	np	nn	np	nn	np	nn	nn	np	np	nn	nn	np	np	nn
Marker735574	<nnxnp>	{-1}	nn	nn	np	nn	nn	nn	nn	np	nn	nn	nn	np	np	np	np	nn	nn	nn	np	np	nn	np	np	nn	nn	nn	np	nn	nn	nn	np	nn	np	nn	np	nn	np	nn	np	np	nn	nn	np	np	nn	nn	np
Marker735971	<nnxnp>	{-0}	np	np	nn	np	np	np	np	nn	np	np	np	nn	nn	nn	nn	np	np	np	nn	nn	np	nn	nn	np	np	np	nn	np	np	np	nn	np	nn	np	nn	np	nn	np	nn	nn	np	np	nn	nn	np	np	nn
Marker2341090	<lmxll>	{1-}	ll	lm	lm	lm	ll	lm	ll	lm	lm	lm	ll	lm	ll	lm	ll	ll	lm	lm	lm	lm	lm	ll	lm	lm	lm	ll	lm	lm	ll	ll	lm	lm	ll	ll	lm	lm	ll	lm	lm	lm	lm	lm	lm	lm	lm	lm	ll
Marker2339926	<lmxll>	{1-}	ll	lm	lm	lm	ll	lm	ll	lm	lm	lm	ll	lm	ll	lm	ll	ll	lm	lm	lm	lm	lm	ll	lm	lm	lm	ll	lm	lm	ll	ll	lm	lm	ll	ll	lm	lm	ll	lm	lm	lm	lm	lm	lm	lm	lm	lm	ll
Marker2342586	<lmxll>	{1-}	ll	lm	lm	lm	ll	lm	ll	lm	lm	lm	ll	lm	ll	lm	ll	ll	lm	lm	lm	lm	lm	ll	lm	lm	lm	ll	lm	lm	ll	ll	ll	lm	ll	ll	lm	lm	ll	lm	lm	lm	lm	lm	lm	lm	lm	lm	ll
Marker2342273	<lmxll>	{1-}	ll	lm	lm	lm	ll	lm	ll	lm	lm	lm	ll	lm	ll	lm	ll	ll	lm	lm	lm	lm	lm	ll	lm	lm	lm	ll	lm	lm	ll	ll	ll	lm	ll	ll	lm	lm	ll	lm	lm	lm	lm	lm	lm	lm	lm	lm	ll
Marker2340223	<lmxll>	{1-}	ll	lm	lm	lm	ll	lm	ll	lm	lm	lm	ll	lm	ll	lm	ll	ll	lm	lm	lm	lm	lm	ll	lm	lm	lm	ll	lm	lm	ll	ll	ll	lm	ll	ll	lm	lm	ll	lm	lm	lm	lm	lm	lm	lm	lm	lm	ll
Marker2341684	<lmxll>	{1-}	ll	lm	lm	lm	ll	lm	ll	lm	lm	lm	ll	lm	ll	lm	ll	ll	lm	lm	lm	lm	lm	ll	lm	lm	lm	ll	lm	lm	ll	ll	ll	lm	ll	ll	lm	lm	ll	lm	lm	lm	lm	lm	lm	lm	lm	lm	ll
Marker2366808	<nnxnp>	{-1}	np	np	np	np	np	nn	nn	nn	np	np	nn	np	nn	nn	nn	nn	np	nn	np	nn	nn	nn	nn	nn	np	np	nn	nn	np	np	np	nn	nn	nn	nn	np	nn	np	nn	np	np	np	np	nn	nn	np	nn
Marker2366455	<nnxnp>	{-1}	np	np	np	np	np	nn	nn	nn	np	np	nn	np	nn	nn	nn	nn	np	nn	np	nn	nn	nn	nn	nn	np	np	nn	nn	np	np	np	nn	nn	nn	nn	np	nn	np	nn	np	np	np	np	nn	nn	np	nn
Marker2370777	<nnxnp>	{-1}	np	np	np	np	np	nn	nn	nn	np	np	nn	np	nn	nn	nn	nn	np	nn	np	nn	nn	nn	nn	nn	np	np	nn	nn	np	np	np	nn	nn	nn	nn	np	nn	np	nn	np	np	np	np	nn	nn	np	nn
Marker2366151	<nnxnp>	{-0}	nn	nn	nn	nn	nn	np	np	np	nn	nn	np	nn	np	np	np	np	nn	np	nn	np	np	np	np	np	nn	nn	np	np	nn	nn	nn	np	np	np	np	nn	np	nn	np	nn	nn	nn	nn	np	np	nn	np
Marker2348995	<nnxnp>	{-0}	nn	nn	nn	nn	nn	np	np	np	nn	nn	np	nn	np	np	np	np	np	np	nn	np	np	np	np	np	nn	nn	np	np	nn	nn	nn	np	np	np	np	nn	np	nn	np	nn	nn	nn	nn	np	np	nn	np
Marker2355309	<nnxnp>	{-0}	nn	nn	nn	nn	nn	np	np	np	nn	nn	np	nn	np	np	np	np	np	np	nn	np	np	np	np	np	nn	nn	np	np	nn	nn	nn	np	np	np	np	nn	np	nn	nn	nn	nn	nn	nn	np	np	nn	np
Marker2352249	<nnxnp>	{-1}	np	np	np	np	np	nn	nn	nn	np	np	nn	np	nn	nn	nn	nn	nn	nn	np	nn	nn	nn	nn	nn	np	np	nn	nn	np	np	np	nn	nn	nn	nn	np	nn	np	np	np	np	np	np	nn	nn	np	nn
Marker2352686	<nnxnp>	{-0}	nn	nn	nn	nn	nn	np	np	np	nn	nn	np	nn	np	np	np	np	np	np	nn	np	np	np	np	np	nn	nn	np	np	nn	nn	nn	np	np	np	np	nn	np	nn	nn	nn	nn	nn	nn	np	np	nn	np
Marker2353431	<nnxnp>	{-1}	np	np	np	np	np	nn	nn	nn	np	np	nn	np	nn	nn	nn	nn	nn	nn	np	nn	nn	nn	nn	nn	np	np	nn	nn	np	np	np	nn	nn	nn	nn	np	nn	np	np	np	np	np	np	nn	nn	np	nn
Marker2352565	<nnxnp>	{-1}	np	np	np	np	np	nn	nn	nn	np	np	nn	np	nn	nn	nn	nn	nn	nn	np	nn	nn	nn	nn	nn	np	np	nn	nn	np	np	np	nn	nn	nn	nn	np	nn	np	np	np	np	np	np	nn	nn	np	nn
Marker2353140	<nnxnp>	{-0}	nn	nn	nn	nn	nn	np	np	np	nn	nn	np	nn	np	np	np	np	np	np	nn	np	np	np	np	np	nn	nn	np	np	nn	nn	nn	np	np	np	np	nn	np	nn	nn	nn	nn	nn	nn	np	np	nn	np
Marker2354460	<nnxnp>	{-0}	nn	nn	nn	nn	nn	np	np	np	nn	nn	np	nn	np	np	np	np	np	np	nn	np	np	np	np	np	nn	nn	np	np	nn	nn	nn	np	np	np	np	nn	np	nn	nn	nn	nn	nn	nn	np	np	nn	np
Marker2350243	<nnxnp>	{-1}	np	np	np	np	np	nn	nn	nn	np	np	nn	np	nn	nn	nn	nn	nn	nn	np	nn	nn	nn	nn	nn	np	np	nn	nn	np	np	np	np	nn	nn	nn	np	nn	np	np	np	np	np	np	nn	nn	np	nn
Marker2343711	<nnxnp>	{-1}	np	np	np	np	np	nn	nn	nn	np	np	nn	np	nn	nn	nn	nn	nn	nn	np	nn	nn	nn	nn	np	np	np	nn	np	nn	np	np	np	nn	nn	nn	np	nn	np	np	np	np	np	np	nn	nn	np	nn
Marker2340338	<nnxnp>	{-0}	nn	nn	nn	nn	nn	np	np	np	nn	nn	np	nn	np	np	np	np	np	np	nn	np	np	np	np	nn	nn	nn	np	nn	np	nn	nn	nn	np	np	np	nn	np	nn	nn	nn	nn	nn	nn	np	np	nn	np
Marker2541178	<nnxnp>	{-1}	np	np	np	np	np	nn	nn	nn	np	np	nn	np	nn	nn	nn	nn	nn	nn	np	nn	nn	nn	nn	np	np	np	nn	np	nn	np	np	np	nn	nn	nn	np	nn	np	np	np	np	np	np	nn	nn	np	nn
Marker2340006	<nnxnp>	{-1}	np	np	np	np	np	nn	nn	nn	np	np	nn	np	nn	nn	nn	nn	nn	nn	np	nn	nn	nn	nn	np	np	np	nn	np	nn	np	np	np	nn	nn	nn	np	nn	np	np	np	np	np	np	nn	nn	np	nn
Marker2339644	<nnxnp>	{-0}	nn	nn	nn	nn	nn	np	np	np	nn	nn	np	nn	np	np	np	np	np	np	nn	np	np	np	np	nn	nn	nn	np	nn	np	nn	nn	nn	np	np	np	nn	np	nn	nn	nn	nn	nn	nn	np	np	nn	np
Marker2339463	<nnxnp>	{-0}	nn	nn	nn	nn	nn	np	np	np	nn	nn	np	nn	np	np	np	np	np	np	nn	np	np	np	np	nn	nn	nn	np	nn	np	nn	nn	nn	np	np	np	nn	np	nn	nn	nn	nn	nn	nn	np	np	nn	np
Marker2340711	<nnxnp>	{-0}	nn	nn	nn	nn	nn	np	np	np	nn	nn	np	nn	np	np	np	np	np	np	nn	np	np	np	np	nn	nn	nn	np	nn	np	nn	nn	nn	np	np	np	nn	np	nn	nn	nn	nn	nn	nn	np	np	nn	np
Marker2341216	<nnxnp>	{-0}	nn	nn	nn	nn	nn	np	np	np	nn	nn	np	nn	np	np	np	np	np	np	nn	np	np	np	np	nn	nn	nn	np	nn	np	nn	nn	nn	np	np	np	nn	np	nn	nn	nn	nn	nn	nn	np	np	nn	np
Marker2342444	<nnxnp>	{-1}	np	np	np	np	np	nn	nn	nn	np	np	nn	np	nn	nn	nn	nn	nn	nn	np	nn	nn	nn	nn	np	np	np	nn	np	nn	np	np	np	nn	nn	nn	np	nn	np	np	np	np	np	np	nn	nn	np	nn
Marker2343277	<nnxnp>	{-1}	np	np	np	np	np	nn	nn	nn	np	np	nn	np	nn	nn	nn	nn	nn	nn	np	nn	nn	nn	nn	np	np	np	nn	np	nn	np	np	np	nn	nn	nn	np	nn	np	np	np	np	np	np	nn	nn	np	nn
Marker2343754	<nnxnp>	{-1}	np	np	np	np	np	nn	nn	nn	np	np	nn	np	nn	nn	nn	nn	nn	nn	np	nn	nn	nn	nn	np	np	np	nn	np	nn	np	np	np	nn	nn	nn	np	nn	np	np	np	np	np	np	nn	nn	np	nn
Marker2343998	<nnxnp>	{-1}	np	np	np	np	np	nn	nn	nn	np	np	nn	np	nn	nn	nn	nn	nn	nn	np	nn	nn	nn	nn	nn	np	np	nn	np	nn	np	np	np	nn	nn	nn	np	nn	np	np	np	np	np	np	nn	nn	np	nn
Marker2344084	<nnxnp>	{-1}	np	np	np	np	np	nn	nn	nn	np	np	nn	np	nn	nn	nn	nn	nn	nn	np	nn	nn	nn	nn	nn	np	np	nn	np	nn	np	np	np	np	nn	nn	np	nn	np	np	np	np	np	np	nn	nn	np	nn
Marker2347429	<nnxnp>	{-0}	nn	nn	nn	nn	nn	np	np	np	nn	nn	np	nn	np	np	np	np	np	np	nn	np	np	np	np	np	nn	nn	np	np	np	nn	nn	nn	nn	np	np	nn	np	nn	nn	nn	nn	nn	nn	np	np	nn	np
Marker2346916	<nnxnp>	{-0}	nn	nn	nn	nn	nn	np	np	np	nn	nn	np	nn	np	np	np	np	np	np	nn	np	np	np	np	np	nn	nn	np	np	np	nn	nn	nn	nn	np	np	nn	np	nn	nn	nn	nn	nn	nn	np	np	nn	np
Marker2347755	<nnxnp>	{-0}	nn	nn	nn	nn	nn	np	np	np	nn	nn	np	nn	np	np	np	np	np	np	nn	np	np	np	np	np	nn	nn	np	np	np	nn	nn	nn	nn	np	np	nn	np	nn	nn	nn	nn	nn	nn	np	np	nn	np
Marker2348111	<nnxnp>	{-0}	nn	nn	nn	nn	nn	np	np	np	nn	nn	np	nn	np	np	np	np	np	np	nn	np	np	np	np	np	nn	nn	np	np	np	nn	nn	nn	np	np	np	nn	np	nn	nn	nn	nn	nn	nn	np	np	nn	np
Marker2348366	<nnxnp>	{-1}	np	np	np	np	np	nn	nn	nn	np	np	nn	np	nn	nn	nn	nn	nn	nn	np	nn	nn	nn	nn	nn	np	np	nn	nn	np	np	np	np	nn	nn	nn	np	nn	np	np	np	np	np	np	nn	nn	np	nn
Marker2349495	<nnxnp>	{-1}	np	np	np	np	np	nn	nn	nn	np	np	nn	np	nn	nn	nn	nn	nn	nn	np	nn	nn	nn	nn	nn	np	np	nn	nn	np	np	np	np	nn	nn	nn	np	nn	np	np	np	np	np	np	nn	nn	np	nn
Marker2349938	<nnxnp>	{-0}	nn	nn	nn	nn	nn	np	np	np	nn	nn	np	nn	np	np	np	np	np	np	nn	np	np	np	np	np	nn	nn	np	np	nn	nn	nn	nn	np	np	np	nn	np	nn	nn	nn	nn	nn	nn	np	np	nn	np
Marker2350217	<nnxnp>	{-1}	np	np	np	np	np	nn	nn	nn	np	np	nn	np	nn	nn	nn	nn	nn	nn	np	nn	nn	nn	nn	nn	np	np	nn	nn	np	np	np	np	nn	nn	nn	np	nn	np	np	np	np	np	np	nn	nn	np	nn
Marker2349571	<nnxnp>	{-1}	np	np	np	np	np	nn	nn	nn	np	np	nn	np	nn	nn	nn	nn	nn	nn	np	nn	nn	nn	nn	nn	np	np	nn	nn	np	np	np	np	nn	nn	nn	np	nn	np	np	np	np	np	np	nn	nn	np	nn
Marker2355726	<nnxnp>	{-1}	np	np	np	np	np	nn	nn	nn	np	np	nn	np	nn	nn	nn	nn	nn	nn	np	nn	nn	nn	nn	nn	np	np	nn	nn	np	np	np	nn	nn	nn	nn	np	nn	np	np	np	np	np	np	nn	nn	np	nn
Marker2360066	<nnxnp>	{-0}	nn	nn	nn	nn	nn	np	np	np	nn	nn	np	nn	np	np	np	np	nn	np	nn	np	np	np	np	np	nn	nn	np	np	nn	nn	nn	np	np	np	np	nn	np	nn	np	nn	nn	nn	nn	np	np	nn	np
Marker2366908	<nnxnp>	{-1}	np	np	np	np	np	nn	nn	nn	np	np	nn	np	nn	nn	nn	nn	np	nn	np	nn	nn	nn	nn	nn	np	np	nn	nn	np	np	np	nn	nn	nn	nn	np	nn	np	nn	np	np	np	np	nn	nn	np	nn
Marker2365762	<nnxnp>	{-1}	np	np	np	np	np	nn	nn	nn	np	np	nn	np	nn	nn	nn	nn	np	nn	np	nn	nn	nn	nn	nn	np	np	nn	nn	np	np	np	nn	nn	nn	nn	np	nn	np	nn	np	np	np	np	nn	nn	np	nn
Marker2360564	<nnxnp>	{-0}	nn	nn	nn	nn	nn	np	np	np	nn	nn	np	nn	np	np	np	np	nn	np	nn	np	np	np	np	np	nn	nn	np	np	nn	nn	nn	np	np	np	np	nn	np	nn	np	nn	nn	nn	nn	np	np	nn	np
Marker2343496	<lmxll>	{1-}	ll	ll	ll	lm	ll	lm	lm	ll	lm	lm	ll	ll	lm	lm	lm	ll	ll	lm	lm	lm	lm	ll	lm	ll	lm	ll	lm	ll	ll	ll	ll	ll	ll	lm	lm	ll	lm	lm	lm	lm	ll	lm	lm	lm	lm	lm	lm
Marker2360357	<nnxnp>	{-0}	nn	nn	nn	nn	nn	np	np	np	nn	nn	np	nn	np	np	np	np	np	np	nn	np	np	np	np	np	nn	nn	np	np	nn	nn	nn	np	np	np	np	nn	np	nn	np	nn	nn	nn	nn	np	np	nn	np
Marker2360645	<nnxnp>	{-1}	np	np	np	np	np	nn	nn	nn	np	np	nn	np	nn	nn	nn	nn	nn	nn	np	nn	nn	nn	nn	nn	np	np	nn	nn	np	np	np	nn	nn	nn	nn	np	nn	np	nn	np	np	np	np	nn	nn	np	nn
Marker2357049	<nnxnp>	{-1}	np	np	np	np	np	nn	nn	nn	np	np	nn	np	nn	nn	nn	nn	nn	nn	np	nn	nn	nn	nn	nn	np	np	nn	nn	np	np	np	nn	nn	nn	nn	np	nn	np	nn	np	np	np	np	nn	nn	np	nn
Marker2358815	<nnxnp>	{-1}	np	np	np	np	np	nn	nn	nn	np	np	nn	np	nn	nn	nn	nn	nn	nn	np	nn	nn	nn	nn	nn	np	np	nn	nn	np	np	np	nn	nn	nn	nn	np	nn	np	nn	np	np	np	np	nn	nn	np	nn
Marker2356640	<nnxnp>	{-0}	nn	nn	nn	nn	nn	np	np	np	nn	nn	np	nn	np	np	np	np	np	np	nn	np	np	np	np	np	nn	nn	np	np	nn	nn	nn	np	np	np	np	nn	np	nn	np	nn	nn	nn	nn	np	np	nn	np
Marker2353665	<nnxnp>	{-0}	nn	nn	nn	nn	nn	np	np	np	nn	nn	np	nn	np	np	np	np	np	np	nn	np	np	np	np	np	nn	nn	np	np	nn	nn	nn	np	np	np	np	nn	np	nn	nn	nn	nn	nn	nn	np	np	nn	np
Marker2353030	<nnxnp>	{-1}	np	np	np	np	np	nn	nn	nn	np	np	nn	np	nn	nn	nn	nn	nn	nn	np	nn	nn	nn	nn	nn	np	np	nn	nn	np	np	np	nn	nn	nn	nn	np	nn	np	np	np	np	np	np	nn	nn	np	nn
Marker2350909	<nnxnp>	{-0}	nn	nn	nn	nn	nn	np	np	np	nn	nn	np	nn	np	np	np	np	np	np	nn	np	np	np	np	np	nn	nn	np	np	nn	nn	nn	np	np	np	np	nn	np	nn	nn	nn	nn	nn	nn	np	np	nn	np
Marker2355570	<nnxnp>	{-0}	nn	nn	nn	nn	nn	np	np	np	nn	nn	np	nn	np	np	np	np	np	np	nn	np	np	np	np	np	nn	nn	np	np	nn	nn	nn	np	np	np	np	nn	np	nn	nn	nn	nn	nn	nn	np	np	nn	np
Marker2353853	<nnxnp>	{-0}	nn	nn	nn	nn	nn	np	np	np	nn	nn	np	nn	np	np	np	np	np	np	nn	np	np	np	np	np	nn	nn	np	np	nn	nn	nn	np	np	np	np	nn	np	nn	nn	nn	nn	nn	nn	np	np	nn	np
Marker2355701	<nnxnp>	{-0}	nn	nn	nn	nn	nn	np	np	np	nn	nn	np	nn	np	np	np	np	np	np	nn	np	np	np	np	np	nn	nn	np	np	nn	nn	nn	np	np	np	np	nn	np	nn	nn	nn	nn	nn	nn	np	np	nn	np
Marker2353938	<nnxnp>	{-0}	nn	nn	nn	nn	nn	np	np	np	nn	nn	np	nn	np	np	np	np	np	np	nn	np	np	np	np	np	nn	nn	np	np	nn	nn	nn	np	np	np	np	nn	np	nn	nn	nn	nn	nn	nn	np	np	nn	np
Marker2353548	<nnxnp>	{-1}	np	np	np	np	np	nn	nn	nn	np	np	nn	np	nn	nn	nn	nn	nn	nn	np	nn	nn	nn	nn	nn	np	np	nn	nn	np	np	np	nn	nn	nn	nn	np	nn	np	np	np	np	np	np	nn	nn	np	nn
Marker2351542	<lmxll>	{1-}	ll	ll	ll	lm	ll	lm	lm	ll	lm	ll	ll	ll	lm	lm	lm	ll	ll	lm	lm	lm	ll	ll	lm	ll	lm	ll	lm	ll	ll	ll	ll	ll	ll	lm	lm	ll	lm	lm	lm	lm	ll	lm	lm	lm	lm	ll	lm
Marker2349862	<lmxll>	{1-}	ll	ll	ll	lm	ll	lm	lm	ll	lm	ll	ll	ll	lm	lm	lm	ll	ll	lm	lm	lm	ll	ll	lm	ll	lm	ll	lm	ll	ll	ll	ll	ll	ll	lm	lm	ll	lm	lm	lm	lm	ll	lm	lm	lm	lm	ll	lm
Marker2346292	<lmxll>	{1-}	ll	ll	ll	lm	ll	lm	lm	ll	lm	ll	ll	ll	lm	lm	lm	ll	ll	lm	lm	lm	ll	ll	lm	ll	lm	ll	lm	ll	ll	ll	ll	ll	ll	lm	lm	ll	lm	lm	lm	lm	ll	lm	lm	lm	lm	ll	lm
Marker2350581	<lmxll>	{1-}	ll	ll	ll	lm	ll	lm	lm	ll	lm	ll	ll	ll	lm	lm	lm	ll	ll	lm	lm	lm	ll	ll	lm	ll	lm	ll	lm	ll	ll	ll	ll	ll	ll	lm	lm	ll	lm	lm	lm	lm	ll	lm	lm	lm	lm	ll	lm
Marker2351337	<lmxll>	{1-}	ll	ll	ll	lm	ll	lm	lm	ll	lm	ll	ll	ll	lm	lm	lm	ll	ll	lm	lm	lm	ll	ll	lm	ll	lm	ll	lm	ll	ll	ll	ll	ll	ll	lm	lm	ll	lm	lm	lm	lm	ll	lm	lm	lm	lm	ll	lm
Marker2357667	<lmxll>	{0-}	lm	lm	lm	ll	lm	ll	ll	lm	ll	lm	lm	lm	ll	ll	ll	lm	lm	ll	ll	ll	lm	lm	ll	lm	ll	lm	ll	lm	lm	lm	lm	lm	lm	ll	ll	lm	ll	ll	ll	ll	lm	ll	ll	ll	ll	lm	ll
Marker2347842	<lmxll>	{1-}	ll	ll	ll	lm	ll	lm	lm	ll	lm	ll	ll	ll	lm	lm	lm	ll	ll	lm	lm	lm	ll	ll	lm	ll	lm	ll	lm	ll	ll	ll	ll	ll	ll	lm	lm	ll	lm	lm	lm	lm	ll	lm	lm	lm	lm	ll	lm
Marker2345654	<lmxll>	{1-}	ll	ll	ll	lm	ll	lm	lm	ll	lm	ll	ll	ll	lm	lm	lm	ll	ll	lm	lm	lm	ll	ll	lm	ll	lm	ll	lm	ll	ll	ll	ll	ll	ll	lm	lm	ll	lm	lm	lm	lm	ll	lm	lm	lm	lm	ll	lm
Marker2348175	<lmxll>	{1-}	ll	ll	ll	lm	ll	lm	lm	ll	lm	ll	ll	ll	lm	lm	lm	ll	ll	lm	lm	lm	ll	ll	lm	ll	lm	ll	lm	ll	ll	ll	ll	ll	ll	lm	lm	ll	lm	lm	lm	lm	ll	lm	lm	lm	lm	ll	lm
Marker2349690	<lmxll>	{1-}	ll	ll	ll	lm	ll	lm	lm	ll	lm	ll	ll	ll	lm	lm	lm	ll	ll	lm	lm	lm	ll	ll	lm	ll	lm	ll	lm	ll	ll	ll	ll	ll	ll	lm	lm	ll	lm	lm	lm	lm	ll	lm	lm	lm	lm	ll	lm
Marker2345312	<lmxll>	{1-}	ll	ll	ll	lm	ll	lm	lm	ll	lm	ll	ll	ll	lm	lm	lm	ll	ll	lm	lm	lm	ll	ll	lm	ll	lm	ll	lm	ll	ll	ll	ll	ll	ll	lm	lm	ll	lm	lm	lm	lm	ll	lm	lm	lm	lm	ll	lm
Marker2347969	<lmxll>	{1-}	ll	ll	ll	lm	ll	lm	lm	ll	lm	ll	ll	ll	lm	lm	lm	ll	ll	lm	lm	lm	ll	ll	lm	ll	lm	ll	lm	ll	ll	ll	ll	ll	ll	lm	lm	ll	lm	lm	lm	lm	ll	lm	lm	lm	lm	ll	lm
Marker2359471	<lmxll>	{1-}	ll	ll	ll	lm	ll	lm	lm	ll	lm	ll	ll	ll	lm	lm	lm	ll	ll	lm	lm	lm	ll	ll	lm	ll	lm	ll	lm	ll	ll	ll	ll	ll	ll	lm	lm	ll	lm	lm	lm	lm	ll	lm	lm	lm	lm	ll	lm
Marker2539575	<nnxnp>	{-1}	np	np	np	np	np	nn	nn	nn	np	np	nn	np	nn	nn	nn	nn	nn	nn	np	nn	nn	nn	nn	nn	np	np	nn	nn	np	np	np	nn	nn	nn	nn	np	nn	np	nn	np	np	np	np	nn	nn	np	nn
Marker2359944	<nnxnp>	{-1}	np	np	np	np	np	nn	nn	nn	np	np	nn	np	nn	nn	nn	nn	nn	nn	np	nn	nn	nn	nn	nn	np	np	nn	nn	np	np	np	nn	nn	nn	nn	np	nn	np	nn	np	np	np	np	nn	nn	np	nn
Marker2359846	<nnxnp>	{-0}	nn	nn	nn	nn	nn	np	np	np	nn	nn	np	nn	np	np	np	np	np	np	nn	np	np	np	np	np	nn	nn	np	np	nn	nn	nn	np	np	np	np	nn	np	nn	np	nn	nn	nn	nn	np	np	nn	np
Marker2358732	<nnxnp>	{-1}	np	np	np	np	np	nn	nn	nn	np	np	nn	np	nn	nn	nn	nn	nn	nn	np	nn	nn	nn	nn	nn	np	np	nn	nn	np	np	np	nn	nn	nn	nn	np	nn	np	nn	np	np	np	np	nn	nn	np	nn
Marker2358569	<nnxnp>	{-1}	np	np	np	np	np	nn	nn	nn	np	np	nn	np	nn	nn	nn	nn	nn	nn	np	nn	nn	nn	nn	nn	np	np	nn	nn	np	np	np	nn	nn	nn	nn	np	nn	np	nn	np	np	np	np	nn	nn	np	nn
Marker2360470	<nnxnp>	{-0}	nn	nn	nn	nn	nn	np	np	np	nn	nn	np	nn	np	np	np	np	np	np	nn	np	np	np	np	np	nn	nn	np	np	nn	nn	nn	np	np	np	np	nn	np	nn	np	nn	nn	nn	nn	np	np	nn	np
Marker2362988	<nnxnp>	{-1}	np	np	np	np	np	nn	nn	nn	np	np	nn	np	nn	nn	nn	nn	nn	nn	np	nn	nn	nn	nn	nn	np	np	nn	nn	np	np	np	nn	nn	nn	nn	np	nn	np	nn	np	np	np	np	nn	nn	np	nn
Marker2360585	<nnxnp>	{-1}	np	np	np	np	np	nn	nn	nn	np	np	nn	np	nn	nn	nn	nn	nn	nn	np	nn	nn	nn	nn	nn	np	np	nn	nn	np	np	np	nn	nn	nn	nn	np	nn	np	nn	np	np	np	np	nn	nn	np	nn
Marker2370561	<nnxnp>	{-1}	np	np	np	np	np	nn	nn	nn	np	np	nn	np	nn	nn	nn	nn	np	nn	np	nn	nn	nn	nn	nn	np	np	nn	nn	np	np	np	nn	nn	nn	nn	np	nn	np	nn	np	np	np	np	nn	nn	np	nn
Marker2364238	<nnxnp>	{-1}	np	np	np	np	np	nn	nn	nn	np	np	nn	np	nn	nn	nn	nn	np	nn	np	nn	nn	nn	nn	nn	np	np	nn	nn	np	np	np	nn	nn	nn	nn	np	nn	np	nn	np	np	np	np	nn	nn	np	nn
Marker2362240	<nnxnp>	{-1}	np	np	np	np	np	nn	nn	nn	np	np	nn	np	nn	nn	nn	nn	np	nn	np	nn	nn	nn	nn	nn	np	np	nn	nn	np	np	np	nn	nn	nn	nn	np	nn	np	nn	np	np	np	np	nn	nn	np	nn
Marker2358281	<nnxnp>	{-1}	np	np	np	np	np	nn	nn	nn	np	np	nn	np	nn	nn	nn	nn	np	nn	np	nn	nn	nn	nn	nn	np	np	nn	nn	np	np	np	nn	nn	nn	nn	np	nn	np	nn	np	np	np	np	nn	nn	np	nn
Marker2363674	<nnxnp>	{-1}	np	np	np	np	np	nn	nn	nn	np	np	nn	np	nn	nn	nn	nn	np	nn	np	nn	nn	nn	nn	nn	np	np	nn	nn	np	np	np	nn	nn	nn	nn	np	nn	np	nn	np	np	np	np	nn	nn	np	nn
Marker2365192	<nnxnp>	{-1}	np	np	np	np	np	nn	nn	nn	np	np	nn	np	nn	nn	nn	nn	np	nn	np	nn	nn	nn	nn	nn	np	np	nn	nn	np	np	np	nn	nn	nn	nn	np	nn	np	nn	np	np	np	np	nn	nn	np	nn
Marker2367305	<nnxnp>	{-1}	np	np	np	np	np	nn	nn	nn	np	np	nn	np	nn	nn	nn	nn	np	nn	np	nn	nn	nn	nn	nn	np	np	nn	nn	np	np	np	nn	nn	nn	nn	np	nn	np	nn	np	np	np	np	nn	nn	np	nn
Marker2365455	<nnxnp>	{-1}	np	np	np	np	np	nn	nn	nn	np	np	nn	np	nn	nn	nn	nn	np	nn	np	nn	nn	nn	nn	nn	np	np	nn	nn	np	np	np	nn	nn	nn	nn	np	nn	np	nn	np	np	np	np	nn	nn	np	nn
Marker2365134	<nnxnp>	{-1}	np	np	np	np	np	nn	nn	nn	np	np	nn	np	nn	nn	nn	nn	np	nn	np	nn	nn	nn	nn	nn	np	np	nn	nn	np	np	np	nn	nn	nn	nn	np	nn	np	nn	np	np	np	np	nn	nn	np	nn
Marker2359234	<nnxnp>	{-1}	np	np	np	np	np	nn	nn	nn	np	np	nn	np	nn	nn	nn	nn	nn	nn	np	nn	nn	nn	nn	nn	np	np	nn	nn	np	np	np	nn	nn	nn	nn	np	nn	np	nn	np	np	np	np	nn	nn	np	nn
Marker2359270	<nnxnp>	{-0}	nn	nn	nn	nn	nn	np	np	np	nn	nn	np	nn	np	np	np	np	np	np	nn	np	np	np	np	np	nn	nn	np	np	nn	nn	nn	np	np	np	np	nn	np	nn	np	nn	nn	nn	nn	np	np	nn	np
Marker2358820	<nnxnp>	{-1}	np	np	np	np	np	nn	nn	nn	np	np	nn	np	nn	nn	nn	nn	nn	nn	np	nn	nn	nn	nn	nn	np	np	nn	nn	np	np	np	nn	nn	nn	nn	np	nn	np	nn	np	np	np	np	nn	nn	np	nn
Marker2357440	<nnxnp>	{-1}	np	np	np	np	np	nn	nn	nn	np	np	nn	np	nn	nn	nn	nn	nn	nn	np	nn	nn	nn	nn	nn	np	np	nn	nn	np	np	np	nn	nn	nn	nn	np	nn	np	nn	np	np	np	np	nn	nn	np	nn
Marker2370929	<nnxnp>	{-1}	np	np	np	np	np	nn	nn	nn	np	np	nn	np	nn	nn	nn	nn	np	nn	np	nn	nn	nn	nn	nn	np	np	nn	nn	np	np	np	nn	nn	nn	nn	np	nn	np	nn	np	np	np	np	nn	nn	np	nn
Marker2362364	<nnxnp>	{-0}	nn	nn	nn	nn	nn	np	np	np	nn	nn	np	nn	np	np	np	np	nn	np	nn	np	np	np	np	np	nn	nn	np	np	nn	nn	nn	np	np	np	np	nn	np	nn	np	nn	nn	nn	nn	np	np	nn	np
Marker2362655	<nnxnp>	{-0}	nn	nn	nn	nn	nn	np	np	np	nn	nn	np	nn	np	np	np	np	nn	np	nn	np	np	np	np	np	nn	nn	np	np	nn	nn	nn	np	np	np	np	nn	np	nn	np	nn	nn	nn	nn	np	np	nn	np
Marker2370460	<nnxnp>	{-1}	np	np	np	np	np	nn	nn	nn	np	np	nn	np	nn	nn	nn	nn	np	nn	np	nn	nn	nn	nn	nn	np	np	nn	nn	np	np	np	nn	nn	nn	nn	np	nn	np	nn	np	np	np	np	nn	nn	np	nn
Marker2362807	<lmxll>	{1-}	ll	ll	lm	lm	ll	lm	lm	ll	lm	ll	ll	ll	lm	lm	lm	ll	ll	lm	lm	lm	ll	ll	lm	ll	lm	ll	lm	ll	ll	ll	lm	ll	ll	lm	lm	ll	ll	lm	lm	lm	ll	lm	lm	lm	lm	ll	lm
Marker2363936	<nnxnp>	{-1}	np	np	np	np	np	nn	nn	nn	np	np	nn	np	nn	nn	nn	nn	np	nn	np	nn	nn	nn	nn	nn	np	np	nn	nn	np	np	np	nn	nn	nn	nn	np	nn	np	nn	np	np	np	np	nn	nn	np	nn
Marker2365831	<nnxnp>	{-0}	nn	nn	nn	nn	nn	np	np	np	nn	nn	np	nn	np	np	np	np	nn	np	nn	np	np	np	np	np	nn	nn	np	np	nn	nn	nn	np	np	np	np	nn	np	nn	np	nn	nn	nn	nn	np	np	nn	np
Marker2363324	<nnxnp>	{-1}	np	np	np	np	np	nn	nn	nn	np	np	nn	np	nn	nn	nn	nn	np	nn	np	nn	nn	nn	nn	nn	np	np	nn	nn	np	np	np	nn	nn	nn	nn	np	nn	np	nn	np	np	np	np	nn	nn	np	nn
Marker2365708	<nnxnp>	{-1}	np	np	np	np	np	nn	nn	nn	np	np	nn	np	nn	nn	nn	nn	np	nn	np	nn	nn	nn	nn	nn	np	np	nn	nn	np	np	np	nn	nn	nn	nn	np	nn	np	nn	np	np	np	np	nn	nn	np	nn
Marker2364837	<nnxnp>	{-1}	np	np	np	np	np	nn	nn	nn	np	np	nn	np	nn	nn	nn	nn	np	nn	np	nn	nn	nn	nn	nn	np	np	nn	nn	np	np	np	nn	nn	nn	nn	np	nn	np	nn	np	np	np	np	nn	nn	np	nn
Marker2362486	<nnxnp>	{-0}	nn	nn	nn	nn	nn	np	np	np	nn	nn	np	nn	np	np	np	np	nn	np	nn	np	np	np	np	np	nn	nn	np	np	nn	nn	nn	np	np	np	np	nn	np	nn	np	nn	nn	nn	nn	np	np	nn	np
Marker2364067	<hkxhk>	{11}	hk	hk	kk	kk	hk	hk	hk	hh	kk	hk	hh	hk	hk	hk	hk	hh	hk	hk	kk	hk	hh	hh	hk	hh	kk	hk	hk	hh	hk	hk	kk	hh	hh	hk	hk	hk	hh	kk	hk	kk	hk	kk	kk	hk	hk	hk	hk
Marker2360963	<nnxnp>	{-1}	np	np	np	np	np	nn	nn	nn	np	np	nn	np	nn	nn	nn	nn	np	nn	np	nn	nn	nn	nn	nn	np	np	nn	nn	np	np	np	nn	nn	nn	nn	np	nn	np	nn	np	np	np	np	nn	nn	np	nn
Marker2363398	<nnxnp>	{-0}	nn	nn	nn	nn	nn	np	np	np	nn	nn	np	nn	np	np	np	np	nn	np	nn	np	np	np	np	np	nn	nn	np	np	nn	nn	nn	np	np	np	np	nn	np	nn	np	nn	nn	nn	nn	np	np	nn	np
Marker2367665	<lmxll>	{0-}	lm	lm	ll	ll	lm	ll	ll	lm	ll	lm	lm	lm	ll	ll	ll	lm	lm	ll	ll	ll	lm	lm	ll	lm	ll	lm	ll	lm	lm	lm	ll	lm	lm	ll	ll	lm	lm	ll	ll	ll	lm	ll	ll	ll	ll	lm	ll
Marker2366653	<nnxnp>	{-1}	np	np	np	np	np	nn	nn	nn	np	np	nn	np	nn	nn	nn	nn	np	nn	np	nn	nn	nn	nn	nn	np	np	nn	nn	np	np	np	nn	nn	nn	nn	np	nn	np	nn	np	np	np	np	nn	nn	np	nn
Marker2366472	<nnxnp>	{-0}	nn	nn	nn	nn	nn	np	np	np	nn	nn	np	nn	np	np	np	np	nn	np	nn	np	np	np	np	np	nn	nn	np	np	nn	nn	nn	np	np	np	np	nn	np	nn	np	nn	nn	nn	nn	np	np	nn	np
Marker2367864	<lmxll>	{1-}	ll	ll	lm	lm	ll	lm	lm	ll	lm	ll	ll	ll	lm	lm	lm	ll	ll	lm	lm	lm	ll	ll	lm	ll	lm	ll	lm	ll	ll	ll	lm	ll	ll	lm	lm	ll	ll	lm	lm	lm	ll	lm	lm	lm	lm	ll	lm
Marker2357802	<nnxnp>	{-0}	nn	nn	nn	nn	nn	np	np	np	nn	nn	np	nn	np	np	np	np	np	np	nn	np	np	np	np	np	nn	nn	np	np	nn	nn	nn	np	np	np	np	nn	np	nn	np	nn	nn	nn	nn	np	np	nn	np
Marker2359707	<nnxnp>	{-1}	np	np	np	np	np	nn	nn	nn	np	np	nn	np	nn	nn	nn	nn	nn	nn	np	nn	nn	nn	nn	nn	np	np	nn	nn	np	np	np	nn	nn	nn	nn	np	nn	np	nn	np	np	np	np	nn	nn	np	nn
Marker2358428	<nnxnp>	{-0}	nn	nn	nn	nn	nn	np	np	np	nn	nn	np	nn	np	np	np	np	np	np	nn	np	np	np	np	np	nn	nn	np	np	nn	nn	nn	np	np	np	np	nn	np	nn	np	nn	nn	nn	nn	np	np	nn	np
Marker2359618	<nnxnp>	{-1}	np	np	np	np	np	nn	nn	nn	np	np	nn	np	nn	nn	nn	nn	nn	nn	np	nn	nn	nn	nn	nn	np	np	nn	nn	np	np	np	nn	nn	nn	nn	np	nn	np	nn	np	np	np	np	nn	nn	np	nn
Marker2358630	<nnxnp>	{-1}	np	np	np	np	np	nn	nn	nn	np	np	nn	np	nn	nn	nn	nn	nn	nn	np	nn	nn	nn	nn	nn	np	np	nn	nn	np	np	np	nn	nn	nn	nn	np	nn	np	nn	np	np	np	np	nn	nn	np	nn
Marker2373713	<lmxll>	{1-}	ll	ll	lm	lm	ll	lm	lm	ll	lm	ll	ll	ll	lm	lm	lm	ll	ll	lm	ll	lm	ll	ll	lm	ll	lm	ll	lm	ll	ll	ll	lm	ll	ll	lm	lm	ll	ll	lm	lm	lm	ll	lm	lm	lm	lm	ll	lm
Marker2369824	<lmxll>	{0-}	lm	lm	ll	ll	lm	ll	ll	lm	ll	lm	lm	lm	ll	ll	ll	lm	lm	ll	lm	ll	lm	lm	ll	lm	ll	lm	ll	lm	lm	lm	ll	lm	lm	ll	ll	lm	lm	ll	ll	ll	lm	ll	ll	ll	ll	lm	ll
Marker2370132	<lmxll>	{1-}	ll	ll	lm	lm	ll	lm	lm	ll	lm	ll	ll	ll	lm	lm	lm	ll	ll	lm	ll	lm	ll	ll	lm	ll	lm	ll	lm	ll	ll	ll	lm	ll	ll	lm	lm	ll	ll	lm	lm	lm	ll	lm	lm	lm	lm	ll	lm
Marker2365641	<nnxnp>	{-1}	np	np	np	np	np	nn	nn	nn	np	np	nn	np	nn	nn	nn	nn	np	nn	np	nn	nn	nn	nn	nn	np	np	nn	nn	np	np	np	nn	nn	nn	nn	np	nn	np	nn	np	np	np	np	nn	nn	np	nn
Marker2371649	<nnxnp>	{-1}	np	np	np	np	np	nn	nn	nn	np	np	nn	np	nn	nn	nn	nn	np	nn	np	nn	nn	nn	nn	nn	np	np	nn	nn	np	np	np	nn	nn	nn	nn	np	nn	np	nn	np	np	np	np	nn	nn	np	nn
Marker2371240	<nnxnp>	{-1}	np	np	np	np	np	nn	nn	nn	np	np	nn	np	nn	nn	nn	nn	np	nn	np	nn	nn	nn	nn	nn	np	np	nn	nn	np	np	np	nn	nn	nn	nn	np	nn	np	nn	np	np	np	np	nn	nn	np	nn
Marker2364948	<nnxnp>	{-1}	np	np	np	np	np	nn	nn	nn	np	np	nn	np	nn	nn	nn	nn	np	nn	np	nn	nn	nn	nn	nn	np	np	nn	nn	np	np	np	nn	nn	nn	nn	np	nn	np	nn	np	np	np	np	nn	nn	np	nn
Marker2366305	<nnxnp>	{-0}	nn	nn	nn	nn	nn	np	np	np	nn	nn	np	nn	np	np	np	np	nn	np	nn	np	np	np	np	np	nn	nn	np	np	nn	nn	nn	np	np	np	np	nn	np	nn	np	nn	nn	nn	nn	np	np	nn	np
Marker2364815	<nnxnp>	{-0}	nn	nn	nn	nn	nn	np	np	np	nn	nn	np	nn	np	np	np	np	nn	np	nn	np	np	np	np	np	nn	nn	np	np	nn	nn	nn	np	np	np	np	nn	np	nn	np	nn	nn	nn	nn	np	np	nn	np
Marker2373924	<nnxnp>	{-1}	np	np	np	np	np	nn	nn	nn	np	np	nn	np	nn	nn	nn	nn	np	nn	np	nn	nn	nn	np	nn	np	np	nn	nn	np	np	np	nn	nn	nn	nn	np	nn	np	nn	np	nn	np	np	nn	nn	np	nn
Marker2372100	<nnxnp>	{-1}	np	np	np	np	np	nn	nn	nn	np	np	nn	np	nn	nn	nn	nn	np	nn	np	nn	nn	nn	np	nn	np	np	nn	nn	np	np	np	nn	nn	nn	nn	np	nn	np	nn	np	nn	np	np	nn	nn	np	nn
Marker2373531	<nnxnp>	{-0}	nn	nn	nn	nn	nn	np	np	np	nn	nn	np	nn	np	np	np	np	nn	np	nn	np	np	np	nn	np	nn	nn	np	np	nn	nn	nn	np	np	np	np	nn	np	nn	np	nn	np	nn	nn	np	np	nn	np
Marker2372660	<nnxnp>	{-0}	nn	nn	nn	nn	nn	np	np	np	nn	nn	np	nn	np	np	np	np	nn	np	nn	np	np	np	nn	np	nn	nn	np	np	nn	nn	nn	np	np	np	np	nn	np	nn	np	nn	np	nn	nn	np	np	nn	np
Marker2371665	<nnxnp>	{-0}	nn	nn	nn	nn	nn	np	np	np	nn	nn	np	nn	np	np	np	np	nn	np	nn	np	np	np	nn	np	nn	nn	np	np	nn	nn	nn	np	np	np	np	nn	np	nn	np	nn	np	nn	nn	np	np	nn	np
Marker2376236	<nnxnp>	{-0}	nn	nn	nn	nn	nn	np	np	np	nn	nn	np	nn	np	np	np	np	nn	np	nn	np	np	np	nn	np	nn	nn	np	np	nn	nn	nn	np	np	np	np	nn	np	nn	np	nn	np	nn	nn	np	np	nn	np
Marker2376808	<nnxnp>	{-1}	np	np	np	np	np	nn	nn	nn	np	np	nn	np	nn	nn	nn	nn	np	nn	np	nn	nn	nn	np	nn	np	np	nn	nn	np	np	np	nn	nn	nn	nn	np	nn	np	nn	np	nn	np	np	nn	nn	np	nn
Marker2374547	<nnxnp>	{-1}	np	np	np	np	np	nn	nn	nn	np	np	nn	np	nn	nn	nn	nn	np	nn	np	nn	nn	nn	np	nn	np	np	nn	nn	np	np	np	nn	nn	nn	nn	np	nn	np	nn	np	nn	np	np	nn	nn	np	nn
Marker2377038	<nnxnp>	{-1}	np	np	np	np	np	nn	nn	nn	np	np	nn	np	nn	nn	nn	nn	np	nn	np	nn	nn	nn	np	nn	np	np	nn	nn	np	np	np	nn	nn	nn	nn	np	nn	np	nn	np	nn	np	np	nn	nn	np	nn
Marker2377603	<nnxnp>	{-0}	nn	nn	nn	nn	nn	np	np	np	nn	nn	np	nn	np	np	np	np	nn	np	nn	np	np	np	nn	np	nn	nn	np	np	nn	nn	nn	np	np	np	np	nn	np	nn	np	nn	np	nn	nn	np	np	nn	np
Marker2374351	<nnxnp>	{-0}	nn	nn	nn	nn	nn	np	np	np	nn	nn	np	nn	np	np	np	np	nn	np	nn	np	np	np	nn	np	nn	nn	np	np	nn	nn	nn	np	np	np	np	nn	np	nn	np	nn	np	nn	nn	np	np	nn	np
Marker2380869	<lmxll>	{1-}	ll	ll	lm	lm	ll	lm	lm	ll	lm	ll	ll	ll	lm	lm	lm	ll	ll	lm	ll	lm	ll	ll	lm	ll	lm	ll	lm	ll	ll	ll	lm	ll	ll	lm	lm	ll	ll	lm	lm	lm	ll	lm	lm	lm	lm	ll	lm
Marker2380722	<lmxll>	{1-}	ll	ll	lm	lm	ll	lm	lm	ll	lm	ll	ll	ll	lm	lm	lm	ll	ll	lm	ll	lm	ll	ll	lm	ll	lm	ll	lm	ll	ll	ll	lm	ll	ll	lm	lm	ll	ll	lm	lm	lm	ll	lm	lm	lm	lm	ll	lm
Marker2379677	<nnxnp>	{-1}	np	np	np	np	np	nn	nn	nn	np	np	nn	np	nn	nn	nn	nn	np	nn	np	nn	nn	nn	np	nn	np	np	nn	nn	np	np	np	nn	nn	nn	nn	np	nn	np	nn	np	nn	np	np	nn	nn	np	nn
Marker2381469	<nnxnp>	{-1}	np	np	np	np	np	nn	nn	nn	np	np	nn	np	nn	nn	nn	nn	np	nn	np	nn	nn	nn	np	nn	np	np	nn	nn	np	np	np	nn	nn	nn	nn	np	nn	np	nn	np	nn	np	np	nn	nn	np	nn
Marker2380456	<nnxnp>	{-1}	np	np	np	np	np	nn	nn	nn	np	np	nn	np	nn	nn	nn	nn	np	nn	np	nn	nn	nn	np	nn	np	np	nn	nn	np	np	np	nn	nn	nn	nn	np	nn	np	nn	np	nn	np	np	nn	nn	np	nn
Marker2377828	<nnxnp>	{-0}	nn	nn	nn	nn	nn	np	np	np	nn	nn	np	nn	np	np	np	np	nn	np	nn	np	np	np	nn	np	nn	nn	np	np	nn	nn	nn	np	np	np	np	nn	np	nn	np	nn	np	nn	nn	np	np	nn	np
Marker2374250	<lmxll>	{1-}	ll	ll	lm	lm	ll	lm	lm	ll	lm	ll	ll	ll	lm	lm	lm	ll	ll	lm	ll	lm	ll	ll	lm	ll	lm	ll	lm	ll	ll	ll	lm	ll	ll	lm	lm	ll	ll	lm	lm	lm	ll	lm	lm	lm	lm	ll	lm
Marker2381064	<lmxll>	{1-}	ll	ll	lm	lm	ll	lm	lm	ll	lm	ll	ll	ll	lm	lm	lm	ll	ll	lm	ll	lm	ll	ll	lm	ll	lm	ll	lm	ll	ll	ll	lm	ll	ll	lm	lm	ll	ll	lm	lm	lm	ll	lm	lm	lm	lm	ll	lm
Marker2374098	<lmxll>	{1-}	ll	ll	lm	lm	ll	lm	lm	ll	lm	ll	ll	ll	lm	lm	lm	ll	ll	lm	ll	lm	ll	ll	lm	ll	lm	ll	lm	ll	ll	ll	lm	ll	ll	lm	lm	ll	ll	lm	lm	lm	ll	lm	lm	lm	lm	ll	lm
Marker2374719	<lmxll>	{0-}	lm	lm	ll	ll	lm	ll	ll	lm	ll	lm	lm	lm	ll	ll	ll	lm	lm	ll	lm	ll	lm	lm	ll	lm	ll	lm	ll	lm	lm	lm	ll	lm	lm	ll	ll	lm	lm	ll	ll	ll	lm	ll	ll	ll	ll	lm	ll
Marker2373760	<lmxll>	{1-}	ll	ll	lm	lm	ll	lm	lm	ll	lm	ll	ll	ll	lm	lm	lm	ll	ll	lm	ll	lm	ll	ll	lm	ll	lm	ll	lm	ll	ll	ll	lm	ll	ll	lm	lm	ll	ll	lm	lm	lm	ll	lm	lm	lm	lm	ll	lm
Marker2375150	<lmxll>	{1-}	ll	ll	lm	lm	ll	lm	lm	ll	lm	ll	ll	ll	lm	lm	lm	ll	ll	lm	ll	lm	ll	ll	lm	ll	lm	ll	lm	ll	ll	ll	lm	ll	ll	lm	lm	ll	ll	lm	lm	lm	ll	lm	lm	lm	lm	ll	lm
Marker2375658	<nnxnp>	{-1}	np	np	np	np	np	nn	nn	nn	np	np	nn	np	nn	nn	nn	nn	np	nn	np	nn	nn	nn	np	nn	np	np	nn	nn	np	np	np	nn	nn	nn	nn	np	nn	np	nn	np	nn	np	np	nn	nn	np	nn
Marker2375004	<nnxnp>	{-0}	nn	nn	nn	nn	nn	np	np	np	nn	nn	np	nn	np	np	np	np	nn	np	nn	np	np	np	nn	np	nn	nn	np	np	nn	nn	nn	np	np	np	np	nn	np	nn	np	nn	np	nn	nn	np	np	nn	np
Marker2375987	<nnxnp>	{-0}	nn	nn	nn	nn	nn	np	np	np	nn	nn	np	nn	np	np	np	np	nn	np	nn	np	np	np	nn	np	nn	nn	np	np	nn	nn	nn	np	np	np	np	nn	np	nn	np	nn	np	nn	nn	np	np	nn	np
Marker2376897	<nnxnp>	{-0}	nn	nn	nn	nn	nn	np	np	np	nn	nn	np	nn	np	np	np	np	nn	np	nn	np	np	np	nn	np	nn	nn	np	np	nn	nn	nn	np	np	np	np	nn	np	nn	np	nn	np	nn	nn	np	np	nn	np
Marker2375414	<nnxnp>	{-0}	nn	nn	nn	nn	nn	np	np	np	nn	nn	np	nn	np	np	np	np	nn	np	nn	np	np	np	nn	np	nn	nn	np	np	nn	nn	nn	np	np	np	np	nn	np	nn	np	nn	np	nn	nn	np	np	nn	np
Marker2376353	<nnxnp>	{-1}	np	np	np	np	np	nn	nn	nn	np	np	nn	np	nn	nn	nn	nn	np	nn	np	nn	nn	nn	np	nn	np	np	nn	nn	np	np	np	nn	nn	nn	nn	np	nn	np	nn	np	nn	np	np	nn	nn	np	nn
Marker2380899	<lmxll>	{1-}	ll	ll	lm	lm	ll	lm	lm	ll	lm	ll	ll	ll	lm	lm	lm	ll	ll	lm	ll	lm	ll	ll	lm	ll	lm	ll	lm	ll	ll	ll	lm	ll	ll	lm	lm	ll	ll	lm	lm	lm	ll	lm	lm	lm	lm	ll	lm
Marker2385769	<nnxnp>	{-1}	np	np	nn	np	nn	nn	nn	nn	np	np	nn	np	nn	nn	nn	nn	np	nn	np	nn	np	nn	np	nn	np	np	nn	nn	np	np	np	nn	nn	nn	nn	np	nn	np	nn	np	nn	np	np	nn	nn	np	nn
Marker2382359	<nnxnp>	{-1}	np	np	nn	np	nn	nn	nn	nn	np	np	nn	np	nn	nn	nn	nn	np	nn	np	nn	np	nn	np	nn	np	np	nn	nn	np	np	np	nn	nn	nn	nn	np	nn	np	nn	np	nn	np	np	nn	nn	np	nn
Marker2384701	<nnxnp>	{-0}	nn	nn	np	nn	np	np	np	np	nn	nn	np	nn	np	np	np	np	nn	np	nn	np	nn	np	nn	np	nn	nn	np	np	nn	nn	nn	np	np	np	np	nn	np	nn	np	nn	np	nn	nn	np	np	nn	np
Marker2381650	<nnxnp>	{-0}	nn	nn	np	nn	np	np	np	np	nn	nn	np	nn	np	np	np	np	nn	np	nn	np	nn	np	nn	np	nn	nn	np	np	nn	nn	nn	np	np	np	np	nn	np	nn	np	nn	np	nn	nn	np	np	nn	np
Marker2382905	<nnxnp>	{-1}	np	np	nn	np	nn	nn	nn	nn	np	np	nn	np	nn	nn	nn	nn	np	nn	np	nn	np	nn	np	nn	np	np	nn	nn	np	np	np	nn	nn	nn	nn	np	nn	np	nn	np	nn	np	np	nn	nn	np	nn
Marker2386589	<hkxhk>	{11}	hk	hk	hk	kk	hh	hk	hk	hh	kk	hk	hh	hk	hk	hk	hk	hh	hk	hk	hk	hk	hk	hh	kk	hh	kk	hk	hk	hh	hk	hk	kk	hh	hh	hk	hk	hk	hh	kk	hk	kk	hh	kk	kk	hk	hk	hk	hk
Marker2386211	<nnxnp>	{-1}	np	np	nn	np	nn	nn	nn	nn	np	np	nn	np	nn	nn	nn	nn	np	nn	np	nn	np	nn	np	nn	np	np	nn	nn	np	np	np	nn	nn	nn	nn	np	nn	np	nn	np	nn	np	np	nn	nn	np	nn
Marker2384381	<lmxll>	{1-}	ll	ll	lm	lm	ll	lm	lm	ll	lm	ll	ll	ll	lm	lm	lm	ll	ll	lm	ll	lm	ll	ll	lm	ll	lm	ll	lm	ll	ll	ll	lm	ll	ll	lm	lm	ll	ll	lm	lm	lm	ll	lm	lm	lm	lm	ll	lm
Marker2387425	<lmxll>	{0-}	lm	lm	ll	ll	lm	ll	ll	lm	ll	lm	lm	lm	ll	ll	ll	lm	lm	ll	lm	ll	lm	lm	ll	lm	ll	lm	ll	lm	lm	lm	ll	lm	lm	ll	ll	lm	lm	ll	ll	ll	lm	ll	ll	ll	ll	lm	ll
Marker2385564	<lmxll>	{0-}	lm	lm	ll	ll	lm	ll	ll	lm	ll	lm	lm	lm	ll	ll	ll	lm	lm	ll	lm	ll	lm	lm	ll	lm	ll	lm	ll	lm	lm	lm	ll	lm	lm	ll	ll	lm	lm	ll	ll	ll	lm	ll	ll	ll	ll	lm	ll
Marker2387853	<lmxll>	{1-}	ll	ll	lm	lm	ll	lm	lm	ll	lm	ll	ll	ll	lm	lm	lm	ll	ll	lm	ll	lm	ll	ll	lm	ll	lm	ll	lm	ll	ll	ll	lm	ll	ll	lm	lm	ll	ll	lm	lm	lm	ll	lm	lm	lm	lm	ll	lm
Marker2392199	<nnxnp>	{-0}	nn	nn	np	nn	np	np	np	np	nn	nn	nn	nn	np	np	np	np	nn	np	nn	np	nn	np	nn	np	nn	nn	np	np	nn	nn	nn	np	np	np	np	nn	np	nn	np	nn	np	nn	nn	np	np	nn	np
Marker2394520	<nnxnp>	{-1}	np	np	nn	np	nn	nn	nn	nn	np	np	np	np	nn	nn	nn	nn	np	nn	np	nn	np	nn	np	nn	np	np	nn	nn	np	np	np	nn	nn	nn	nn	np	nn	np	nn	np	nn	np	np	nn	nn	np	nn
Marker2389963	<nnxnp>	{-1}	np	np	nn	np	nn	nn	nn	nn	np	np	np	np	nn	nn	nn	nn	np	nn	np	nn	np	nn	np	nn	np	np	nn	nn	np	np	np	nn	nn	nn	nn	np	nn	np	nn	np	nn	np	np	nn	nn	np	nn
Marker2395398	<nnxnp>	{-0}	nn	nn	np	nn	np	np	np	np	nn	nn	nn	nn	np	np	np	np	nn	np	nn	np	nn	np	nn	np	nn	nn	np	np	nn	nn	nn	np	np	np	np	nn	np	nn	np	nn	np	nn	nn	np	np	nn	np
Marker2389438	<nnxnp>	{-0}	nn	nn	np	nn	np	np	np	np	nn	nn	nn	nn	np	np	np	np	nn	np	nn	np	nn	np	nn	np	nn	nn	np	np	nn	nn	nn	np	np	np	np	nn	np	nn	np	nn	np	nn	nn	np	np	nn	np
Marker2395847	<nnxnp>	{-1}	np	np	nn	np	nn	nn	nn	nn	np	np	np	np	nn	nn	nn	nn	np	nn	np	nn	np	nn	np	nn	np	np	nn	nn	np	np	np	nn	nn	nn	nn	np	nn	np	nn	np	nn	np	np	nn	nn	np	nn
Marker2395440	<nnxnp>	{-0}	nn	nn	np	nn	np	np	np	np	nn	nn	nn	nn	np	np	np	np	nn	np	nn	np	nn	np	nn	np	nn	nn	np	np	nn	nn	nn	np	np	np	np	nn	np	nn	np	nn	np	nn	nn	np	np	nn	np
Marker2393941	<nnxnp>	{-0}	nn	nn	np	nn	np	np	np	np	nn	nn	nn	nn	np	np	np	np	nn	np	nn	np	nn	np	nn	np	nn	nn	np	np	nn	nn	nn	np	np	np	np	nn	np	nn	np	nn	np	nn	nn	np	np	nn	np
Marker2394814	<nnxnp>	{-0}	nn	nn	np	nn	np	np	np	np	nn	nn	nn	nn	np	np	np	np	nn	np	nn	np	nn	np	nn	np	nn	nn	np	np	nn	nn	nn	np	np	np	np	nn	np	nn	np	nn	np	nn	nn	np	np	nn	np
Marker2390511	<nnxnp>	{-1}	np	np	nn	np	nn	nn	nn	nn	np	np	np	np	nn	nn	nn	nn	np	nn	np	nn	np	nn	np	nn	np	np	nn	nn	np	np	np	nn	nn	nn	nn	np	nn	np	nn	np	nn	np	np	nn	nn	np	nn
Marker2397216	<nnxnp>	{-0}	nn	nn	np	nn	np	np	np	np	nn	nn	nn	nn	np	np	np	np	nn	np	nn	np	nn	np	nn	np	nn	nn	np	np	nn	nn	nn	np	np	np	np	nn	np	nn	np	nn	np	nn	nn	np	np	nn	np
Marker2397636	<nnxnp>	{-0}	nn	nn	np	nn	np	np	np	np	nn	nn	nn	nn	np	np	np	np	nn	np	nn	np	nn	np	nn	np	nn	nn	np	np	nn	nn	nn	np	np	np	np	nn	np	nn	np	nn	np	nn	nn	np	np	nn	np
Marker2397167	<nnxnp>	{-0}	nn	nn	np	nn	np	np	np	np	nn	nn	nn	nn	np	np	np	np	nn	np	nn	np	nn	np	nn	np	nn	nn	np	np	nn	nn	nn	np	np	np	np	nn	np	nn	np	nn	np	nn	nn	np	np	nn	np
Marker2390662	<lmxll>	{1-}	ll	ll	lm	lm	ll	lm	lm	ll	lm	ll	ll	ll	lm	lm	lm	ll	ll	lm	ll	lm	ll	ll	lm	ll	lm	ll	lm	ll	ll	ll	lm	ll	ll	lm	lm	ll	ll	lm	lm	lm	ll	lm	lm	ll	lm	lm	lm
Marker2392829	<lmxll>	{1-}	ll	ll	lm	lm	ll	lm	lm	ll	lm	ll	ll	ll	lm	lm	lm	ll	ll	lm	ll	lm	ll	ll	lm	ll	lm	ll	lm	ll	ll	ll	lm	ll	ll	lm	lm	ll	ll	lm	lm	lm	ll	lm	lm	ll	lm	lm	lm
Marker2392665	<lmxll>	{1-}	ll	ll	lm	lm	ll	lm	lm	ll	lm	ll	ll	ll	lm	lm	lm	ll	ll	lm	ll	lm	ll	ll	lm	ll	lm	ll	lm	ll	ll	ll	lm	ll	ll	lm	lm	ll	ll	lm	lm	lm	ll	lm	lm	ll	lm	lm	lm
Marker2395170	<nnxnp>	{-1}	np	np	nn	np	nn	nn	nn	nn	np	np	np	np	nn	nn	nn	nn	np	nn	np	nn	np	nn	np	nn	np	np	nn	nn	np	np	np	nn	nn	nn	nn	np	nn	np	nn	np	nn	np	np	nn	nn	np	nn
Marker2396205	<nnxnp>	{-0}	nn	nn	np	nn	np	np	np	np	nn	nn	nn	nn	np	np	np	np	nn	np	nn	np	nn	np	nn	np	nn	nn	np	np	nn	nn	nn	np	np	np	np	nn	np	nn	np	nn	np	nn	nn	np	np	nn	np
Marker2391174	<nnxnp>	{-1}	np	np	nn	np	nn	nn	nn	nn	np	np	np	np	nn	nn	nn	nn	np	nn	np	nn	np	nn	np	nn	np	np	nn	nn	np	np	np	nn	nn	nn	nn	np	nn	np	nn	np	nn	np	np	nn	nn	np	nn
Marker2389167	<nnxnp>	{-0}	nn	nn	np	nn	np	np	np	np	nn	nn	nn	nn	np	np	np	np	nn	np	nn	np	nn	np	nn	np	nn	nn	np	np	nn	nn	nn	np	np	np	np	nn	np	nn	np	nn	np	nn	nn	np	np	nn	np
Marker2389528	<nnxnp>	{-0}	nn	nn	np	nn	np	np	np	np	nn	nn	nn	nn	np	np	np	np	nn	np	nn	np	nn	np	nn	np	nn	nn	np	np	nn	nn	nn	np	np	np	np	nn	np	nn	np	nn	np	nn	nn	np	np	nn	np
Marker2387456	<nnxnp>	{-0}	nn	nn	np	nn	np	np	np	np	nn	nn	np	nn	np	np	np	np	nn	np	nn	np	nn	np	nn	np	nn	nn	np	np	nn	nn	nn	np	np	np	np	nn	np	nn	np	nn	np	nn	nn	np	np	nn	np
Marker2389157	<nnxnp>	{-1}	np	np	nn	np	nn	nn	nn	nn	np	np	nn	np	nn	nn	nn	nn	np	nn	np	nn	np	nn	np	nn	np	np	nn	nn	np	np	np	nn	nn	nn	nn	np	nn	np	nn	np	nn	np	np	nn	nn	np	nn
Marker2385709	<nnxnp>	{-0}	nn	nn	np	nn	np	np	np	np	nn	nn	np	nn	np	np	np	np	nn	np	nn	np	nn	np	nn	np	nn	nn	np	np	nn	nn	nn	np	np	np	np	nn	np	nn	np	nn	np	nn	nn	np	np	nn	np
Marker2382102	<nnxnp>	{-0}	nn	nn	np	nn	np	np	np	np	nn	nn	np	nn	np	np	np	np	nn	np	nn	np	nn	np	nn	np	nn	nn	np	np	nn	nn	nn	np	np	np	np	nn	np	nn	np	nn	np	nn	nn	np	np	nn	np
Marker2382760	<nnxnp>	{-0}	nn	nn	np	nn	np	np	np	np	nn	nn	np	nn	np	np	np	np	nn	np	nn	np	nn	np	nn	np	nn	nn	np	np	nn	nn	nn	np	np	np	np	nn	np	nn	np	nn	np	nn	nn	np	np	nn	np
Marker2381501	<nnxnp>	{-1}	np	np	nn	np	nn	nn	nn	nn	np	np	nn	np	nn	nn	nn	nn	np	nn	np	nn	np	nn	np	nn	np	np	nn	nn	np	np	np	nn	nn	nn	nn	np	nn	np	nn	np	nn	np	np	nn	nn	np	nn
Marker2387598	<nnxnp>	{-1}	np	np	nn	np	nn	nn	nn	nn	np	np	nn	np	nn	nn	nn	nn	np	nn	np	nn	np	nn	np	nn	np	np	nn	nn	np	np	np	nn	nn	nn	nn	np	nn	np	nn	np	nn	np	np	nn	nn	np	nn
Marker2389054	<nnxnp>	{-1}	np	np	nn	np	nn	nn	nn	nn	np	np	nn	np	nn	nn	nn	nn	np	nn	np	nn	np	nn	np	nn	np	np	nn	nn	np	np	np	nn	nn	nn	nn	np	nn	np	nn	np	nn	np	np	nn	nn	np	nn
Marker2387143	<nnxnp>	{-0}	nn	nn	np	nn	np	np	np	np	nn	nn	np	nn	np	np	np	np	nn	np	nn	np	nn	np	nn	np	nn	nn	np	np	nn	nn	nn	np	np	np	np	nn	np	nn	np	nn	np	nn	nn	np	np	nn	np
Marker2388211	<nnxnp>	{-1}	np	np	nn	np	nn	nn	nn	nn	np	np	nn	np	nn	nn	nn	nn	np	nn	np	nn	np	nn	np	nn	np	np	nn	nn	np	np	np	nn	nn	nn	nn	np	nn	np	nn	np	nn	np	np	nn	nn	np	nn
Marker2387934	<nnxnp>	{-0}	nn	nn	np	nn	np	np	np	np	nn	nn	np	nn	np	np	np	np	nn	np	nn	np	nn	np	nn	np	nn	nn	np	np	nn	nn	nn	np	np	np	np	nn	np	nn	np	nn	np	nn	nn	np	np	nn	np
Marker2388833	<nnxnp>	{-0}	nn	nn	np	nn	np	np	np	np	nn	nn	np	nn	np	np	np	np	nn	np	nn	np	nn	np	nn	np	nn	nn	np	np	nn	nn	nn	np	np	np	np	nn	np	nn	np	nn	np	nn	nn	np	np	nn	np
Marker2386237	<nnxnp>	{-1}	np	np	nn	np	nn	nn	nn	nn	np	np	nn	np	nn	nn	nn	nn	np	nn	np	nn	np	nn	np	nn	np	np	nn	nn	np	np	np	nn	nn	nn	nn	np	nn	np	nn	np	nn	np	np	nn	nn	np	nn
Marker2390233	<nnxnp>	{-1}	np	np	nn	np	nn	nn	nn	nn	np	np	np	np	nn	nn	nn	nn	np	nn	np	nn	np	nn	np	nn	np	np	nn	nn	np	np	np	nn	nn	nn	nn	np	nn	np	nn	np	nn	np	np	nn	nn	np	nn
Marker2401357	<nnxnp>	{-1}	np	np	nn	np	nn	nn	nn	nn	np	np	np	np	nn	nn	nn	nn	np	nn	np	nn	np	nn	np	nn	np	np	nn	nn	np	np	np	nn	nn	nn	nn	np	nn	np	nn	np	nn	np	np	nn	nn	np	nn
Marker2399183	<nnxnp>	{-0}	nn	nn	np	nn	np	np	np	np	nn	nn	nn	nn	np	np	np	np	nn	np	nn	np	nn	np	nn	np	nn	nn	np	np	nn	nn	nn	np	np	np	np	nn	np	nn	np	nn	np	nn	nn	np	np	nn	np
Marker2400973	<nnxnp>	{-0}	nn	nn	np	nn	np	np	np	np	nn	nn	nn	nn	np	np	np	np	nn	np	nn	np	nn	np	nn	np	nn	nn	np	np	nn	nn	nn	np	np	np	np	nn	np	nn	np	nn	np	nn	nn	np	np	nn	np
Marker2397877	<nnxnp>	{-0}	nn	nn	np	nn	np	np	np	np	nn	nn	nn	nn	np	np	np	np	nn	np	nn	np	nn	np	nn	np	nn	nn	np	np	nn	nn	nn	np	np	np	np	nn	np	nn	np	nn	np	nn	nn	np	np	nn	np
Marker2389367	<nnxnp>	{-1}	np	np	nn	np	nn	nn	nn	nn	np	np	np	np	nn	nn	nn	nn	np	nn	np	nn	np	nn	np	nn	np	np	nn	nn	np	np	np	nn	nn	nn	nn	np	nn	np	nn	np	nn	np	np	nn	nn	np	nn
Marker2394300	<nnxnp>	{-1}	np	np	nn	np	nn	nn	nn	nn	np	np	np	np	nn	nn	nn	nn	np	nn	np	nn	np	nn	np	nn	np	np	nn	nn	np	np	np	nn	nn	nn	nn	np	nn	np	nn	np	nn	np	np	nn	nn	np	nn
Marker2394685	<nnxnp>	{-1}	np	np	nn	np	nn	nn	nn	nn	np	np	np	np	nn	nn	nn	nn	np	nn	np	nn	np	nn	np	nn	np	np	nn	nn	np	np	np	nn	nn	nn	nn	np	nn	np	nn	np	nn	np	np	nn	nn	np	nn
Marker2390050	<nnxnp>	{-0}	nn	nn	np	nn	np	np	np	np	nn	nn	nn	nn	np	np	np	np	nn	np	nn	np	nn	np	nn	np	nn	nn	np	np	nn	nn	nn	np	np	np	np	nn	np	nn	np	nn	np	nn	nn	np	np	nn	np
Marker2391444	<nnxnp>	{-1}	np	np	nn	np	nn	nn	nn	nn	np	np	np	np	nn	nn	nn	nn	np	nn	np	nn	np	nn	np	nn	np	np	nn	nn	np	np	np	nn	nn	nn	nn	np	nn	np	nn	np	nn	np	np	nn	nn	np	nn
Marker2389819	<nnxnp>	{-0}	nn	nn	np	nn	np	np	np	np	nn	nn	nn	nn	np	np	np	np	nn	np	nn	np	nn	np	nn	np	nn	nn	np	np	nn	nn	nn	np	np	np	np	nn	np	nn	np	nn	np	nn	nn	np	np	nn	np
Marker2390871	<nnxnp>	{-1}	np	np	nn	np	nn	nn	nn	nn	np	np	np	np	nn	nn	nn	nn	np	nn	np	nn	np	nn	np	nn	np	np	nn	nn	np	np	np	nn	nn	nn	nn	np	nn	np	nn	np	nn	np	np	nn	nn	np	nn
Marker2390422	<nnxnp>	{-1}	np	np	nn	np	nn	nn	nn	nn	np	np	np	np	nn	nn	nn	nn	np	nn	np	nn	np	nn	np	nn	np	np	nn	nn	np	np	np	nn	nn	nn	nn	np	nn	np	nn	np	nn	np	np	nn	nn	np	nn
Marker2395903	<nnxnp>	{-1}	np	np	nn	np	nn	nn	nn	nn	np	np	np	np	nn	nn	nn	nn	np	nn	np	nn	np	nn	np	nn	np	np	nn	nn	np	np	np	nn	nn	nn	nn	np	nn	np	nn	np	nn	np	np	nn	nn	np	nn
Marker2382318	<nnxnp>	{-1}	np	np	nn	np	nn	nn	nn	nn	np	np	np	np	nn	nn	nn	nn	np	nn	np	nn	np	nn	np	nn	np	np	nn	nn	np	np	np	nn	nn	nn	nn	np	nn	np	nn	np	nn	np	np	nn	nn	np	nn
Marker2394885	<nnxnp>	{-1}	np	np	nn	np	nn	nn	nn	nn	np	np	np	np	nn	nn	nn	nn	np	nn	np	nn	np	nn	np	nn	np	np	nn	nn	np	np	np	nn	nn	nn	nn	np	nn	np	nn	np	nn	np	np	nn	nn	np	nn
Marker2384458	<nnxnp>	{-1}	np	np	nn	np	nn	nn	nn	nn	np	np	nn	np	nn	nn	nn	nn	np	nn	np	nn	np	nn	np	nn	np	np	nn	nn	np	np	np	nn	nn	nn	nn	np	nn	np	nn	np	nn	np	np	nn	nn	np	nn
Marker2387670	<nnxnp>	{-0}	nn	nn	np	nn	np	np	np	np	nn	nn	np	nn	np	np	np	np	nn	np	nn	np	nn	np	nn	np	nn	nn	np	np	nn	nn	nn	np	np	np	np	nn	np	nn	np	nn	np	nn	nn	np	np	nn	np
Marker2386706	<nnxnp>	{-0}	nn	nn	np	nn	np	np	np	np	nn	nn	np	nn	np	np	np	np	nn	np	nn	np	nn	np	nn	np	nn	nn	np	np	nn	nn	nn	np	np	np	np	nn	np	nn	np	nn	np	nn	nn	np	np	nn	np
Marker2382808	<nnxnp>	{-1}	np	np	nn	np	nn	nn	nn	nn	np	np	np	np	nn	nn	nn	nn	np	nn	np	nn	np	nn	np	nn	np	np	nn	nn	np	np	np	nn	nn	nn	nn	np	nn	np	nn	np	nn	np	np	nn	nn	np	nn
Marker2389316	<nnxnp>	{-0}	nn	nn	np	nn	np	np	np	np	nn	nn	nn	nn	np	np	np	np	nn	np	nn	np	nn	np	nn	np	nn	nn	np	np	nn	nn	nn	np	np	np	np	nn	np	nn	np	nn	np	nn	nn	np	np	nn	np
Marker2395981	<nnxnp>	{-0}	nn	nn	np	nn	np	np	np	np	nn	nn	nn	nn	np	np	np	np	nn	np	nn	np	nn	np	nn	np	nn	nn	np	np	nn	nn	nn	np	np	np	np	nn	np	nn	np	nn	np	nn	nn	np	np	nn	np
Marker2390517	<nnxnp>	{-1}	np	np	nn	np	nn	nn	nn	nn	np	np	np	np	nn	nn	nn	nn	np	nn	np	nn	np	nn	np	nn	np	np	nn	nn	np	np	np	nn	nn	nn	nn	np	nn	np	nn	np	nn	np	np	nn	nn	np	nn
Marker2391685	<nnxnp>	{-1}	np	np	nn	np	nn	nn	nn	nn	np	np	np	np	nn	nn	nn	nn	np	nn	np	nn	np	nn	np	nn	np	np	nn	nn	np	np	np	nn	nn	nn	nn	np	nn	np	nn	np	nn	np	np	nn	nn	np	nn
Marker2406489	<lmxll>	{1-}	lm	ll	lm	lm	ll	lm	ll	ll	lm	ll	ll	ll	lm	lm	lm	ll	ll	ll	ll	lm	ll	ll	lm	lm	lm	ll	lm	ll	ll	ll	ll	lm	ll	lm	lm	ll	ll	lm	lm	lm	ll	lm	lm	ll	lm	lm	lm
Marker2404807	<lmxll>	{1-}	lm	ll	lm	lm	ll	lm	ll	ll	lm	ll	ll	ll	lm	lm	lm	ll	ll	ll	ll	lm	ll	ll	lm	lm	lm	ll	lm	ll	ll	ll	ll	lm	ll	lm	lm	ll	ll	lm	lm	lm	ll	lm	lm	ll	lm	lm	lm
Marker2396311	<lmxll>	{1-}	lm	ll	lm	lm	ll	lm	ll	ll	lm	ll	ll	ll	lm	lm	lm	ll	ll	ll	ll	lm	ll	ll	lm	lm	lm	ll	lm	ll	ll	ll	ll	lm	ll	lm	lm	ll	ll	lm	lm	lm	ll	lm	lm	ll	lm	lm	lm
Marker2404918	<lmxll>	{1-}	lm	ll	lm	lm	ll	lm	ll	ll	lm	ll	ll	ll	lm	lm	lm	ll	ll	ll	ll	lm	ll	ll	lm	lm	lm	ll	lm	ll	ll	ll	ll	lm	ll	lm	lm	ll	ll	lm	lm	lm	ll	lm	lm	ll	lm	lm	lm
Marker2407732	<lmxll>	{1-}	lm	ll	lm	lm	ll	lm	ll	ll	lm	ll	ll	ll	lm	lm	lm	ll	ll	ll	ll	lm	ll	ll	lm	lm	lm	ll	lm	ll	ll	ll	ll	lm	ll	lm	lm	ll	ll	lm	lm	lm	ll	lm	lm	ll	lm	lm	lm
Marker2399068	<nnxnp>	{-1}	np	np	nn	np	nn	nn	nn	nn	np	np	np	np	nn	nn	nn	nn	np	nn	np	nn	np	nn	np	nn	np	np	nn	nn	np	np	np	nn	nn	nn	nn	np	nn	np	nn	np	nn	np	np	nn	nn	np	nn
Marker2398947	<nnxnp>	{-0}	nn	nn	np	nn	np	np	np	np	nn	nn	nn	nn	np	np	np	np	nn	np	nn	np	nn	np	nn	np	nn	nn	np	np	nn	nn	nn	np	np	np	np	nn	np	nn	np	nn	np	nn	nn	np	np	nn	np
Marker2399134	<nnxnp>	{-0}	nn	nn	np	nn	np	np	np	np	nn	nn	nn	nn	np	np	np	np	nn	np	nn	np	nn	np	nn	np	nn	nn	np	np	nn	nn	nn	np	np	np	np	nn	np	nn	np	nn	np	nn	nn	np	np	nn	np
Marker2401434	<nnxnp>	{-1}	np	np	nn	np	nn	nn	nn	nn	np	np	np	np	nn	nn	nn	nn	np	nn	np	nn	np	nn	np	nn	np	np	nn	nn	np	np	np	nn	nn	nn	nn	np	nn	np	nn	np	nn	nn	np	nn	nn	np	nn
Marker2401048	<nnxnp>	{-1}	np	np	nn	np	nn	nn	nn	nn	np	np	np	np	nn	nn	nn	nn	np	nn	np	nn	np	nn	np	nn	np	np	nn	nn	np	np	np	nn	nn	nn	nn	np	nn	np	nn	np	nn	nn	np	nn	nn	np	nn
Marker2476391	<lmxll>	{1-}	lm	ll	lm	lm	ll	lm	ll	ll	lm	ll	ll	ll	lm	lm	lm	ll	ll	ll	ll	lm	ll	ll	lm	lm	lm	ll	lm	ll	ll	ll	ll	lm	ll	lm	lm	ll	ll	lm	lm	lm	ll	lm	lm	ll	ll	lm	lm
Marker2466695	<lmxll>	{1-}	lm	ll	lm	lm	ll	lm	ll	ll	lm	ll	ll	ll	lm	lm	lm	ll	ll	ll	ll	lm	ll	ll	lm	lm	lm	ll	lm	ll	ll	ll	ll	lm	ll	lm	lm	ll	ll	lm	lm	lm	ll	lm	lm	ll	ll	lm	lm
Marker2477677	<lmxll>	{1-}	lm	ll	lm	lm	ll	lm	ll	ll	lm	ll	ll	ll	lm	lm	lm	ll	ll	ll	ll	lm	ll	ll	lm	lm	lm	ll	lm	ll	ll	ll	ll	lm	ll	lm	lm	ll	ll	lm	lm	lm	ll	lm	lm	ll	ll	lm	lm
Marker2479054	<lmxll>	{1-}	lm	ll	lm	lm	ll	lm	ll	ll	lm	ll	ll	ll	lm	lm	lm	ll	ll	ll	ll	lm	ll	ll	lm	lm	lm	ll	lm	ll	ll	ll	ll	lm	ll	lm	lm	ll	ll	lm	lm	lm	ll	lm	lm	ll	ll	lm	lm
Marker2401556	<nnxnp>	{-1}	np	np	nn	np	nn	nn	nn	nn	np	np	np	np	nn	nn	nn	nn	np	nn	np	nn	np	nn	np	nn	np	np	nn	nn	np	np	np	nn	nn	nn	nn	np	nn	np	nn	np	nn	nn	np	nn	nn	np	nn
Marker2443122	<lmxll>	{1-}	lm	ll	lm	lm	ll	lm	ll	ll	lm	ll	ll	ll	lm	lm	lm	ll	ll	ll	ll	lm	ll	ll	lm	lm	lm	ll	lm	ll	ll	ll	ll	lm	ll	lm	lm	ll	ll	lm	lm	lm	ll	lm	lm	ll	lm	lm	lm
Marker2449263	<lmxll>	{1-}	lm	ll	lm	lm	ll	lm	ll	ll	lm	ll	ll	ll	lm	lm	lm	ll	ll	ll	ll	lm	ll	ll	lm	lm	lm	ll	lm	ll	ll	ll	ll	lm	ll	lm	lm	ll	ll	lm	lm	lm	ll	lm	lm	ll	lm	lm	lm
Marker2445237	<lmxll>	{1-}	lm	ll	lm	lm	ll	lm	ll	ll	lm	ll	ll	ll	lm	lm	lm	ll	ll	ll	ll	lm	ll	ll	lm	lm	lm	ll	lm	ll	ll	ll	ll	lm	ll	lm	lm	ll	ll	lm	lm	lm	ll	lm	lm	ll	lm	lm	lm
Marker2447381	<lmxll>	{1-}	lm	ll	lm	lm	ll	lm	ll	ll	lm	ll	ll	ll	lm	lm	lm	ll	ll	ll	ll	lm	ll	ll	lm	lm	lm	ll	lm	ll	ll	ll	ll	lm	ll	lm	lm	ll	ll	lm	lm	lm	ll	lm	lm	ll	lm	lm	lm
Marker2415043	<lmxll>	{1-}	lm	ll	lm	lm	ll	lm	ll	ll	lm	ll	ll	ll	lm	lm	lm	ll	ll	ll	ll	lm	ll	ll	lm	lm	lm	ll	lm	ll	ll	ll	ll	lm	ll	lm	lm	ll	ll	lm	lm	lm	ll	lm	lm	ll	lm	lm	lm
Marker2432365	<lmxll>	{0-}	ll	lm	ll	ll	lm	ll	lm	lm	ll	lm	lm	lm	ll	ll	ll	lm	lm	lm	lm	ll	lm	lm	ll	ll	ll	lm	ll	lm	lm	lm	lm	ll	lm	ll	ll	lm	lm	ll	ll	ll	lm	ll	ll	lm	ll	ll	ll
Marker2413208	<lmxll>	{1-}	lm	ll	lm	lm	ll	lm	ll	ll	lm	ll	ll	ll	lm	lm	lm	ll	ll	ll	ll	lm	ll	ll	lm	lm	lm	ll	lm	ll	ll	ll	ll	lm	ll	lm	lm	ll	ll	lm	lm	lm	ll	lm	lm	ll	lm	lm	lm
Marker2418809	<lmxll>	{1-}	lm	ll	lm	lm	ll	lm	ll	ll	lm	ll	ll	ll	lm	lm	lm	ll	ll	ll	ll	lm	ll	ll	lm	lm	lm	ll	lm	ll	ll	ll	ll	lm	ll	lm	lm	ll	ll	lm	lm	lm	ll	lm	lm	ll	lm	lm	lm
Marker2424215	<lmxll>	{1-}	lm	ll	lm	lm	ll	lm	ll	ll	lm	ll	ll	ll	lm	lm	lm	ll	ll	ll	ll	lm	ll	ll	lm	lm	lm	ll	lm	ll	ll	ll	ll	lm	ll	lm	lm	ll	ll	lm	lm	lm	ll	lm	lm	ll	lm	lm	lm
Marker2435558	<lmxll>	{1-}	lm	ll	lm	lm	ll	lm	ll	ll	lm	ll	ll	ll	lm	lm	lm	ll	ll	ll	ll	lm	ll	ll	lm	lm	lm	ll	lm	ll	ll	ll	ll	lm	ll	lm	lm	ll	ll	lm	lm	lm	ll	lm	lm	ll	lm	lm	lm
Marker2472064	<lmxll>	{1-}	lm	ll	lm	lm	ll	lm	ll	ll	lm	ll	ll	ll	lm	lm	lm	ll	ll	ll	ll	lm	ll	ll	lm	lm	lm	ll	lm	ll	ll	ll	ll	lm	ll	lm	lm	ll	ll	lm	lm	lm	ll	lm	lm	ll	ll	lm	lm
Marker2477716	<lmxll>	{1-}	lm	ll	lm	lm	ll	lm	ll	ll	lm	ll	ll	ll	lm	lm	lm	ll	ll	ll	ll	lm	ll	ll	lm	lm	lm	ll	lm	ll	ll	ll	ll	lm	ll	lm	lm	ll	ll	lm	lm	lm	ll	lm	lm	ll	ll	lm	lm
Marker2471781	<lmxll>	{1-}	lm	ll	lm	lm	ll	lm	ll	ll	lm	ll	ll	ll	lm	lm	lm	ll	ll	ll	ll	lm	ll	ll	lm	lm	lm	ll	lm	ll	ll	ll	ll	lm	ll	lm	lm	ll	ll	lm	lm	lm	ll	lm	lm	ll	ll	lm	lm
Marker2474808	<lmxll>	{1-}	lm	ll	lm	lm	ll	lm	ll	ll	lm	ll	ll	ll	lm	lm	lm	ll	ll	ll	ll	lm	ll	ll	lm	lm	lm	ll	lm	ll	ll	ll	ll	lm	ll	lm	lm	ll	ll	lm	lm	lm	ll	lm	lm	ll	ll	lm	lm
Marker2468997	<lmxll>	{0-}	ll	lm	ll	ll	lm	ll	lm	lm	ll	lm	lm	lm	ll	ll	ll	lm	lm	lm	lm	ll	lm	lm	ll	ll	ll	lm	ll	lm	lm	lm	lm	ll	lm	ll	ll	lm	lm	ll	ll	ll	lm	ll	ll	lm	lm	ll	ll
Marker2402837	<nnxnp>	{-0}	nn	nn	np	nn	np	np	np	np	nn	nn	nn	nn	np	np	np	np	nn	np	nn	np	nn	np	nn	np	nn	nn	np	np	nn	nn	np	np	np	np	np	nn	np	nn	np	nn	np	np	nn	np	np	nn	np
Marker2403259	<nnxnp>	{-1}	np	np	nn	np	nn	nn	nn	nn	np	np	np	np	nn	nn	nn	nn	np	nn	np	nn	np	nn	np	nn	np	np	nn	nn	np	np	nn	nn	nn	nn	nn	np	nn	np	nn	np	nn	nn	np	nn	nn	np	nn
Marker2402220	<nnxnp>	{-0}	nn	nn	np	nn	np	np	np	np	nn	nn	nn	nn	np	np	np	np	nn	np	nn	np	nn	np	nn	np	nn	nn	np	np	nn	nn	np	np	np	np	np	nn	np	nn	np	nn	np	np	nn	np	np	nn	np
Marker2402098	<nnxnp>	{-0}	nn	nn	np	nn	np	np	np	np	nn	nn	nn	nn	np	np	np	np	nn	np	nn	np	nn	np	nn	np	nn	nn	np	np	nn	nn	np	np	np	np	np	nn	np	nn	np	nn	np	np	nn	np	np	nn	np
Marker2402972	<nnxnp>	{-1}	np	np	nn	np	nn	nn	nn	nn	np	np	np	np	nn	nn	nn	nn	np	nn	np	nn	np	nn	np	nn	np	np	nn	nn	np	np	nn	nn	nn	nn	nn	np	nn	np	nn	np	nn	nn	np	nn	nn	np	nn
Marker2401636	<nnxnp>	{-1}	np	np	nn	np	nn	nn	nn	nn	np	np	np	np	nn	nn	nn	nn	np	nn	np	nn	np	nn	np	nn	np	np	nn	nn	np	np	nn	nn	nn	nn	nn	np	nn	np	nn	np	nn	nn	np	nn	nn	np	nn
Marker2403114	<nnxnp>	{-0}	nn	nn	np	nn	np	np	np	np	nn	nn	nn	nn	np	np	np	np	nn	np	nn	np	nn	np	nn	np	nn	nn	np	np	nn	nn	np	np	np	np	np	nn	np	nn	np	nn	np	np	nn	np	np	nn	np
Marker2403025	<nnxnp>	{-1}	np	np	nn	np	nn	nn	nn	nn	np	np	np	np	nn	nn	nn	nn	np	nn	np	nn	np	nn	np	nn	np	np	nn	nn	np	np	nn	nn	nn	nn	nn	np	nn	np	nn	np	nn	nn	np	nn	nn	np	nn
Marker2403622	<nnxnp>	{-1}	np	np	nn	np	nn	nn	nn	nn	np	nn	np	np	nn	nn	nn	nn	np	nn	np	nn	np	nn	np	nn	np	np	nn	nn	np	np	nn	nn	nn	nn	nn	np	nn	np	nn	np	nn	nn	np	nn	nn	np	nn
Marker2404520	<nnxnp>	{-0}	nn	nn	np	nn	np	np	np	np	nn	np	nn	nn	np	np	np	np	nn	np	nn	np	nn	np	nn	np	nn	nn	np	np	nn	nn	np	np	np	np	np	nn	np	nn	np	nn	np	np	nn	np	np	nn	np
Marker2403425	<nnxnp>	{-0}	nn	nn	np	nn	np	np	np	np	nn	np	nn	nn	np	np	np	np	nn	np	nn	np	nn	np	nn	np	nn	nn	np	np	nn	nn	np	np	np	np	np	nn	np	nn	np	nn	np	np	nn	np	np	nn	np
Marker2404139	<nnxnp>	{-1}	np	np	nn	np	nn	nn	nn	nn	np	nn	np	np	nn	nn	nn	nn	np	nn	np	nn	np	nn	np	nn	np	np	nn	nn	np	np	nn	nn	nn	nn	nn	np	nn	np	nn	np	nn	nn	np	nn	nn	np	nn
Marker2404185	<nnxnp>	{-1}	np	np	nn	np	nn	nn	nn	nn	np	nn	np	np	nn	nn	nn	nn	np	nn	np	nn	np	nn	np	nn	np	np	nn	nn	np	np	nn	nn	nn	nn	nn	np	nn	np	nn	np	nn	nn	np	nn	nn	np	nn
Marker2403449	<nnxnp>	{-0}	nn	nn	np	nn	np	np	np	np	nn	np	nn	nn	np	np	np	np	nn	np	nn	np	nn	np	nn	np	nn	nn	np	np	nn	nn	np	np	np	np	np	nn	np	nn	np	nn	np	np	nn	np	np	nn	np
Marker2405545	<nnxnp>	{-0}	nn	nn	np	nn	np	np	np	np	nn	np	nn	nn	np	np	np	np	nn	np	nn	np	nn	np	nn	np	nn	nn	np	np	nn	nn	np	np	np	np	np	nn	np	nn	np	nn	np	np	nn	np	np	nn	np
Marker2405154	<nnxnp>	{-0}	nn	nn	np	nn	np	np	np	np	nn	np	nn	nn	np	np	np	np	nn	np	nn	np	nn	np	nn	np	nn	nn	np	np	nn	nn	np	np	np	np	np	nn	np	nn	np	nn	np	np	nn	np	np	nn	np
Marker2406308	<nnxnp>	{-0}	nn	nn	np	nn	np	np	np	np	nn	np	nn	nn	np	np	np	np	nn	np	nn	np	nn	np	nn	np	nn	nn	np	np	nn	nn	np	np	np	np	np	nn	np	nn	np	nn	np	np	nn	np	np	nn	np
Marker2406044	<nnxnp>	{-0}	nn	nn	np	nn	np	np	np	np	nn	np	nn	nn	np	np	np	np	nn	np	nn	np	nn	np	nn	np	nn	nn	np	np	nn	nn	np	np	np	np	np	nn	np	nn	np	nn	np	np	nn	np	np	nn	np
Marker2405291	<nnxnp>	{-0}	nn	nn	np	nn	np	np	np	np	nn	np	nn	nn	np	np	np	np	nn	np	nn	np	nn	np	nn	np	nn	nn	np	np	nn	nn	np	np	np	np	np	nn	np	nn	np	nn	np	np	nn	np	np	nn	np
Marker2405189	<nnxnp>	{-1}	np	np	nn	np	nn	nn	nn	nn	np	nn	np	np	nn	nn	nn	nn	np	nn	np	nn	np	nn	np	nn	np	np	nn	nn	np	np	nn	nn	nn	nn	nn	np	nn	np	nn	np	nn	nn	np	nn	nn	np	nn
Marker2407827	<nnxnp>	{-1}	nn	np	nn	np	nn	nn	nn	nn	np	nn	np	np	nn	nn	nn	nn	np	nn	np	nn	np	nn	np	nn	np	np	nn	nn	np	np	nn	nn	nn	nn	nn	np	nn	np	nn	np	nn	nn	np	nn	nn	np	nn
Marker2407936	<nnxnp>	{-1}	nn	np	nn	np	nn	nn	nn	nn	np	nn	np	np	nn	nn	nn	nn	np	nn	np	nn	np	nn	np	nn	np	np	nn	nn	np	np	nn	nn	nn	nn	nn	np	nn	np	nn	np	nn	nn	np	nn	nn	np	nn
Marker2406651	<nnxnp>	{-1}	nn	np	nn	np	nn	nn	nn	nn	np	nn	np	np	nn	nn	nn	nn	np	nn	np	nn	np	nn	np	nn	np	np	nn	nn	np	np	nn	nn	nn	nn	nn	np	nn	np	nn	np	nn	nn	np	nn	nn	np	nn
Marker2408154	<nnxnp>	{-0}	np	nn	np	nn	np	np	np	np	nn	np	nn	nn	np	np	np	np	nn	np	nn	np	nn	np	nn	np	nn	nn	np	np	nn	nn	np	np	np	np	np	nn	np	nn	np	nn	np	np	nn	np	np	nn	np
Marker2407016	<nnxnp>	{-1}	nn	np	nn	np	nn	nn	nn	nn	np	nn	np	np	nn	nn	nn	nn	np	nn	np	nn	np	nn	np	nn	np	np	nn	nn	np	np	nn	nn	nn	nn	nn	np	nn	np	nn	np	nn	nn	np	nn	nn	np	nn
Marker2407243	<nnxnp>	{-0}	np	nn	np	nn	np	np	np	np	nn	np	nn	nn	np	np	np	np	nn	np	nn	np	nn	np	nn	np	nn	nn	np	np	nn	nn	np	np	np	np	np	nn	np	nn	np	nn	np	np	nn	np	np	nn	np
Marker2407289	<nnxnp>	{-0}	np	nn	np	nn	np	np	np	np	nn	np	nn	nn	np	np	np	np	nn	np	nn	np	nn	np	nn	np	nn	nn	np	np	nn	nn	np	np	np	np	np	nn	np	nn	np	nn	np	np	nn	np	np	nn	np
Marker2487268	<lmxll>	{1-}	lm	ll	lm	lm	ll	lm	ll	ll	lm	ll	ll	ll	lm	lm	lm	lm	ll	ll	ll	lm	ll	ll	lm	lm	lm	ll	lm	ll	ll	ll	ll	lm	ll	lm	lm	ll	ll	lm	lm	lm	ll	lm	lm	ll	ll	lm	lm
Marker2499453	<lmxll>	{1-}	lm	ll	lm	lm	ll	lm	ll	ll	lm	ll	ll	ll	lm	lm	lm	lm	ll	ll	ll	lm	ll	ll	lm	lm	lm	ll	lm	ll	ll	ll	ll	lm	ll	lm	lm	ll	ll	lm	lm	lm	ll	lm	lm	ll	ll	lm	lm
Marker2500890	<lmxll>	{1-}	lm	ll	lm	lm	ll	lm	ll	ll	lm	ll	ll	ll	lm	lm	lm	lm	ll	ll	ll	lm	ll	ll	lm	lm	lm	ll	lm	ll	ll	ll	ll	lm	ll	lm	lm	ll	ll	lm	lm	lm	ll	lm	lm	ll	ll	lm	lm
Marker2506248	<lmxll>	{1-}	lm	ll	lm	lm	ll	lm	ll	ll	lm	ll	ll	ll	lm	lm	lm	lm	ll	ll	ll	lm	ll	ll	lm	lm	lm	ll	lm	ll	ll	ll	ll	lm	ll	lm	lm	ll	ll	lm	lm	lm	ll	lm	lm	ll	ll	lm	lm
Marker2505052	<lmxll>	{1-}	lm	ll	lm	lm	ll	lm	ll	ll	lm	ll	ll	ll	lm	lm	lm	lm	ll	ll	ll	lm	ll	ll	lm	lm	lm	ll	lm	ll	ll	ll	ll	lm	ll	lm	lm	ll	ll	lm	lm	lm	ll	lm	lm	ll	ll	lm	lm
Marker2502950	<lmxll>	{1-}	lm	ll	lm	lm	ll	lm	ll	ll	lm	ll	ll	ll	lm	lm	lm	lm	ll	ll	ll	lm	ll	ll	lm	lm	lm	ll	lm	ll	ll	ll	ll	lm	ll	lm	lm	ll	ll	lm	lm	lm	ll	lm	lm	ll	ll	lm	lm
Marker2486999	<lmxll>	{0-}	ll	lm	ll	ll	lm	ll	lm	lm	ll	lm	lm	lm	ll	ll	ll	ll	lm	lm	lm	ll	lm	lm	ll	ll	ll	lm	ll	lm	lm	lm	lm	ll	lm	ll	ll	lm	lm	ll	ll	ll	lm	ll	ll	lm	lm	ll	ll
Marker2414489	<nnxnp>	{-1}	nn	np	nn	np	nn	nn	nn	nn	np	nn	np	np	nn	nn	nn	nn	np	nn	np	nn	np	nn	np	nn	nn	np	nn	nn	np	np	nn	nn	nn	nn	np	np	nn	np	nn	np	nn	nn	np	nn	nn	np	nn
Marker2426361	<nnxnp>	{-0}	np	nn	np	nn	np	np	np	np	nn	np	nn	nn	np	np	np	np	nn	np	nn	np	nn	np	nn	np	np	nn	np	np	nn	nn	np	np	np	np	nn	nn	np	nn	np	nn	np	np	nn	np	np	nn	np
Marker2426856	<nnxnp>	{-1}	nn	np	nn	np	nn	nn	nn	nn	np	nn	np	np	nn	nn	nn	nn	np	nn	np	nn	np	nn	np	nn	nn	np	nn	nn	np	np	nn	nn	nn	nn	np	np	nn	np	nn	np	nn	nn	np	nn	nn	np	nn
Marker2424565	<nnxnp>	{-0}	np	nn	np	nn	np	np	np	np	nn	np	nn	nn	np	np	np	np	nn	np	nn	np	nn	np	nn	np	np	nn	np	np	nn	nn	np	np	np	np	nn	nn	np	nn	np	nn	np	np	nn	np	np	nn	np
Marker2426897	<nnxnp>	{-0}	np	nn	np	nn	np	np	np	np	nn	np	nn	nn	np	np	np	np	nn	np	nn	np	nn	np	nn	np	np	nn	np	np	nn	nn	np	np	np	np	nn	nn	np	nn	np	nn	np	np	nn	np	np	nn	np
Marker2423557	<nnxnp>	{-0}	np	nn	np	nn	np	np	np	np	nn	np	nn	nn	np	np	np	np	nn	np	nn	np	nn	np	nn	np	np	nn	np	np	nn	nn	np	np	np	np	nn	nn	np	nn	np	nn	np	np	nn	np	np	nn	np
Marker2424753	<nnxnp>	{-1}	nn	np	nn	np	nn	nn	nn	nn	np	nn	np	np	nn	nn	nn	nn	np	nn	np	nn	np	nn	np	nn	nn	np	nn	nn	np	np	nn	nn	nn	nn	np	np	nn	np	nn	np	nn	nn	np	nn	nn	np	nn
Marker2422160	<nnxnp>	{-0}	np	nn	np	nn	np	np	np	np	nn	np	nn	nn	np	np	np	np	nn	np	nn	np	nn	np	nn	np	np	nn	np	np	nn	nn	np	np	np	np	nn	nn	np	nn	np	nn	np	np	nn	np	np	nn	np
Marker2426145	<nnxnp>	{-1}	nn	np	nn	np	nn	nn	nn	nn	np	nn	np	np	nn	nn	nn	nn	np	nn	np	nn	np	nn	np	nn	nn	np	nn	nn	np	np	nn	nn	nn	nn	np	np	nn	np	nn	np	nn	nn	np	nn	nn	np	nn
Marker2424490	<nnxnp>	{-1}	nn	np	nn	np	nn	nn	nn	nn	np	nn	np	np	nn	nn	nn	nn	np	nn	np	nn	np	nn	np	nn	nn	np	nn	nn	np	np	nn	nn	nn	nn	np	np	nn	np	nn	np	nn	nn	np	nn	nn	np	nn
Marker2428544	<nnxnp>	{-0}	np	nn	np	nn	np	np	np	np	nn	np	nn	nn	np	np	np	np	nn	np	nn	np	nn	np	nn	np	np	nn	np	np	nn	nn	np	np	np	np	nn	nn	np	nn	np	nn	np	np	nn	np	np	nn	np
Marker2435332	<nnxnp>	{-1}	nn	np	nn	np	nn	nn	nn	nn	np	nn	np	np	nn	nn	nn	nn	np	nn	np	nn	np	nn	np	nn	nn	np	nn	nn	np	np	nn	nn	nn	nn	np	np	nn	nn	nn	np	nn	nn	np	nn	nn	np	nn
Marker2435876	<nnxnp>	{-1}	nn	np	nn	np	nn	nn	nn	nn	np	nn	np	np	nn	nn	nn	nn	np	nn	np	nn	np	nn	np	nn	nn	np	nn	nn	np	np	nn	nn	nn	nn	np	np	nn	nn	nn	np	nn	nn	np	nn	nn	np	nn
Marker2427557	<nnxnp>	{-0}	np	nn	np	nn	np	np	np	np	nn	np	nn	nn	np	np	np	np	nn	np	nn	np	nn	np	nn	np	np	nn	np	np	nn	nn	np	np	np	np	nn	nn	np	nn	np	nn	np	np	nn	np	np	nn	np
Marker2472226	<lmxll>	{1-}	lm	ll	lm	lm	ll	lm	ll	ll	lm	ll	ll	ll	lm	lm	lm	ll	ll	ll	ll	lm	ll	ll	lm	lm	lm	ll	lm	ll	ll	ll	ll	lm	ll	lm	lm	ll	ll	lm	lm	lm	ll	lm	lm	ll	ll	lm	lm
Marker2425401	<nnxnp>	{-0}	np	nn	np	nn	np	np	np	np	nn	np	nn	nn	np	np	np	np	nn	np	nn	np	nn	np	nn	np	np	nn	np	np	nn	nn	np	np	np	np	nn	nn	np	nn	np	nn	np	np	nn	np	np	nn	np
Marker2422473	<nnxnp>	{-0}	np	nn	np	nn	np	np	np	np	nn	np	nn	nn	np	np	np	np	nn	np	nn	np	nn	np	nn	np	np	nn	np	np	nn	nn	np	np	np	np	nn	nn	np	nn	np	nn	np	np	nn	np	np	nn	np
Marker2426541	<nnxnp>	{-1}	nn	np	nn	np	nn	nn	nn	nn	np	nn	np	np	nn	nn	nn	nn	np	nn	np	nn	np	nn	np	nn	nn	np	nn	nn	np	np	nn	nn	nn	nn	np	np	nn	np	nn	np	nn	nn	np	nn	nn	np	nn
Marker2421765	<nnxnp>	{-1}	nn	np	nn	np	nn	nn	nn	nn	np	nn	np	np	nn	nn	nn	nn	np	nn	np	nn	np	nn	np	nn	nn	np	nn	nn	np	np	nn	nn	nn	nn	np	np	nn	np	nn	np	nn	nn	np	nn	nn	np	nn
Marker2456981	<lmxll>	{1-}	lm	ll	lm	lm	ll	lm	ll	ll	lm	ll	ll	ll	lm	lm	lm	ll	ll	ll	ll	lm	ll	ll	lm	lm	lm	ll	lm	ll	ll	ll	ll	lm	ll	lm	lm	ll	ll	lm	lm	lm	ll	lm	lm	ll	lm	lm	lm
Marker2426245	<lmxll>	{1-}	lm	ll	lm	lm	ll	lm	ll	ll	lm	ll	ll	ll	lm	lm	lm	ll	ll	ll	ll	lm	ll	ll	lm	lm	lm	ll	lm	ll	ll	ll	ll	lm	ll	lm	lm	ll	ll	lm	lm	lm	ll	lm	lm	ll	lm	lm	lm
Marker2478651	<lmxll>	{1-}	lm	ll	lm	lm	ll	lm	ll	ll	lm	ll	ll	ll	lm	lm	lm	ll	ll	ll	ll	lm	ll	ll	lm	lm	lm	ll	lm	ll	ll	ll	ll	lm	ll	lm	lm	ll	ll	lm	lm	lm	ll	lm	lm	ll	lm	lm	lm
Marker2466178	<lmxll>	{1-}	lm	ll	lm	lm	ll	lm	ll	ll	lm	ll	ll	ll	lm	lm	lm	ll	ll	ll	ll	lm	ll	ll	lm	lm	lm	ll	lm	ll	ll	ll	ll	lm	ll	lm	lm	ll	ll	lm	lm	lm	ll	lm	lm	ll	lm	lm	lm
Marker2412615	<lmxll>	{1-}	lm	ll	lm	lm	ll	lm	ll	ll	lm	ll	ll	ll	lm	lm	lm	ll	ll	ll	ll	lm	ll	ll	lm	lm	lm	ll	lm	ll	ll	ll	ll	lm	ll	lm	lm	ll	ll	lm	lm	lm	ll	lm	lm	ll	lm	lm	lm
Marker2419299	<lmxll>	{1-}	lm	ll	lm	lm	ll	lm	ll	ll	lm	ll	ll	ll	lm	lm	lm	ll	ll	ll	ll	lm	ll	ll	lm	lm	lm	ll	lm	ll	ll	ll	ll	lm	ll	lm	lm	ll	ll	lm	lm	lm	ll	lm	lm	ll	lm	lm	lm
Marker2426421	<lmxll>	{1-}	lm	ll	lm	lm	ll	lm	ll	ll	lm	ll	ll	ll	lm	lm	lm	ll	ll	ll	ll	lm	ll	ll	lm	lm	lm	ll	lm	ll	ll	ll	ll	lm	ll	lm	lm	ll	ll	lm	lm	lm	ll	lm	lm	ll	lm	lm	lm
Marker2453848	<lmxll>	{1-}	lm	ll	lm	lm	ll	lm	ll	ll	lm	ll	ll	ll	lm	lm	lm	ll	ll	ll	ll	lm	ll	ll	lm	lm	lm	ll	lm	ll	ll	ll	ll	lm	ll	lm	lm	ll	ll	lm	lm	lm	ll	lm	lm	ll	lm	lm	lm
Marker2439562	<lmxll>	{0-}	ll	lm	ll	ll	lm	ll	lm	lm	ll	lm	lm	lm	ll	ll	ll	lm	lm	lm	lm	ll	lm	lm	ll	ll	ll	lm	ll	lm	lm	lm	lm	ll	lm	ll	ll	lm	lm	ll	ll	ll	lm	ll	ll	lm	ll	ll	ll
Marker2412423	<nnxnp>	{-1}	nn	np	nn	np	nn	nn	nn	nn	np	nn	np	np	nn	nn	nn	nn	np	nn	np	nn	np	nn	np	nn	nn	np	nn	nn	np	np	nn	nn	nn	nn	nn	np	nn	np	nn	np	nn	nn	np	nn	nn	np	nn
Marker2410719	<nnxnp>	{-1}	nn	np	nn	np	nn	nn	nn	nn	np	nn	np	np	nn	nn	nn	nn	np	nn	np	nn	np	nn	np	nn	nn	np	nn	nn	np	np	nn	nn	nn	nn	nn	np	nn	np	nn	np	nn	nn	np	nn	nn	np	nn
Marker2412140	<nnxnp>	{-1}	nn	np	nn	np	nn	nn	nn	nn	np	nn	np	np	nn	nn	nn	nn	np	nn	np	nn	np	nn	np	nn	nn	np	nn	nn	np	np	nn	nn	nn	nn	nn	np	nn	np	nn	np	nn	nn	np	nn	nn	np	nn
Marker2413844	<hkxhk>	{00}	hk	hk	hk	hh	kk	hk	kk	kk	hh	kk	hk	hk	hk	hk	hk	kk	hk	kk	hk	hk	hk	kk	hh	hk	hk	hk	hk	kk	hk	hk	kk	hk	kk	hk	hk	hk	kk	hh	hk	hh	kk	hk	hh	kk	hk	hh	hk
Marker2425294	<nnxnp>	{-0}	np	nn	np	nn	np	np	np	np	nn	np	nn	nn	np	np	np	np	nn	np	nn	np	nn	np	nn	np	np	nn	np	np	nn	nn	np	np	np	np	nn	nn	np	nn	np	nn	np	np	nn	np	np	nn	np
Marker2423166	<nnxnp>	{-1}	nn	np	nn	np	nn	nn	nn	nn	np	nn	np	np	nn	nn	nn	nn	np	nn	np	nn	np	nn	np	nn	nn	np	nn	nn	np	np	nn	nn	nn	nn	np	np	nn	np	nn	np	nn	nn	np	nn	nn	np	nn
Marker2418216	<lmxll>	{1-}	lm	ll	lm	lm	ll	lm	ll	ll	lm	ll	ll	ll	lm	lm	lm	ll	ll	ll	ll	lm	ll	ll	lm	lm	lm	ll	lm	ll	ll	ll	ll	lm	ll	lm	lm	ll	ll	lm	lm	lm	ll	lm	lm	ll	lm	lm	lm
Marker2485904	<lmxll>	{1-}	lm	ll	lm	lm	ll	lm	ll	ll	lm	ll	ll	ll	lm	lm	lm	ll	ll	ll	ll	lm	ll	ll	lm	lm	lm	ll	lm	ll	ll	ll	ll	lm	ll	lm	lm	ll	ll	lm	lm	lm	ll	lm	lm	ll	lm	lm	lm
Marker2411350	<hkxhk>	{00}	hk	hk	hk	hh	kk	hk	kk	kk	hh	kk	hk	hk	hk	hk	hk	kk	hk	kk	hk	hk	hk	kk	hh	hk	hk	hk	hk	kk	hk	hk	kk	hk	kk	hk	hh	hk	kk	hh	hk	hh	kk	hk	hh	kk	hk	hh	hk
Marker2427052	<nnxnp>	{-0}	np	nn	np	nn	np	np	np	np	nn	np	nn	nn	np	np	np	np	nn	np	nn	np	nn	np	nn	np	np	nn	np	np	nn	nn	np	np	np	np	nn	nn	np	nn	np	nn	np	np	nn	np	np	nn	np
Marker2436224	<lmxll>	{1-}	lm	ll	lm	lm	ll	lm	ll	ll	lm	ll	ll	ll	lm	lm	lm	ll	ll	ll	ll	lm	ll	ll	lm	lm	lm	ll	lm	ll	ll	ll	ll	lm	ll	lm	lm	ll	ll	lm	lm	lm	ll	lm	lm	ll	lm	lm	lm
Marker2416025	<lmxll>	{1-}	lm	ll	lm	lm	ll	lm	ll	ll	lm	ll	ll	ll	lm	lm	lm	ll	ll	ll	ll	lm	ll	ll	lm	lm	lm	ll	lm	ll	ll	ll	ll	lm	ll	lm	lm	ll	ll	lm	lm	lm	ll	lm	lm	ll	lm	lm	lm
Marker2417730	<lmxll>	{1-}	lm	ll	lm	lm	ll	lm	ll	ll	lm	ll	ll	ll	lm	lm	lm	ll	ll	ll	ll	lm	ll	ll	lm	lm	lm	ll	lm	ll	ll	ll	ll	lm	ll	lm	lm	ll	ll	lm	lm	lm	ll	lm	lm	ll	lm	lm	lm
Marker2415769	<lmxll>	{0-}	ll	lm	ll	ll	lm	ll	lm	lm	ll	lm	lm	lm	ll	ll	ll	lm	lm	lm	lm	ll	lm	lm	ll	ll	ll	lm	ll	lm	lm	lm	lm	ll	lm	ll	ll	lm	lm	ll	ll	ll	lm	ll	ll	lm	ll	ll	ll
Marker2423372	<lmxll>	{1-}	lm	ll	lm	lm	ll	lm	ll	ll	lm	ll	ll	ll	lm	lm	lm	ll	ll	ll	ll	lm	ll	ll	lm	lm	lm	ll	lm	ll	ll	ll	ll	lm	ll	lm	lm	ll	ll	lm	lm	lm	ll	lm	lm	ll	lm	lm	lm
Marker2415410	<lmxll>	{1-}	lm	ll	lm	lm	ll	lm	ll	ll	lm	ll	ll	ll	lm	lm	lm	ll	ll	ll	ll	lm	ll	ll	lm	lm	lm	ll	lm	ll	ll	ll	ll	lm	ll	lm	lm	ll	ll	lm	lm	lm	ll	lm	lm	ll	lm	lm	lm
Marker2419416	<lmxll>	{1-}	lm	ll	lm	lm	ll	lm	ll	ll	lm	ll	ll	ll	lm	lm	lm	ll	ll	ll	ll	lm	ll	ll	lm	lm	lm	ll	lm	ll	ll	ll	ll	lm	ll	lm	lm	ll	ll	lm	lm	lm	ll	lm	lm	ll	lm	lm	lm
Marker2476738	<lmxll>	{1-}	lm	ll	lm	lm	ll	lm	ll	ll	lm	ll	ll	ll	lm	lm	lm	ll	ll	ll	ll	lm	ll	ll	lm	lm	lm	ll	lm	ll	ll	ll	ll	lm	ll	lm	lm	ll	ll	lm	lm	lm	ll	lm	lm	ll	lm	lm	lm
Marker2467463	<lmxll>	{1-}	lm	ll	lm	lm	ll	lm	ll	ll	lm	ll	ll	ll	lm	lm	lm	ll	ll	ll	ll	lm	ll	ll	lm	lm	lm	ll	lm	ll	ll	ll	ll	lm	ll	lm	lm	ll	ll	lm	lm	lm	ll	lm	lm	ll	lm	lm	lm
Marker2439075	<lmxll>	{0-}	ll	lm	ll	ll	lm	ll	lm	lm	ll	lm	lm	lm	ll	ll	ll	lm	lm	lm	lm	ll	lm	lm	ll	ll	ll	lm	ll	lm	lm	lm	lm	ll	lm	ll	ll	lm	lm	ll	ll	ll	lm	ll	ll	lm	ll	ll	ll
Marker2423310	<lmxll>	{1-}	lm	ll	lm	lm	ll	lm	ll	ll	lm	ll	ll	ll	lm	lm	lm	ll	ll	ll	ll	lm	ll	ll	lm	lm	lm	ll	lm	ll	ll	ll	ll	lm	ll	lm	lm	ll	ll	lm	lm	lm	ll	lm	lm	ll	lm	lm	lm
Marker2443216	<lmxll>	{1-}	lm	ll	lm	lm	ll	lm	ll	ll	lm	ll	ll	ll	lm	lm	lm	ll	ll	ll	ll	lm	ll	ll	lm	lm	lm	ll	lm	ll	ll	ll	ll	lm	ll	lm	lm	ll	ll	lm	lm	lm	ll	lm	lm	ll	lm	lm	lm
Marker2444603	<lmxll>	{1-}	lm	ll	lm	lm	ll	lm	ll	ll	lm	ll	ll	ll	lm	lm	lm	ll	ll	ll	ll	lm	ll	ll	lm	lm	lm	ll	lm	ll	ll	ll	ll	lm	ll	lm	lm	ll	ll	lm	lm	lm	ll	lm	lm	ll	lm	lm	lm
Marker2420231	<lmxll>	{1-}	lm	ll	lm	lm	ll	lm	ll	ll	lm	ll	ll	ll	lm	lm	lm	ll	ll	ll	ll	lm	ll	ll	lm	lm	lm	ll	lm	ll	ll	ll	ll	lm	ll	lm	lm	ll	ll	lm	lm	lm	ll	lm	lm	ll	lm	lm	lm
Marker2460491	<lmxll>	{0-}	ll	lm	ll	ll	lm	ll	lm	lm	ll	lm	lm	lm	ll	ll	ll	lm	lm	lm	lm	ll	lm	lm	ll	ll	ll	lm	ll	lm	lm	lm	lm	ll	lm	ll	ll	lm	lm	ll	ll	ll	lm	ll	ll	lm	ll	ll	ll
Marker2424686	<lmxll>	{1-}	lm	ll	lm	lm	ll	lm	ll	ll	lm	ll	ll	ll	lm	lm	lm	ll	ll	ll	ll	lm	ll	ll	lm	lm	lm	ll	lm	ll	ll	ll	ll	lm	ll	lm	lm	ll	ll	lm	lm	lm	ll	lm	lm	ll	lm	lm	lm
Marker2408532	<lmxll>	{1-}	lm	ll	lm	lm	ll	lm	ll	ll	lm	ll	ll	ll	lm	lm	lm	ll	ll	ll	ll	lm	ll	ll	lm	lm	lm	ll	lm	ll	ll	ll	ll	lm	ll	lm	lm	ll	ll	lm	lm	lm	ll	lm	lm	ll	lm	lm	lm
Marker2444181	<lmxll>	{1-}	lm	ll	lm	lm	ll	lm	ll	ll	lm	ll	ll	ll	lm	lm	lm	ll	ll	ll	ll	lm	ll	ll	lm	lm	lm	ll	lm	ll	ll	ll	ll	lm	ll	lm	lm	ll	ll	lm	lm	lm	ll	lm	lm	ll	lm	lm	lm
Marker2447484	<lmxll>	{1-}	lm	ll	lm	lm	ll	lm	ll	ll	lm	ll	ll	ll	lm	lm	lm	ll	ll	ll	ll	lm	ll	ll	lm	lm	lm	ll	lm	ll	ll	ll	ll	lm	ll	lm	lm	ll	ll	lm	lm	lm	ll	lm	lm	ll	lm	lm	lm
Marker2418893	<nnxnp>	{-0}	np	nn	np	nn	np	np	np	np	nn	np	nn	nn	np	np	np	np	nn	np	nn	np	nn	np	nn	np	np	nn	np	np	nn	nn	np	np	np	np	np	nn	np	nn	np	nn	np	np	nn	np	np	nn	np
Marker2410731	<nnxnp>	{-0}	np	nn	np	nn	np	np	np	np	nn	np	nn	nn	np	np	np	np	nn	np	nn	np	nn	np	nn	np	np	nn	np	np	nn	nn	np	np	np	np	np	nn	np	nn	np	nn	np	np	nn	np	np	nn	np
Marker2414354	<nnxnp>	{-1}	nn	np	nn	np	nn	nn	nn	nn	np	nn	np	np	nn	nn	nn	nn	np	nn	np	nn	np	nn	np	nn	nn	np	nn	nn	np	np	nn	nn	nn	nn	nn	np	nn	np	nn	np	nn	nn	np	nn	nn	np	nn
Marker2411762	<nnxnp>	{-1}	nn	np	nn	np	nn	nn	nn	nn	np	nn	np	np	nn	nn	nn	nn	np	nn	np	nn	np	nn	np	nn	nn	np	nn	nn	np	np	nn	nn	nn	nn	nn	np	nn	np	nn	np	nn	nn	np	nn	nn	np	nn
Marker2420556	<nnxnp>	{-0}	np	nn	np	nn	np	np	np	np	nn	np	nn	nn	np	np	np	np	nn	np	nn	np	nn	np	nn	np	np	nn	np	np	nn	nn	np	np	np	np	nn	nn	np	nn	np	nn	np	np	nn	np	np	nn	np
Marker2425504	<nnxnp>	{-1}	nn	np	nn	np	nn	nn	nn	nn	np	nn	np	np	nn	nn	nn	nn	np	nn	np	nn	np	nn	np	nn	nn	np	nn	nn	np	np	nn	nn	nn	nn	np	np	nn	np	nn	np	nn	nn	np	nn	nn	np	nn
Marker2423421	<nnxnp>	{-0}	np	nn	np	nn	np	np	np	np	nn	np	nn	nn	np	np	np	np	nn	np	nn	np	nn	np	nn	np	np	nn	np	np	nn	nn	np	np	np	np	nn	nn	np	nn	np	nn	np	np	nn	np	np	nn	np
Marker2412391	<nnxnp>	{-1}	nn	np	nn	np	nn	nn	nn	nn	np	nn	np	np	nn	nn	nn	nn	np	nn	np	nn	np	nn	np	nn	nn	np	nn	nn	np	np	nn	nn	nn	nn	nn	np	nn	np	nn	np	nn	nn	np	nn	nn	np	nn
Marker2417097	<nnxnp>	{-0}	np	nn	np	nn	np	np	np	np	nn	np	nn	nn	np	np	np	np	nn	np	nn	np	nn	np	nn	np	np	nn	np	np	nn	nn	np	np	np	np	np	nn	np	nn	np	nn	np	np	nn	np	np	nn	np
Marker2417813	<nnxnp>	{-0}	np	nn	np	nn	np	np	np	np	nn	np	nn	nn	np	np	np	np	nn	np	nn	np	nn	np	nn	np	np	nn	np	np	nn	nn	np	np	np	np	np	nn	np	nn	np	nn	np	np	nn	np	np	nn	np
Marker2411249	<nnxnp>	{-1}	nn	np	nn	np	nn	nn	nn	nn	np	nn	np	np	nn	nn	nn	nn	np	nn	np	nn	np	nn	np	nn	nn	np	nn	nn	np	np	nn	nn	nn	nn	nn	np	nn	np	nn	np	nn	nn	np	nn	nn	np	nn
Marker2419758	<nnxnp>	{-0}	np	nn	np	nn	np	np	np	np	nn	np	nn	nn	np	np	np	np	nn	np	nn	np	nn	np	nn	np	np	nn	np	np	nn	nn	np	np	np	np	np	nn	np	nn	np	nn	np	np	nn	np	np	nn	np
Marker2414252	<nnxnp>	{-0}	np	nn	np	nn	np	np	np	np	nn	np	nn	nn	np	np	np	np	nn	np	nn	np	nn	np	nn	np	np	nn	np	np	nn	nn	np	np	np	np	np	nn	np	nn	np	nn	np	np	nn	np	np	nn	np
Marker2413925	<nnxnp>	{-1}	nn	np	nn	np	nn	nn	nn	nn	np	nn	np	np	nn	nn	nn	nn	np	nn	np	nn	np	nn	np	nn	nn	np	nn	nn	np	np	nn	nn	nn	nn	nn	np	nn	np	nn	np	nn	nn	np	nn	nn	np	nn
Marker2417377	<nnxnp>	{-0}	np	nn	np	nn	np	np	np	np	nn	np	nn	nn	np	np	np	np	nn	np	nn	np	nn	np	nn	np	nn	nn	np	np	nn	nn	np	np	np	np	np	nn	np	nn	np	nn	np	np	nn	np	np	nn	np
Marker2408263	<nnxnp>	{-1}	nn	np	nn	np	nn	nn	nn	nn	np	nn	np	np	nn	nn	nn	nn	np	nn	np	nn	np	nn	np	nn	np	np	nn	nn	np	np	nn	nn	nn	nn	nn	np	nn	np	nn	np	nn	nn	np	nn	nn	np	nn
Marker2407060	<nnxnp>	{-0}	np	nn	np	nn	np	np	np	np	nn	np	nn	nn	np	np	np	np	nn	np	nn	np	nn	np	nn	np	nn	nn	np	np	nn	nn	np	np	np	np	np	nn	np	nn	np	nn	np	np	nn	np	np	nn	np
Marker2406877	<nnxnp>	{-1}	nn	np	nn	np	nn	nn	nn	nn	np	nn	np	np	nn	nn	nn	nn	np	nn	np	nn	np	nn	np	nn	np	np	nn	nn	np	np	nn	nn	nn	nn	nn	np	nn	np	nn	np	nn	nn	np	nn	nn	np	nn
Marker2408768	<nnxnp>	{-1}	nn	np	nn	np	nn	nn	nn	nn	np	nn	np	np	nn	nn	nn	nn	np	nn	np	nn	np	nn	np	nn	np	np	nn	nn	np	np	nn	nn	nn	nn	nn	np	nn	np	nn	np	nn	nn	np	nn	nn	np	nn
Marker2408379	<nnxnp>	{-1}	nn	np	nn	np	nn	nn	nn	nn	np	nn	np	np	nn	nn	nn	nn	np	nn	np	nn	np	nn	np	nn	np	np	nn	nn	np	np	nn	nn	nn	nn	nn	np	nn	np	nn	np	nn	nn	np	nn	nn	np	nn
Marker2409961	<nnxnp>	{-0}	np	nn	np	nn	np	np	np	np	nn	np	nn	nn	np	np	np	np	nn	np	nn	np	nn	np	nn	np	nn	nn	np	np	nn	nn	np	np	np	np	np	nn	np	nn	np	nn	np	np	nn	np	np	nn	np
Marker2427248	<nnxnp>	{-1}	nn	np	nn	np	nn	nn	nn	nn	np	nn	np	np	nn	nn	nn	nn	np	nn	np	nn	np	nn	np	nn	nn	np	nn	nn	np	np	nn	nn	nn	nn	np	np	nn	np	nn	np	nn	nn	np	nn	nn	np	nn
Marker2420436	<nnxnp>	{-0}	np	nn	np	nn	np	np	np	np	nn	np	nn	nn	np	np	np	np	nn	np	nn	np	nn	np	nn	np	np	nn	np	np	nn	nn	np	np	np	np	nn	nn	np	nn	np	nn	np	np	nn	np	np	nn	np
Marker2435809	<nnxnp>	{-0}	np	nn	np	nn	np	np	np	np	nn	np	nn	nn	np	np	np	np	nn	np	nn	np	nn	np	nn	np	np	nn	np	np	nn	nn	np	np	np	np	nn	nn	np	np	np	nn	np	np	nn	np	np	nn	np
Marker2432016	<nnxnp>	{-1}	nn	np	nn	np	nn	nn	nn	nn	np	nn	np	np	nn	nn	nn	nn	np	nn	np	nn	np	nn	np	nn	nn	np	nn	nn	np	np	nn	nn	nn	nn	np	np	nn	nn	nn	np	nn	nn	np	nn	nn	np	nn
Marker2440282	<nnxnp>	{-0}	np	nn	np	nn	np	np	np	np	nn	np	nn	nn	np	np	np	np	nn	np	nn	np	nn	np	nn	np	np	nn	np	np	nn	nn	np	np	np	np	nn	nn	np	np	np	nn	np	np	nn	np	np	nn	np
Marker2433381	<nnxnp>	{-0}	np	nn	np	nn	np	np	np	np	nn	np	nn	nn	np	np	np	np	nn	np	nn	np	nn	np	nn	np	np	nn	np	np	nn	nn	np	np	np	np	nn	nn	np	np	np	nn	np	np	nn	np	np	nn	np
Marker2433021	<nnxnp>	{-1}	nn	np	nn	np	nn	nn	nn	nn	np	nn	np	np	nn	nn	nn	nn	np	nn	np	nn	np	nn	np	nn	nn	np	nn	nn	np	np	nn	nn	nn	nn	np	np	nn	nn	nn	np	nn	nn	np	nn	nn	np	nn
Marker2429980	<nnxnp>	{-1}	nn	np	nn	np	nn	nn	nn	nn	np	nn	np	np	nn	nn	nn	nn	np	nn	np	nn	np	nn	np	nn	nn	np	nn	nn	np	np	nn	nn	nn	nn	np	np	nn	nn	nn	np	nn	nn	np	nn	nn	np	nn
Marker2440424	<nnxnp>	{-1}	nn	np	nn	np	nn	nn	nn	nn	np	nn	np	np	nn	nn	nn	nn	np	nn	np	nn	np	nn	np	nn	nn	np	nn	nn	np	np	nn	nn	nn	nn	np	np	nn	nn	nn	np	nn	nn	np	nn	nn	np	nn
Marker2439707	<nnxnp>	{-0}	np	nn	np	nn	np	np	np	np	nn	np	nn	nn	np	np	np	np	nn	np	nn	np	nn	np	nn	np	np	nn	np	np	nn	nn	np	np	np	np	nn	nn	np	np	np	nn	np	np	nn	np	np	nn	np
Marker2430200	<nnxnp>	{-0}	np	nn	np	nn	np	np	np	np	nn	np	nn	nn	np	np	np	np	nn	np	nn	np	nn	np	nn	np	np	nn	np	np	nn	nn	np	np	np	np	nn	nn	np	np	np	nn	np	np	nn	np	np	nn	np
Marker2432805	<nnxnp>	{-1}	nn	np	nn	np	nn	nn	nn	nn	np	nn	np	np	nn	nn	nn	nn	np	nn	np	nn	np	nn	np	nn	nn	np	nn	nn	np	np	nn	nn	nn	nn	np	np	nn	nn	nn	np	nn	nn	np	nn	nn	np	nn
Marker2440126	<nnxnp>	{-1}	nn	np	nn	np	nn	nn	nn	nn	np	nn	np	np	nn	nn	nn	nn	np	nn	np	nn	np	nn	np	nn	nn	np	nn	nn	np	np	nn	nn	nn	nn	np	np	nn	nn	nn	np	nn	nn	np	nn	nn	np	nn
Marker2437172	<nnxnp>	{-0}	np	nn	np	nn	np	np	np	np	nn	np	nn	nn	np	np	np	np	nn	np	nn	np	nn	np	nn	np	np	nn	np	np	nn	nn	np	np	np	np	nn	nn	np	np	np	nn	np	np	nn	np	np	nn	np
Marker2435219	<nnxnp>	{-1}	nn	np	nn	np	nn	nn	nn	nn	np	nn	np	np	nn	nn	nn	nn	np	nn	np	nn	np	nn	np	nn	nn	np	nn	nn	np	np	nn	nn	nn	nn	np	np	nn	nn	nn	np	nn	nn	np	nn	nn	np	nn
Marker2438835	<nnxnp>	{-1}	nn	np	nn	np	nn	nn	nn	nn	np	nn	np	np	nn	nn	nn	nn	np	nn	np	nn	np	nn	np	nn	nn	np	nn	nn	np	np	nn	nn	nn	nn	np	np	nn	nn	nn	np	nn	nn	np	nn	nn	np	nn
Marker2438122	<nnxnp>	{-0}	np	nn	np	nn	np	np	np	np	nn	np	nn	nn	np	np	np	np	nn	np	nn	np	nn	np	nn	np	np	nn	np	np	nn	nn	np	np	np	np	nn	nn	np	np	np	nn	np	np	nn	np	np	nn	np
Marker2442911	<hkxhk>	{11}	hk	hk	hk	kk	hh	hk	hh	hh	kk	hh	hk	hk	hk	hk	hk	hh	hk	hh	hk	hk	hk	hh	kk	hk	hk	hk	hk	hh	hk	hk	hh	hk	hh	hk	kk	hk	hh	hk	hk	kk	hh	hk	kk	hh	hk	kk	hk
Marker2430703	<nnxnp>	{-1}	nn	np	nn	np	nn	nn	nn	nn	np	nn	np	np	nn	nn	nn	nn	np	nn	np	nn	np	nn	np	nn	nn	np	nn	nn	np	np	nn	nn	nn	nn	np	np	nn	np	nn	np	nn	nn	np	nn	nn	np	nn
Marker2431892	<nnxnp>	{-0}	np	nn	np	nn	np	np	np	np	nn	np	nn	nn	np	np	np	np	nn	np	nn	np	nn	np	nn	np	np	nn	np	np	nn	nn	np	np	np	np	nn	nn	np	nn	np	nn	np	np	nn	np	np	nn	np
Marker2429510	<nnxnp>	{-1}	nn	np	nn	np	nn	nn	nn	nn	np	nn	np	np	nn	nn	nn	nn	np	nn	np	nn	np	nn	np	nn	nn	np	nn	nn	np	np	nn	nn	nn	nn	np	np	nn	np	nn	np	nn	nn	np	nn	nn	np	nn
Marker2429388	<nnxnp>	{-0}	np	nn	np	nn	np	np	np	np	nn	np	nn	nn	np	np	np	np	nn	np	nn	np	nn	np	nn	np	np	nn	np	np	nn	nn	np	np	np	np	nn	nn	np	nn	np	nn	np	np	nn	np	np	nn	np
Marker2427891	<nnxnp>	{-0}	np	nn	np	nn	np	np	np	np	nn	np	nn	nn	np	np	np	np	nn	np	nn	np	nn	np	nn	np	np	nn	np	np	nn	nn	np	np	np	np	nn	nn	np	nn	np	nn	np	np	nn	np	np	nn	np
Marker2427462	<nnxnp>	{-0}	np	nn	np	nn	np	np	np	np	nn	np	nn	nn	np	np	np	np	nn	np	nn	np	nn	np	nn	np	np	nn	np	np	nn	nn	np	np	np	np	nn	nn	np	np	np	nn	np	np	nn	np	np	nn	np
Marker2432974	<nnxnp>	{-0}	np	nn	np	nn	np	np	np	np	nn	np	nn	nn	np	np	np	np	nn	np	nn	np	nn	np	nn	np	np	nn	np	np	nn	nn	np	np	np	np	nn	nn	np	np	np	nn	np	np	nn	np	np	nn	np
Marker2440573	<nnxnp>	{-1}	nn	np	nn	np	nn	nn	nn	nn	np	nn	np	np	nn	nn	nn	nn	np	nn	np	nn	np	nn	np	nn	nn	np	nn	nn	np	np	nn	nn	nn	nn	np	np	nn	nn	nn	np	nn	nn	np	nn	nn	np	nn
Marker2441122	<nnxnp>	{-1}	nn	np	nn	np	nn	nn	nn	nn	np	nn	np	np	nn	nn	nn	nn	np	nn	np	nn	np	nn	np	nn	nn	np	nn	nn	np	np	nn	nn	nn	nn	np	np	nn	nn	nn	np	nn	nn	np	nn	nn	np	nn
Marker2440632	<nnxnp>	{-1}	nn	np	nn	np	nn	nn	nn	nn	np	nn	np	np	nn	nn	nn	nn	np	nn	np	nn	np	nn	np	nn	nn	np	nn	nn	np	np	nn	nn	nn	nn	np	np	nn	nn	nn	np	nn	nn	np	nn	nn	np	nn
Marker2442797	<nnxnp>	{-0}	np	nn	np	nn	np	np	np	np	nn	np	nn	nn	np	np	np	np	nn	np	nn	np	nn	np	nn	np	np	nn	np	np	nn	nn	np	np	np	np	nn	nn	np	np	np	nn	np	np	nn	np	np	nn	np
Marker2441617	<nnxnp>	{-0}	np	nn	np	nn	np	np	np	np	nn	np	nn	nn	np	np	np	np	nn	np	nn	np	nn	np	nn	np	np	nn	np	np	nn	nn	np	np	np	np	nn	nn	np	np	np	nn	np	np	nn	np	np	nn	np
Marker2455210	<nnxnp>	{-0}	np	nn	np	nn	np	np	np	np	nn	np	nn	nn	np	np	np	np	nn	np	nn	nn	nn	np	nn	np	np	nn	np	np	nn	nn	np	np	nn	np	nn	nn	np	np	np	nn	np	np	nn	np	np	nn	np
Marker2458452	<nnxnp>	{-0}	np	nn	np	nn	np	np	np	np	nn	np	nn	nn	np	np	np	np	nn	np	nn	nn	nn	np	nn	np	np	nn	np	np	nn	nn	np	np	nn	np	nn	nn	np	np	np	nn	np	np	nn	np	np	nn	np
Marker2456691	<nnxnp>	{-0}	np	nn	np	nn	np	np	np	np	nn	np	nn	nn	np	np	np	np	nn	np	nn	nn	nn	np	nn	np	np	nn	np	np	nn	nn	np	np	nn	np	nn	nn	np	np	np	nn	np	np	nn	np	np	nn	np
Marker2455471	<nnxnp>	{-0}	np	nn	np	nn	np	np	np	np	nn	np	nn	nn	np	np	np	np	nn	np	nn	nn	nn	np	nn	np	np	nn	np	np	nn	nn	np	np	nn	np	nn	nn	np	np	np	nn	np	np	nn	np	np	nn	np
Marker2454182	<nnxnp>	{-0}	np	nn	np	nn	np	np	np	np	nn	np	nn	nn	np	np	np	np	nn	np	nn	nn	nn	np	nn	np	np	nn	np	np	nn	nn	np	np	nn	np	nn	nn	np	np	np	nn	np	np	nn	np	np	nn	np
Marker2456730	<nnxnp>	{-0}	np	nn	np	nn	np	np	np	np	nn	np	nn	nn	np	np	np	np	nn	np	nn	nn	nn	np	nn	np	np	nn	np	np	nn	nn	np	np	nn	np	nn	nn	np	np	np	nn	np	np	nn	np	np	nn	np
Marker2444444	<lmxll>	{1-}	lm	ll	lm	lm	ll	lm	ll	ll	lm	ll	ll	ll	lm	lm	lm	ll	ll	ll	ll	lm	ll	ll	lm	lm	lm	ll	lm	ll	ll	ll	ll	lm	ll	lm	lm	ll	ll	lm	lm	lm	ll	lm	lm	ll	lm	lm	lm
Marker2430663	<lmxll>	{1-}	lm	ll	lm	lm	ll	lm	ll	ll	lm	ll	ll	ll	lm	lm	lm	ll	ll	ll	ll	lm	ll	ll	lm	lm	lm	ll	lm	ll	ll	ll	ll	lm	ll	lm	lm	ll	ll	lm	lm	lm	ll	lm	lm	ll	lm	lm	lm
Marker2447020	<lmxll>	{1-}	lm	ll	lm	lm	ll	lm	ll	ll	lm	ll	ll	ll	lm	lm	lm	ll	ll	ll	ll	lm	ll	ll	lm	lm	lm	ll	lm	ll	ll	ll	ll	lm	ll	lm	lm	ll	ll	lm	lm	lm	ll	lm	lm	ll	lm	lm	lm
Marker2444048	<lmxll>	{1-}	lm	ll	lm	lm	ll	lm	ll	ll	lm	ll	ll	ll	lm	lm	lm	ll	ll	ll	ll	lm	ll	ll	lm	lm	lm	ll	lm	ll	ll	ll	ll	lm	ll	lm	lm	ll	ll	lm	lm	lm	ll	lm	lm	ll	lm	lm	lm
Marker2443356	<lmxll>	{1-}	lm	ll	lm	lm	ll	lm	ll	ll	lm	ll	ll	ll	lm	lm	lm	ll	ll	ll	ll	lm	ll	ll	lm	lm	lm	ll	lm	ll	ll	ll	ll	lm	ll	lm	lm	ll	ll	lm	lm	lm	ll	lm	lm	ll	lm	lm	lm
Marker2467383	<nnxnp>	{-1}	nn	np	nn	np	nn	nn	nn	nn	np	nn	np	np	nn	nn	nn	nn	np	nn	np	np	np	nn	np	nn	nn	np	nn	nn	np	np	nn	nn	np	nn	np	np	nn	nn	nn	np	nn	nn	np	nn	nn	np	nn
Marker2482174	<nnxnp>	{-1}	nn	np	nn	np	nn	nn	nn	nn	np	nn	np	np	nn	nn	nn	nn	np	nn	np	np	np	nn	np	nn	nn	np	nn	nn	np	np	nn	nn	np	nn	np	np	nn	nn	nn	np	nn	nn	np	nn	nn	np	nn
Marker2484800	<nnxnp>	{-1}	nn	np	nn	np	nn	nn	nn	nn	np	nn	np	np	nn	nn	nn	nn	np	nn	np	np	np	nn	np	nn	nn	np	nn	nn	np	np	nn	nn	np	nn	np	np	nn	nn	nn	np	nn	nn	np	nn	nn	np	nn
Marker2445166	<lmxll>	{1-}	lm	ll	lm	lm	ll	lm	ll	ll	lm	ll	ll	ll	lm	lm	lm	ll	ll	ll	ll	lm	ll	ll	lm	lm	lm	ll	lm	ll	ll	ll	ll	lm	ll	lm	lm	ll	ll	lm	lm	lm	ll	lm	lm	ll	lm	lm	lm
Marker2466811	<nnxnp>	{-1}	nn	np	nn	np	nn	nn	nn	nn	np	nn	np	np	nn	nn	nn	nn	np	nn	np	np	np	nn	np	nn	nn	np	nn	nn	np	np	nn	nn	np	nn	np	np	nn	nn	nn	np	nn	nn	np	nn	nn	np	nn
Marker2481846	<nnxnp>	{-0}	np	nn	np	nn	np	np	np	np	nn	np	nn	nn	np	np	np	np	nn	np	nn	nn	nn	np	nn	np	np	nn	np	np	nn	nn	np	np	nn	np	nn	nn	np	np	np	nn	np	np	nn	np	np	nn	np
Marker2470794	<hkxhk>	{10}	kk	hh	kk	hk	hk	kk	hk	hk	hk	hk	hh	hh	kk	kk	kk	hk	hh	hk	hh	hk	hh	hk	hk	kk	kk	hh	kk	hk	hh	hh	hk	kk	hh	kk	hk	hh	hk	kk	kk	hk	hk	kk	hk	hk	kk	hk	kk
Marker2478242	<nnxnp>	{-1}	nn	np	nn	np	nn	nn	nn	nn	np	nn	np	np	nn	nn	nn	nn	np	nn	np	np	np	nn	np	nn	nn	np	nn	nn	np	np	nn	nn	np	nn	np	np	nn	nn	nn	np	nn	nn	np	nn	nn	np	nn
Marker2478367	<nnxnp>	{-1}	nn	np	nn	np	nn	nn	nn	nn	np	nn	np	np	nn	nn	nn	nn	np	nn	np	np	np	nn	np	nn	nn	np	nn	nn	np	np	nn	nn	np	nn	np	np	nn	nn	nn	np	nn	nn	np	nn	nn	np	nn
Marker2470404	<nnxnp>	{-1}	nn	np	nn	np	nn	nn	nn	nn	np	nn	np	np	nn	nn	nn	nn	np	nn	np	np	np	nn	np	nn	nn	np	nn	nn	np	np	nn	nn	np	nn	np	np	nn	nn	nn	np	nn	nn	np	nn	nn	np	nn
Marker2475866	<nnxnp>	{-0}	np	nn	np	nn	np	np	np	np	nn	np	nn	nn	np	np	np	np	nn	np	nn	nn	nn	np	nn	np	np	nn	np	np	nn	nn	np	np	nn	np	nn	nn	np	np	np	nn	np	np	nn	np	np	nn	np
Marker2470219	<nnxnp>	{-1}	nn	np	nn	np	nn	nn	nn	nn	np	nn	np	np	nn	nn	nn	nn	np	nn	np	np	np	nn	np	nn	nn	np	nn	nn	np	np	nn	nn	np	nn	np	np	nn	nn	nn	np	nn	nn	np	nn	nn	np	nn
Marker2478760	<nnxnp>	{-0}	np	nn	np	nn	np	np	np	np	nn	np	nn	nn	np	np	np	np	nn	np	nn	nn	nn	np	nn	np	np	nn	np	np	nn	nn	np	np	nn	np	nn	nn	np	np	np	nn	np	np	nn	np	np	nn	np
Marker2463352	<lmxll>	{1-}	lm	ll	lm	lm	ll	lm	ll	ll	lm	ll	ll	ll	lm	lm	lm	ll	ll	ll	ll	lm	ll	ll	lm	lm	lm	ll	lm	ll	ll	ll	ll	lm	ll	lm	lm	ll	ll	lm	lm	lm	ll	lm	lm	ll	lm	lm	lm
Marker2455726	<nnxnp>	{-0}	np	nn	np	nn	np	np	np	np	nn	np	nn	nn	np	np	np	np	nn	np	nn	nn	nn	np	nn	np	np	nn	np	np	nn	nn	np	np	nn	np	nn	nn	np	np	np	nn	np	np	nn	np	np	nn	np
Marker2464421	<nnxnp>	{-1}	nn	np	nn	np	nn	nn	nn	nn	np	nn	np	np	nn	nn	nn	nn	np	nn	np	np	np	nn	np	nn	nn	np	nn	nn	np	np	nn	nn	np	nn	np	np	nn	nn	nn	np	nn	nn	np	nn	nn	np	nn
Marker2465399	<nnxnp>	{-0}	np	nn	np	nn	np	np	np	np	nn	np	nn	nn	np	np	np	np	nn	np	nn	nn	nn	np	nn	np	np	nn	np	np	nn	nn	np	np	nn	np	nn	nn	np	np	np	nn	np	np	nn	np	np	nn	np
Marker2454111	<nnxnp>	{-1}	nn	np	nn	np	nn	nn	nn	nn	np	nn	np	np	nn	nn	nn	nn	np	nn	np	np	np	nn	np	nn	nn	np	nn	nn	np	np	nn	nn	np	nn	np	np	nn	nn	nn	np	nn	nn	np	nn	nn	np	nn
Marker2448507	<nnxnp>	{-0}	np	nn	np	nn	np	np	np	np	nn	np	nn	nn	np	np	np	np	nn	np	nn	nn	nn	np	nn	np	np	nn	np	np	nn	nn	np	np	nn	np	nn	nn	np	np	np	nn	np	np	nn	np	np	nn	np
Marker2463676	<nnxnp>	{-1}	nn	np	nn	np	nn	nn	nn	nn	np	nn	np	np	nn	nn	nn	nn	np	nn	np	np	np	nn	np	nn	nn	np	nn	nn	np	np	nn	nn	np	nn	np	np	nn	nn	nn	np	nn	nn	np	nn	nn	np	nn
Marker2456784	<nnxnp>	{-1}	nn	np	nn	np	nn	nn	nn	nn	np	nn	np	np	nn	nn	nn	nn	np	nn	np	np	np	nn	np	nn	nn	np	nn	nn	np	np	nn	nn	np	nn	np	np	nn	nn	nn	np	nn	nn	np	nn	nn	np	nn
Marker2461390	<nnxnp>	{-0}	np	nn	np	nn	np	np	np	np	nn	np	nn	nn	np	np	np	np	nn	np	nn	nn	nn	np	nn	np	np	nn	np	np	nn	nn	np	np	nn	np	nn	nn	np	np	np	nn	np	np	nn	np	np	nn	np
Marker2453959	<nnxnp>	{-0}	np	nn	np	nn	np	np	np	np	nn	np	nn	nn	np	np	np	np	nn	np	nn	nn	nn	np	nn	np	np	nn	np	np	nn	nn	np	np	nn	np	nn	nn	np	np	np	nn	np	np	nn	np	np	nn	np
Marker2550430	<nnxnp>	{-0}	np	nn	np	nn	np	np	np	np	nn	np	nn	nn	np	np	np	np	nn	np	nn	nn	nn	np	nn	np	np	nn	np	np	nn	nn	np	np	nn	np	nn	nn	np	np	np	nn	np	np	nn	np	np	nn	np
Marker2455655	<nnxnp>	{-0}	np	nn	np	nn	np	np	np	np	nn	np	nn	nn	np	np	np	np	nn	np	nn	nn	nn	np	nn	np	np	nn	np	np	nn	nn	np	np	nn	np	nn	nn	np	np	np	nn	np	np	nn	np	np	nn	np
Marker2451459	<nnxnp>	{-0}	np	nn	np	nn	np	np	np	np	nn	np	nn	nn	np	np	np	np	nn	np	nn	nn	nn	np	nn	np	np	nn	np	np	nn	nn	np	np	nn	np	nn	nn	np	np	np	nn	np	np	nn	np	np	nn	np
Marker2461333	<nnxnp>	{-0}	np	nn	np	nn	np	np	np	np	nn	np	nn	nn	np	np	np	np	nn	np	nn	nn	nn	np	nn	np	np	nn	np	np	nn	nn	np	np	nn	np	nn	nn	np	np	np	nn	np	np	nn	np	np	nn	np
Marker2447908	<nnxnp>	{-0}	np	nn	np	nn	np	np	np	np	nn	np	nn	nn	np	np	np	np	nn	np	nn	nn	nn	np	nn	np	np	nn	np	np	nn	nn	np	np	nn	np	nn	nn	np	np	np	nn	np	np	nn	np	np	nn	np
Marker2468491	<lmxll>	{1-}	lm	ll	lm	lm	ll	lm	ll	ll	lm	ll	ll	ll	lm	lm	lm	ll	ll	ll	ll	lm	ll	ll	lm	lm	lm	ll	lm	ll	ll	ll	ll	lm	ll	lm	lm	ll	ll	lm	lm	lm	ll	lm	lm	ll	ll	lm	lm
Marker2474258	<hkxhk>	{00}	hk	hk	hk	hh	kk	hk	kk	kk	hh	kk	hk	hk	hk	hk	hk	kk	hk	kk	hk	hh	hk	kk	hh	hk	hk	hk	hk	kk	hk	hk	kk	hk	hk	hk	hh	hk	kk	hk	hk	hh	kk	hk	hh	kk	kk	hh	hk
Marker2478293	<nnxnp>	{-0}	np	nn	np	nn	np	np	np	np	nn	np	nn	nn	np	np	np	np	nn	np	nn	nn	nn	np	nn	np	np	nn	np	np	nn	nn	np	np	nn	np	nn	nn	np	np	np	nn	np	np	nn	np	np	nn	np
Marker2472442	<lmxll>	{1-}	lm	ll	lm	lm	ll	lm	ll	ll	lm	ll	ll	ll	lm	lm	lm	ll	ll	ll	ll	lm	ll	ll	lm	lm	lm	ll	lm	ll	ll	ll	ll	lm	ll	lm	lm	ll	ll	lm	lm	lm	ll	lm	lm	ll	ll	lm	lm
Marker2486367	<nnxnp>	{-0}	np	nn	np	nn	np	np	np	np	nn	np	nn	nn	np	np	np	np	nn	np	nn	nn	nn	np	nn	np	np	nn	np	np	nn	nn	np	np	nn	np	nn	nn	np	np	np	nn	np	np	nn	np	np	nn	np
Marker2471164	<nnxnp>	{-0}	np	nn	np	nn	np	np	np	np	nn	np	nn	nn	np	np	np	np	nn	np	nn	nn	nn	np	nn	np	np	nn	np	np	nn	nn	np	np	nn	np	nn	nn	np	np	np	nn	np	np	nn	np	np	nn	np
Marker2474136	<nnxnp>	{-0}	np	nn	np	nn	np	np	np	np	nn	np	nn	nn	np	np	np	np	nn	np	nn	nn	nn	np	nn	np	np	nn	np	np	nn	nn	np	np	nn	np	nn	nn	np	np	np	nn	np	np	nn	np	np	nn	np
Marker2476307	<nnxnp>	{-1}	nn	np	nn	np	nn	nn	nn	nn	np	nn	np	np	nn	nn	nn	nn	np	nn	np	np	np	nn	np	nn	nn	np	nn	nn	np	np	nn	nn	np	nn	np	np	nn	nn	nn	np	nn	nn	np	nn	nn	np	nn
Marker2483359	<nnxnp>	{-0}	np	nn	np	nn	np	np	np	np	nn	np	nn	nn	np	np	np	np	nn	np	nn	nn	nn	np	nn	np	np	nn	np	np	nn	nn	np	np	nn	np	nn	nn	np	np	np	nn	np	np	nn	np	np	nn	np
Marker2480191	<nnxnp>	{-1}	nn	np	nn	np	nn	nn	nn	nn	np	nn	np	np	nn	nn	nn	nn	np	nn	np	np	np	nn	np	nn	nn	np	nn	nn	np	np	nn	nn	np	nn	np	np	nn	nn	nn	np	nn	nn	np	nn	nn	np	nn
Marker2474422	<nnxnp>	{-1}	nn	np	nn	np	nn	nn	nn	nn	np	nn	np	np	nn	nn	nn	nn	np	nn	np	np	np	nn	np	nn	nn	np	nn	nn	np	np	nn	nn	np	nn	np	np	nn	nn	nn	np	nn	nn	np	nn	nn	np	nn
Marker2478420	<nnxnp>	{-1}	nn	np	nn	np	nn	nn	nn	nn	np	nn	np	np	nn	nn	nn	nn	np	nn	np	np	np	nn	np	nn	nn	np	nn	nn	np	np	nn	nn	np	nn	np	np	nn	nn	nn	np	nn	nn	np	nn	nn	np	nn
Marker2476892	<nnxnp>	{-0}	np	nn	np	nn	np	np	np	np	nn	np	nn	nn	np	np	np	np	nn	np	nn	nn	nn	np	nn	np	np	nn	np	np	nn	nn	np	np	nn	np	nn	nn	np	np	np	nn	np	np	nn	np	np	nn	np
Marker2488671	<nnxnp>	{-0}	np	nn	np	nn	np	np	np	np	nn	np	nn	nn	np	np	np	np	nn	np	nn	nn	nn	np	nn	np	np	nn	np	np	nn	nn	np	np	nn	np	nn	nn	np	np	np	nn	np	np	nn	np	np	nn	np
Marker2489300	<nnxnp>	{-0}	np	nn	np	nn	np	np	np	np	nn	np	nn	nn	np	np	np	np	nn	np	nn	nn	nn	np	nn	np	np	nn	np	np	nn	nn	np	np	nn	np	nn	nn	np	np	np	nn	np	np	nn	np	np	nn	np
Marker2494590	<nnxnp>	{-1}	nn	np	nn	np	nn	nn	nn	nn	np	nn	np	np	nn	nn	nn	nn	np	nn	np	np	np	nn	np	nn	nn	np	nn	nn	np	np	nn	nn	np	nn	np	np	nn	nn	nn	np	nn	nn	np	nn	nn	np	nn
Marker2493600	<nnxnp>	{-0}	np	nn	np	nn	np	np	np	np	nn	np	nn	nn	np	np	np	np	nn	np	nn	nn	nn	np	nn	np	np	nn	np	np	nn	nn	np	np	nn	np	nn	nn	np	np	np	nn	np	np	nn	np	np	nn	np
Marker2495301	<nnxnp>	{-1}	nn	np	nn	np	nn	nn	nn	nn	np	nn	np	np	nn	nn	nn	nn	np	nn	np	np	np	nn	np	nn	nn	np	nn	nn	np	np	nn	nn	np	nn	np	np	nn	nn	nn	np	nn	nn	np	nn	nn	np	nn
Marker2490191	<nnxnp>	{-0}	np	nn	np	nn	np	np	np	np	nn	np	nn	nn	np	np	np	np	nn	np	nn	nn	nn	np	nn	np	np	nn	np	np	nn	nn	np	np	nn	np	nn	nn	np	np	np	nn	np	np	nn	np	np	nn	np
Marker2496386	<nnxnp>	{-0}	np	nn	np	nn	np	np	np	np	nn	np	nn	nn	np	np	np	np	nn	np	nn	nn	nn	np	nn	np	np	nn	np	np	nn	nn	np	np	nn	np	nn	nn	np	np	np	nn	np	np	nn	np	np	nn	np
Marker2495741	<nnxnp>	{-0}	np	nn	np	nn	np	np	np	np	nn	np	nn	nn	np	np	np	np	nn	np	nn	nn	nn	np	nn	np	np	nn	np	np	nn	nn	np	np	nn	np	nn	nn	np	np	np	nn	np	np	nn	np	np	nn	np
Marker2495575	<nnxnp>	{-1}	nn	np	nn	np	nn	nn	nn	nn	np	nn	np	np	nn	nn	nn	nn	np	nn	np	np	np	nn	np	nn	nn	np	nn	nn	np	np	nn	nn	np	nn	np	np	nn	nn	nn	np	nn	nn	np	nn	nn	np	nn
Marker2500482	<lmxll>	{0-}	ll	lm	ll	ll	lm	ll	lm	lm	ll	lm	lm	lm	ll	ll	ll	ll	lm	lm	lm	ll	lm	lm	ll	ll	ll	lm	ll	lm	lm	lm	lm	ll	lm	ll	ll	lm	lm	ll	ll	ll	lm	ll	ll	lm	lm	ll	ll
Marker2506695	<lmxll>	{1-}	lm	ll	lm	lm	ll	lm	ll	ll	lm	ll	ll	ll	lm	lm	lm	lm	ll	ll	ll	lm	ll	ll	lm	lm	lm	ll	lm	ll	ll	ll	ll	lm	ll	lm	lm	ll	ll	lm	lm	lm	ll	lm	lm	ll	ll	lm	lm
Marker2486793	<lmxll>	{1-}	lm	ll	lm	lm	ll	lm	ll	ll	lm	ll	ll	ll	lm	lm	lm	lm	ll	ll	ll	lm	ll	ll	lm	lm	lm	ll	lm	ll	ll	ll	ll	lm	ll	lm	lm	ll	ll	lm	lm	lm	ll	lm	lm	ll	ll	lm	lm
Marker2504213	<lmxll>	{1-}	lm	ll	lm	lm	ll	lm	ll	ll	lm	ll	ll	ll	lm	lm	lm	lm	ll	ll	ll	lm	ll	ll	lm	lm	lm	ll	lm	ll	ll	ll	ll	lm	ll	lm	lm	ll	ll	lm	lm	lm	ll	lm	lm	ll	ll	lm	lm
Marker2499478	<lmxll>	{1-}	lm	ll	lm	lm	ll	lm	ll	ll	lm	ll	ll	ll	lm	lm	lm	lm	ll	ll	ll	lm	ll	ll	lm	lm	lm	ll	lm	ll	ll	ll	ll	lm	ll	lm	lm	ll	ll	lm	lm	lm	ll	lm	lm	ll	ll	lm	lm
Marker2502936	<lmxll>	{1-}	lm	ll	lm	lm	ll	lm	ll	ll	lm	ll	ll	ll	lm	lm	lm	lm	ll	ll	ll	lm	ll	ll	lm	lm	lm	ll	lm	ll	ll	ll	ll	lm	ll	lm	lm	ll	ll	lm	lm	lm	ll	lm	lm	ll	ll	lm	lm
Marker2496097	<lmxll>	{0-}	ll	lm	ll	ll	lm	ll	lm	lm	ll	lm	lm	lm	ll	ll	ll	ll	lm	lm	lm	ll	lm	lm	ll	ll	ll	lm	ll	lm	lm	lm	lm	ll	lm	ll	ll	lm	lm	ll	ll	ll	lm	ll	ll	lm	lm	ll	ll
Marker2499861	<lmxll>	{1-}	lm	ll	lm	lm	ll	lm	ll	ll	lm	ll	ll	ll	lm	lm	lm	lm	ll	ll	ll	lm	ll	ll	lm	lm	lm	ll	lm	ll	ll	ll	ll	lm	ll	lm	lm	ll	ll	lm	lm	lm	ll	lm	lm	ll	ll	lm	lm
Marker2490270	<lmxll>	{1-}	lm	ll	lm	lm	ll	lm	ll	ll	lm	ll	ll	ll	lm	lm	lm	lm	ll	ll	ll	lm	ll	ll	lm	lm	lm	ll	lm	ll	ll	ll	ll	lm	ll	lm	lm	ll	ll	lm	lm	lm	ll	lm	lm	ll	ll	lm	lm
Marker2489474	<lmxll>	{1-}	lm	ll	lm	lm	ll	lm	ll	ll	lm	ll	ll	ll	lm	lm	lm	lm	ll	ll	ll	lm	ll	ll	lm	lm	lm	ll	lm	ll	ll	ll	ll	lm	ll	lm	lm	ll	ll	lm	lm	lm	ll	lm	lm	ll	ll	lm	lm
Marker2498286	<lmxll>	{1-}	lm	ll	lm	lm	ll	lm	ll	ll	lm	ll	ll	ll	lm	lm	lm	lm	ll	ll	ll	lm	ll	ll	lm	lm	lm	ll	lm	ll	ll	ll	ll	lm	ll	lm	lm	ll	ll	lm	lm	lm	ll	lm	lm	ll	ll	lm	lm
Marker2506795	<lmxll>	{1-}	lm	ll	lm	lm	ll	lm	ll	ll	lm	ll	ll	ll	lm	lm	lm	lm	ll	ll	ll	lm	ll	ll	lm	lm	lm	ll	lm	ll	ll	ll	ll	lm	ll	lm	lm	ll	ll	lm	lm	lm	ll	lm	lm	ll	ll	lm	lm
Marker2500008	<lmxll>	{1-}	lm	ll	lm	lm	ll	lm	ll	ll	lm	ll	ll	ll	lm	lm	lm	lm	ll	ll	ll	lm	ll	ll	lm	lm	lm	ll	lm	ll	ll	ll	ll	lm	ll	lm	lm	ll	ll	lm	lm	lm	ll	lm	lm	ll	ll	lm	lm
Marker2491884	<lmxll>	{0-}	ll	lm	ll	ll	lm	ll	lm	lm	ll	lm	lm	lm	ll	ll	ll	ll	lm	lm	lm	ll	lm	lm	ll	ll	ll	lm	ll	lm	lm	lm	lm	ll	lm	ll	ll	lm	lm	ll	ll	ll	lm	ll	ll	lm	lm	ll	ll
Marker2502023	<lmxll>	{1-}	lm	ll	lm	lm	ll	lm	ll	ll	lm	ll	ll	ll	lm	lm	lm	lm	ll	ll	ll	lm	ll	ll	lm	lm	lm	ll	lm	ll	ll	ll	ll	lm	ll	lm	lm	ll	ll	lm	lm	lm	ll	lm	lm	ll	ll	lm	lm
Marker2497837	<lmxll>	{1-}	lm	ll	lm	lm	ll	lm	ll	ll	lm	ll	ll	ll	lm	lm	lm	lm	ll	ll	ll	lm	ll	ll	lm	lm	lm	ll	lm	ll	ll	ll	ll	lm	ll	lm	lm	ll	ll	lm	lm	lm	ll	lm	lm	ll	ll	lm	lm
Marker2504324	<lmxll>	{1-}	lm	ll	lm	lm	ll	lm	ll	ll	lm	ll	ll	ll	lm	lm	lm	lm	ll	ll	ll	lm	ll	ll	lm	lm	lm	ll	lm	ll	ll	ll	ll	lm	ll	lm	lm	ll	ll	lm	lm	lm	ll	lm	lm	ll	ll	lm	lm
Marker2480547	<nnxnp>	{-1}	nn	np	nn	np	nn	nn	nn	nn	np	nn	np	np	nn	nn	nn	nn	np	nn	np	np	np	nn	np	nn	nn	np	nn	nn	np	np	nn	nn	np	nn	np	np	nn	nn	nn	np	nn	nn	np	nn	nn	np	nn
Marker2483920	<nnxnp>	{-1}	nn	np	nn	np	nn	nn	nn	nn	np	nn	np	np	nn	nn	nn	nn	np	nn	np	np	np	nn	np	nn	nn	np	nn	nn	np	np	nn	nn	np	nn	np	np	nn	nn	nn	np	nn	nn	np	nn	nn	np	nn
Marker2473978	<nnxnp>	{-1}	nn	np	nn	np	nn	nn	nn	nn	np	nn	np	np	nn	nn	nn	nn	np	nn	np	np	np	nn	np	nn	nn	np	nn	nn	np	np	nn	nn	np	nn	np	np	nn	nn	nn	np	nn	nn	np	nn	nn	np	nn
Marker2471042	<nnxnp>	{-1}	nn	np	nn	np	nn	nn	nn	nn	np	nn	np	np	nn	nn	nn	nn	np	nn	np	np	np	nn	np	nn	nn	np	nn	nn	np	np	nn	nn	np	nn	np	np	nn	nn	nn	np	nn	nn	np	nn	nn	np	nn
Marker2486698	<nnxnp>	{-0}	np	nn	np	nn	np	np	np	np	nn	np	nn	nn	np	np	np	np	nn	np	nn	nn	nn	np	nn	np	np	nn	np	np	nn	nn	np	np	nn	np	nn	nn	np	np	np	nn	np	np	nn	np	np	nn	np
Marker2486199	<nnxnp>	{-0}	np	nn	np	nn	np	np	np	np	nn	np	nn	nn	np	np	np	np	nn	np	nn	nn	nn	np	nn	np	np	nn	np	np	nn	nn	np	np	nn	np	nn	nn	np	np	np	nn	np	np	nn	np	np	nn	np
Marker2478899	<nnxnp>	{-0}	np	nn	np	nn	np	np	np	np	nn	np	nn	nn	np	np	np	np	nn	np	nn	nn	nn	np	nn	np	np	nn	np	np	nn	nn	np	np	nn	np	nn	nn	np	np	np	nn	np	np	nn	np	np	nn	np
Marker2481157	<nnxnp>	{-0}	np	nn	np	nn	np	np	np	np	nn	np	nn	nn	np	np	np	np	nn	np	nn	nn	nn	np	nn	np	np	nn	np	np	nn	nn	np	np	nn	np	nn	nn	np	np	np	nn	np	np	nn	np	np	nn	np
Marker2474309	<nnxnp>	{-0}	np	nn	np	nn	np	np	np	np	nn	np	nn	nn	np	np	np	np	nn	np	nn	nn	nn	np	nn	np	np	nn	np	np	nn	nn	np	np	nn	np	nn	nn	np	np	np	nn	np	np	nn	np	np	nn	np
Marker2482773	<nnxnp>	{-0}	np	nn	np	nn	np	np	np	np	nn	np	nn	nn	np	np	np	np	nn	np	nn	nn	nn	np	nn	np	np	nn	np	np	nn	nn	np	np	nn	np	nn	nn	np	np	np	nn	np	np	nn	np	np	nn	np
Marker2477799	<nnxnp>	{-0}	np	nn	np	nn	np	np	np	np	nn	np	nn	nn	np	np	np	np	nn	np	nn	nn	nn	np	nn	np	np	nn	np	np	nn	nn	np	np	nn	np	nn	nn	np	np	np	nn	np	np	nn	np	np	nn	np
Marker2481332	<nnxnp>	{-1}	nn	np	nn	np	nn	nn	nn	nn	np	nn	np	np	nn	nn	nn	nn	np	nn	np	np	np	nn	np	nn	nn	np	nn	nn	np	np	nn	nn	np	nn	np	np	nn	nn	nn	np	nn	nn	np	nn	nn	np	nn
Marker2486900	<nnxnp>	{-1}	nn	np	nn	np	nn	nn	nn	nn	np	nn	np	np	nn	nn	nn	nn	np	nn	np	np	np	nn	np	nn	nn	np	nn	nn	np	np	nn	nn	np	nn	np	np	nn	nn	nn	np	nn	nn	np	nn	nn	np	nn
Marker2451071	<nnxnp>	{-0}	np	nn	np	nn	np	np	np	np	nn	np	nn	nn	np	np	np	np	nn	np	nn	nn	nn	np	nn	np	np	nn	np	np	nn	nn	np	np	nn	np	nn	nn	np	np	np	nn	np	np	nn	np	np	nn	np
Marker2480862	<nnxnp>	{-0}	np	nn	np	nn	np	np	np	np	nn	np	nn	nn	np	np	np	np	nn	np	nn	nn	nn	np	nn	np	np	nn	np	np	nn	nn	np	np	nn	np	nn	nn	np	np	np	nn	np	np	nn	np	np	nn	np
Marker2446338	<nnxnp>	{-0}	np	nn	np	nn	np	np	np	np	nn	np	nn	nn	np	np	np	np	nn	np	nn	nn	nn	np	nn	np	np	nn	np	np	nn	nn	np	np	nn	np	nn	nn	np	np	np	nn	np	np	nn	np	np	nn	np
Marker2450936	<nnxnp>	{-0}	np	nn	np	nn	np	np	np	np	nn	np	nn	nn	np	np	np	np	nn	np	nn	nn	nn	np	nn	np	np	nn	np	np	nn	nn	np	np	nn	np	nn	nn	np	np	np	nn	np	np	nn	np	np	nn	np
Marker2457760	<nnxnp>	{-1}	nn	np	nn	np	nn	nn	nn	nn	np	nn	np	np	nn	nn	nn	nn	np	nn	np	np	np	nn	np	nn	nn	np	nn	nn	np	np	nn	nn	np	nn	np	np	nn	nn	nn	np	nn	nn	np	nn	nn	np	nn
Marker2451100	<nnxnp>	{-0}	np	nn	np	nn	np	np	np	np	nn	np	nn	nn	np	np	np	np	nn	np	nn	nn	nn	np	nn	np	np	nn	np	np	nn	nn	np	np	nn	np	nn	nn	np	np	np	nn	np	np	nn	np	np	nn	np
Marker2452832	<nnxnp>	{-0}	np	nn	np	nn	np	np	np	np	nn	np	nn	nn	np	np	np	np	nn	np	nn	nn	nn	np	nn	np	np	nn	np	np	nn	nn	np	np	nn	np	nn	nn	np	np	np	nn	np	np	nn	np	np	nn	np
Marker2463206	<nnxnp>	{-1}	nn	np	nn	np	nn	nn	nn	nn	np	nn	np	np	nn	nn	nn	nn	np	nn	np	np	np	nn	np	nn	nn	np	nn	nn	np	np	nn	nn	np	nn	np	np	nn	nn	nn	np	nn	nn	np	nn	nn	np	nn
Marker2449391	<nnxnp>	{-0}	np	nn	np	nn	np	np	np	np	nn	np	nn	nn	np	np	np	np	nn	np	nn	nn	nn	np	nn	np	np	nn	np	np	nn	nn	np	np	nn	np	nn	nn	np	np	np	nn	np	np	nn	np	np	nn	np
Marker2445262	<nnxnp>	{-1}	nn	np	nn	np	nn	nn	nn	nn	np	nn	np	np	nn	nn	nn	nn	np	nn	np	np	np	nn	np	nn	nn	np	nn	nn	np	np	nn	nn	np	nn	np	np	nn	nn	nn	np	nn	nn	np	nn	nn	np	nn
Marker2464681	<nnxnp>	{-0}	np	nn	np	nn	np	np	np	np	nn	np	nn	nn	np	np	np	np	nn	np	nn	nn	nn	np	nn	np	np	nn	np	np	nn	nn	np	np	nn	np	nn	nn	np	np	np	nn	np	np	nn	np	np	nn	np
Marker2444806	<nnxnp>	{-1}	nn	np	nn	np	nn	nn	nn	nn	np	nn	np	np	nn	nn	nn	nn	np	nn	np	np	np	nn	np	nn	nn	np	nn	nn	np	np	nn	nn	np	nn	np	np	nn	nn	nn	np	nn	nn	np	nn	nn	np	nn
Marker2450408	<nnxnp>	{-1}	nn	np	nn	np	nn	nn	nn	nn	np	nn	np	np	nn	nn	nn	nn	np	nn	np	np	np	nn	np	nn	nn	np	nn	nn	np	np	nn	nn	np	nn	np	np	nn	nn	nn	np	nn	nn	np	nn	nn	np	nn
Marker2459435	<nnxnp>	{-0}	np	nn	np	nn	np	np	np	np	nn	np	nn	nn	np	np	np	np	nn	np	nn	nn	nn	np	nn	np	np	nn	np	np	nn	nn	np	np	nn	np	nn	nn	np	np	np	nn	np	np	nn	np	np	nn	np
Marker2456324	<nnxnp>	{-0}	np	nn	np	nn	np	np	np	np	nn	np	nn	nn	np	np	np	np	nn	np	nn	nn	nn	np	nn	np	np	nn	np	np	nn	nn	np	np	nn	np	nn	nn	np	np	np	nn	np	np	nn	np	np	nn	np
Marker2449605	<nnxnp>	{-0}	np	nn	np	nn	np	np	np	np	nn	np	nn	nn	np	np	np	np	nn	np	nn	nn	nn	np	nn	np	np	nn	np	np	nn	nn	np	np	nn	np	nn	nn	np	np	np	nn	np	np	nn	np	np	nn	np
Marker2458844	<nnxnp>	{-1}	nn	np	nn	np	nn	nn	nn	nn	np	nn	np	np	nn	nn	nn	nn	np	nn	np	np	np	nn	np	nn	nn	np	nn	nn	np	np	nn	nn	np	nn	np	np	nn	nn	nn	np	nn	nn	np	nn	nn	np	nn
Marker2455096	<nnxnp>	{-0}	np	nn	np	nn	np	np	np	np	nn	np	nn	nn	np	np	np	np	nn	np	nn	nn	nn	np	nn	np	np	nn	np	np	nn	nn	np	np	nn	np	nn	nn	np	np	np	nn	np	np	nn	np	np	nn	np
Marker2459159	<nnxnp>	{-1}	nn	np	nn	np	nn	nn	nn	nn	np	nn	np	np	nn	nn	nn	nn	np	nn	np	np	np	nn	np	nn	nn	np	nn	nn	np	np	nn	nn	np	nn	np	np	nn	nn	nn	np	nn	nn	np	nn	nn	np	nn
Marker2464761	<nnxnp>	{-1}	nn	np	nn	np	nn	nn	nn	nn	np	nn	np	np	nn	nn	nn	nn	np	nn	np	np	np	nn	np	nn	nn	np	nn	nn	np	np	nn	nn	np	nn	np	np	nn	nn	nn	np	nn	nn	np	nn	nn	np	nn
Marker2447929	<nnxnp>	{-0}	np	nn	np	nn	np	np	np	np	nn	np	nn	nn	np	np	np	np	nn	np	nn	nn	nn	np	nn	np	np	nn	np	np	nn	nn	np	np	nn	np	nn	nn	np	np	np	nn	np	np	nn	np	np	nn	np
Marker2454550	<nnxnp>	{-1}	nn	np	nn	np	nn	nn	nn	nn	np	nn	np	np	nn	nn	nn	nn	np	nn	np	np	np	nn	np	nn	nn	np	nn	nn	np	np	nn	nn	np	nn	np	np	nn	nn	nn	np	nn	nn	np	nn	nn	np	nn
Marker2455870	<nnxnp>	{-0}	np	nn	np	nn	np	np	np	np	nn	np	nn	nn	np	np	np	np	nn	np	nn	nn	nn	np	nn	np	np	nn	np	np	nn	nn	np	np	nn	np	nn	nn	np	np	np	nn	np	np	nn	np	np	nn	np
Marker2445527	<nnxnp>	{-1}	nn	np	nn	np	nn	nn	nn	nn	np	nn	np	np	nn	nn	nn	nn	np	nn	np	np	np	nn	np	nn	nn	np	nn	nn	np	np	nn	nn	np	nn	np	np	nn	nn	nn	np	nn	nn	np	nn	nn	np	nn
Marker2450647	<nnxnp>	{-0}	np	nn	np	nn	np	np	np	np	nn	np	nn	nn	np	np	np	np	nn	np	nn	nn	nn	np	nn	np	np	nn	np	np	nn	nn	np	np	nn	np	nn	nn	np	np	np	nn	np	np	nn	np	np	nn	np
Marker2461202	<nnxnp>	{-1}	nn	np	nn	np	nn	nn	nn	nn	np	nn	np	np	nn	nn	nn	nn	np	nn	np	np	np	nn	np	nn	nn	np	nn	nn	np	np	nn	nn	np	nn	np	np	nn	nn	nn	np	nn	nn	np	nn	nn	np	nn
Marker2450698	<nnxnp>	{-1}	nn	np	nn	np	nn	nn	nn	nn	np	nn	np	np	nn	nn	nn	nn	np	nn	np	np	np	nn	np	nn	nn	np	nn	nn	np	np	nn	nn	np	nn	np	np	nn	nn	nn	np	nn	nn	np	nn	nn	np	nn
Marker2448552	<nnxnp>	{-0}	np	nn	np	nn	np	np	np	np	nn	np	nn	nn	np	np	np	np	nn	np	nn	nn	nn	np	nn	np	np	nn	np	np	nn	nn	np	np	nn	np	nn	nn	np	np	np	nn	np	np	nn	np	np	nn	np
Marker2484324	<nnxnp>	{-1}	nn	np	nn	np	nn	nn	nn	nn	np	nn	np	np	nn	nn	nn	nn	np	nn	np	np	np	nn	np	nn	nn	np	nn	nn	np	np	nn	nn	np	nn	np	np	nn	nn	nn	np	nn	nn	np	nn	nn	np	nn
Marker2493661	<nnxnp>	{-1}	nn	np	nn	np	nn	nn	nn	nn	np	nn	np	np	nn	nn	nn	nn	np	nn	np	np	np	nn	np	nn	nn	np	nn	nn	np	np	nn	nn	np	nn	np	np	nn	nn	nn	np	nn	nn	np	nn	nn	np	nn
Marker2489013	<nnxnp>	{-0}	np	nn	np	nn	np	np	np	np	nn	np	nn	nn	np	np	np	np	nn	np	nn	nn	nn	np	nn	np	np	nn	np	np	nn	nn	np	np	nn	np	nn	nn	np	np	np	nn	np	np	nn	np	np	nn	np
Marker2489126	<nnxnp>	{-0}	np	nn	np	nn	np	np	np	np	nn	np	nn	nn	np	np	np	np	nn	np	nn	nn	nn	np	nn	np	np	nn	np	np	nn	nn	np	np	nn	np	nn	nn	np	np	np	nn	np	np	nn	np	np	nn	np
Marker2511543	<lmxll>	{0-}	ll	lm	ll	ll	lm	ll	lm	lm	ll	ll	lm	lm	ll	ll	ll	ll	ll	lm	lm	ll	lm	lm	ll	ll	ll	lm	ll	lm	lm	lm	lm	ll	lm	ll	ll	lm	lm	ll	ll	ll	lm	ll	ll	lm	lm	ll	ll
Marker2485055	<nnxnp>	{-1}	nn	np	nn	np	nn	nn	nn	nn	np	nn	np	np	nn	nn	nn	nn	np	nn	np	np	np	nn	np	nn	nn	np	nn	nn	np	np	nn	nn	np	nn	np	np	nn	nn	nn	np	nn	nn	np	nn	nn	np	nn
Marker2473576	<nnxnp>	{-0}	np	nn	np	nn	np	np	np	np	nn	np	nn	nn	np	np	np	np	nn	np	nn	nn	nn	np	nn	np	np	nn	np	np	nn	nn	np	np	nn	np	nn	nn	np	np	np	nn	np	np	nn	np	np	nn	np
Marker2457469	<nnxnp>	{-0}	np	nn	np	nn	np	np	np	np	nn	np	nn	nn	np	np	np	np	nn	np	nn	nn	nn	np	nn	np	np	nn	np	np	nn	nn	np	np	nn	np	nn	nn	np	np	np	nn	np	np	nn	np	np	nn	np
Marker2467920	<nnxnp>	{-0}	np	nn	np	nn	np	np	np	np	nn	np	nn	nn	np	np	np	np	nn	np	nn	nn	nn	np	nn	np	np	nn	np	np	nn	nn	np	np	nn	np	nn	nn	np	np	np	nn	np	np	nn	np	np	nn	np
Marker2494274	<nnxnp>	{-0}	np	nn	np	nn	np	np	np	np	nn	np	nn	nn	np	np	np	np	nn	np	nn	nn	nn	np	nn	np	np	nn	np	np	nn	nn	np	np	nn	np	nn	nn	np	np	np	nn	np	np	nn	np	np	nn	np
Marker2487201	<nnxnp>	{-0}	np	nn	np	nn	np	np	np	np	nn	np	nn	nn	np	np	np	np	nn	np	nn	nn	nn	np	nn	np	np	nn	np	np	nn	nn	np	np	nn	np	nn	nn	np	np	np	nn	np	np	nn	np	np	nn	np
Marker2489199	<nnxnp>	{-0}	np	nn	np	nn	np	np	np	np	nn	np	nn	nn	np	np	np	np	nn	np	nn	nn	nn	np	nn	np	np	nn	np	np	nn	nn	np	np	nn	np	nn	nn	np	np	np	nn	np	np	nn	np	np	nn	np
Marker2509597	<nnxnp>	{-0}	np	nn	np	nn	np	np	np	np	nn	np	nn	nn	np	np	np	np	nn	np	nn	nn	nn	np	nn	np	np	nn	np	np	nn	nn	np	np	nn	np	nn	nn	np	np	np	nn	np	np	nn	np	np	nn	np
Marker2495559	<nnxnp>	{-0}	np	nn	np	nn	np	np	np	np	nn	np	nn	nn	np	np	np	np	nn	np	nn	nn	nn	np	nn	np	np	nn	np	np	nn	nn	np	np	nn	np	nn	nn	np	np	np	nn	np	np	nn	np	np	nn	np
Marker2529782	<lmxll>	{1-}	lm	ll	ll	lm	ll	ll	ll	ll	lm	lm	ll	ll	ll	ll	lm	lm	lm	ll	ll	lm	lm	ll	lm	lm	lm	ll	ll	ll	ll	ll	ll	lm	ll	lm	lm	ll	ll	ll	lm	lm	ll	lm	lm	ll	ll	lm	ll
Marker2538739	<lmxll>	{0-}	ll	lm	lm	ll	lm	lm	lm	lm	ll	ll	lm	lm	lm	lm	ll	ll	ll	lm	lm	ll	ll	lm	ll	ll	ll	lm	lm	lm	lm	lm	lm	ll	lm	ll	ll	lm	lm	lm	ll	ll	lm	ll	ll	lm	lm	ll	lm
Marker2528526	<lmxll>	{1-}	lm	ll	ll	lm	ll	ll	ll	ll	lm	lm	ll	ll	ll	ll	lm	lm	lm	ll	ll	lm	lm	ll	lm	lm	lm	ll	ll	ll	ll	ll	ll	lm	ll	lm	lm	ll	ll	ll	lm	lm	ll	lm	lm	ll	ll	lm	ll
Marker2520919	<lmxll>	{1-}	lm	ll	ll	lm	ll	ll	ll	ll	lm	lm	ll	ll	ll	ll	lm	lm	lm	ll	ll	lm	lm	ll	lm	lm	lm	ll	ll	ll	ll	ll	ll	lm	ll	lm	lm	ll	ll	ll	lm	lm	ll	lm	lm	ll	ll	lm	ll
Marker2526773	<lmxll>	{1-}	lm	ll	ll	lm	ll	ll	ll	ll	lm	lm	ll	ll	ll	ll	lm	lm	lm	ll	ll	lm	lm	ll	lm	lm	lm	ll	ll	ll	ll	ll	ll	lm	ll	lm	lm	ll	ll	ll	lm	lm	ll	lm	lm	ll	ll	lm	ll
Marker2521795	<lmxll>	{1-}	lm	ll	ll	lm	ll	ll	ll	ll	lm	lm	ll	ll	ll	ll	lm	lm	lm	ll	ll	lm	lm	ll	lm	lm	lm	ll	ll	ll	ll	ll	ll	lm	ll	lm	lm	ll	ll	ll	lm	lm	ll	lm	lm	ll	ll	lm	ll
Marker2536285	<lmxll>	{1-}	lm	ll	ll	lm	ll	ll	ll	ll	lm	lm	ll	ll	ll	ll	lm	lm	lm	ll	ll	lm	lm	ll	lm	lm	lm	ll	ll	ll	ll	ll	ll	lm	ll	lm	lm	ll	ll	ll	lm	lm	ll	lm	lm	ll	ll	lm	ll
Marker2527321	<lmxll>	{1-}	lm	ll	ll	lm	ll	ll	ll	ll	lm	lm	ll	ll	ll	ll	lm	lm	lm	ll	ll	lm	lm	ll	lm	lm	lm	ll	ll	ll	ll	ll	ll	lm	ll	lm	lm	ll	ll	ll	lm	lm	ll	lm	lm	ll	ll	lm	ll
Marker2512337	<lmxll>	{1-}	lm	ll	ll	lm	ll	ll	ll	ll	lm	lm	ll	ll	ll	ll	lm	lm	lm	ll	ll	lm	lm	ll	lm	lm	lm	ll	ll	ll	ll	ll	ll	lm	ll	lm	lm	ll	ll	ll	lm	lm	ll	lm	lm	ll	ll	lm	ll
Marker2521238	<lmxll>	{1-}	lm	ll	ll	lm	ll	ll	ll	ll	lm	lm	ll	ll	ll	ll	lm	lm	lm	ll	ll	lm	lm	ll	lm	lm	lm	ll	ll	ll	ll	ll	ll	lm	ll	lm	lm	ll	ll	ll	lm	lm	ll	lm	lm	ll	ll	lm	ll
Marker2539460	<lmxll>	{1-}	lm	ll	ll	lm	ll	ll	ll	ll	lm	lm	ll	ll	ll	ll	lm	lm	lm	ll	ll	lm	lm	ll	lm	lm	lm	ll	ll	ll	ll	ll	ll	lm	ll	lm	lm	ll	ll	ll	lm	lm	ll	lm	lm	ll	ll	lm	ll
Marker2540557	<lmxll>	{0-}	ll	lm	lm	ll	lm	lm	lm	lm	ll	ll	lm	lm	lm	lm	ll	ll	ll	lm	lm	ll	ll	lm	ll	ll	ll	lm	lm	lm	lm	lm	lm	ll	lm	ll	ll	lm	lm	lm	ll	ll	lm	ll	ll	lm	lm	ll	lm
Marker2516465	<lmxll>	{1-}	lm	ll	ll	lm	ll	ll	ll	ll	lm	lm	ll	ll	ll	ll	lm	lm	lm	ll	ll	lm	lm	ll	lm	lm	lm	ll	ll	ll	ll	ll	ll	lm	ll	lm	lm	ll	ll	ll	lm	lm	ll	lm	lm	ll	ll	lm	ll
Marker2526313	<lmxll>	{1-}	lm	ll	ll	lm	ll	ll	ll	ll	lm	lm	ll	ll	ll	ll	lm	lm	lm	ll	ll	lm	lm	ll	lm	lm	lm	ll	ll	ll	ll	ll	ll	lm	ll	lm	lm	ll	ll	ll	lm	lm	ll	lm	lm	ll	ll	lm	ll
Marker2533169	<lmxll>	{0-}	ll	lm	lm	ll	lm	lm	lm	lm	ll	ll	lm	lm	lm	lm	ll	ll	ll	lm	lm	ll	ll	lm	ll	ll	ll	lm	lm	lm	lm	lm	lm	ll	lm	ll	ll	lm	lm	lm	ll	ll	lm	ll	ll	lm	lm	ll	lm
Marker2538541	<lmxll>	{1-}	lm	ll	ll	lm	ll	ll	ll	ll	lm	lm	ll	ll	ll	ll	lm	lm	lm	ll	ll	lm	lm	ll	lm	lm	lm	ll	ll	ll	ll	ll	ll	lm	ll	lm	lm	ll	ll	ll	lm	lm	ll	lm	lm	ll	ll	lm	ll
Marker2536149	<lmxll>	{1-}	lm	ll	ll	lm	ll	ll	ll	ll	lm	lm	ll	ll	ll	ll	lm	lm	lm	ll	ll	lm	lm	ll	lm	lm	lm	ll	ll	ll	ll	ll	ll	lm	ll	lm	lm	ll	ll	ll	lm	lm	ll	lm	lm	ll	ll	lm	ll
Marker2535711	<lmxll>	{1-}	lm	ll	ll	lm	ll	ll	ll	ll	lm	lm	ll	ll	ll	ll	lm	lm	lm	ll	ll	lm	lm	ll	lm	lm	lm	ll	ll	ll	ll	ll	ll	lm	ll	lm	lm	ll	ll	ll	lm	lm	ll	lm	lm	ll	ll	lm	ll
Marker2515845	<lmxll>	{1-}	lm	ll	ll	lm	ll	ll	ll	ll	lm	lm	ll	ll	ll	ll	lm	lm	lm	ll	ll	lm	lm	ll	lm	lm	lm	ll	ll	ll	ll	ll	ll	lm	ll	lm	lm	ll	ll	ll	lm	lm	ll	lm	lm	ll	ll	lm	ll
Marker2513360	<lmxll>	{1-}	lm	ll	ll	lm	ll	ll	ll	ll	lm	lm	ll	ll	ll	ll	lm	lm	lm	ll	ll	lm	lm	ll	lm	lm	lm	ll	ll	ll	ll	ll	ll	lm	ll	lm	lm	ll	ll	ll	lm	lm	ll	lm	lm	ll	ll	lm	ll
Marker2508088	<nnxnp>	{-1}	nn	nn	nn	np	nn	np	nn	nn	np	nn	np	np	nn	nn	nn	nn	np	np	np	np	np	nn	np	nn	nn	np	nn	nn	np	np	nn	nn	np	nn	np	np	nn	nn	nn	nn	nn	nn	np	nn	nn	np	nn
Marker2509058	<nnxnp>	{-0}	np	np	np	nn	np	nn	np	np	nn	np	nn	nn	np	np	np	np	nn	nn	nn	nn	nn	np	nn	np	np	nn	np	np	nn	nn	np	np	nn	np	nn	nn	np	np	np	np	np	np	nn	np	np	nn	np
Marker2507697	<nnxnp>	{-1}	nn	nn	nn	np	nn	np	nn	nn	np	nn	np	np	nn	nn	nn	nn	np	np	np	np	np	nn	np	nn	nn	np	nn	nn	np	np	nn	nn	np	nn	np	np	nn	nn	nn	nn	nn	nn	np	nn	nn	np	nn
Marker2508679	<nnxnp>	{-1}	nn	nn	nn	np	nn	np	nn	nn	np	nn	np	np	nn	nn	nn	nn	np	np	np	np	np	nn	np	nn	nn	np	nn	nn	np	np	nn	nn	np	nn	np	np	nn	nn	nn	nn	nn	nn	np	nn	nn	np	nn
Marker2509379	<nnxnp>	{-0}	np	np	np	nn	np	nn	np	np	nn	np	nn	nn	np	np	np	np	nn	nn	nn	nn	nn	np	nn	np	np	nn	np	np	nn	nn	np	np	nn	np	nn	nn	np	np	np	np	np	np	nn	np	np	nn	np
Marker2507846	<nnxnp>	{-0}	np	np	np	nn	np	nn	np	np	nn	np	nn	nn	np	np	np	np	nn	nn	nn	nn	nn	np	nn	np	np	nn	np	np	nn	nn	np	np	nn	np	nn	nn	np	np	np	np	np	np	nn	np	np	nn	np
Marker2507465	<nnxnp>	{-0}	np	np	np	nn	np	nn	np	np	nn	np	nn	nn	np	np	np	np	nn	nn	nn	nn	nn	np	nn	np	np	nn	np	np	nn	nn	np	np	nn	np	nn	nn	np	np	np	np	np	np	nn	np	np	nn	np
Marker2516750	<hkxhk>	{11}	hk	hh	hh	kk	hh	hk	hh	hh	kk	hk	hk	hk	hh	hh	hk	hk	kk	hk	hk	kk	kk	hh	kk	hk	hk	hk	hh	hh	hk	hk	hh	hk	hk	hk	kk	hk	hh	hh	hk	hk	hh	hk	kk	hh	hh	kk	hh
Marker2511796	<nnxnp>	{-0}	np	np	np	nn	np	nn	np	np	nn	np	nn	nn	np	np	np	np	nn	nn	nn	nn	nn	np	nn	np	np	nn	np	np	nn	nn	np	np	nn	np	nn	nn	np	np	np	np	np	np	nn	np	np	nn	np
Marker2511874	<nnxnp>	{-1}	nn	nn	nn	np	nn	np	nn	nn	np	nn	np	np	nn	nn	nn	nn	np	np	np	np	np	nn	np	nn	nn	np	nn	nn	np	np	nn	nn	np	nn	np	np	nn	nn	nn	nn	nn	nn	np	nn	nn	np	nn
Marker2515101	<lmxll>	{1-}	lm	ll	ll	lm	ll	ll	ll	ll	lm	lm	ll	ll	ll	ll	lm	lm	lm	ll	ll	lm	lm	ll	lm	lm	lm	ll	ll	ll	ll	ll	ll	lm	ll	lm	lm	ll	ll	ll	lm	lm	ll	lm	lm	ll	ll	lm	ll
Marker2512211	<nnxnp>	{-0}	np	np	np	nn	np	nn	np	np	nn	np	nn	nn	np	np	np	np	nn	nn	nn	nn	nn	np	nn	np	np	nn	np	np	nn	nn	np	np	nn	np	nn	nn	np	np	np	np	np	np	nn	np	np	nn	np
Marker2510228	<nnxnp>	{-1}	nn	nn	nn	np	nn	np	nn	nn	np	nn	np	np	nn	nn	nn	nn	np	np	np	np	np	nn	np	nn	nn	np	nn	nn	np	np	nn	nn	np	nn	np	np	nn	nn	nn	nn	nn	nn	np	nn	nn	np	nn
Marker2525410	<lmxll>	{1-}	lm	ll	ll	lm	ll	ll	ll	ll	lm	lm	ll	ll	ll	ll	lm	lm	lm	ll	ll	lm	lm	ll	lm	lm	lm	ll	ll	ll	ll	ll	ll	lm	ll	lm	lm	ll	ll	ll	lm	lm	ll	lm	lm	ll	ll	lm	ll
Marker2510297	<nnxnp>	{-1}	nn	nn	nn	np	nn	np	nn	nn	np	nn	np	np	nn	nn	nn	nn	np	np	np	np	np	nn	np	nn	nn	np	nn	nn	np	np	nn	nn	np	nn	np	np	nn	nn	nn	nn	nn	nn	np	nn	nn	np	nn
Marker2511288	<nnxnp>	{-1}	nn	nn	nn	np	nn	np	nn	nn	np	nn	np	np	nn	nn	nn	nn	np	np	np	np	np	nn	np	nn	nn	np	nn	nn	np	np	nn	nn	np	nn	np	np	nn	nn	nn	nn	nn	nn	np	nn	nn	np	nn
Marker2536503	<lmxll>	{1-}	lm	ll	ll	lm	ll	ll	ll	ll	lm	lm	ll	ll	ll	ll	lm	lm	lm	ll	ll	lm	lm	ll	lm	lm	lm	ll	ll	ll	ll	ll	ll	lm	ll	lm	lm	ll	ll	ll	lm	lm	ll	lm	lm	ll	ll	lm	ll
Marker2536364	<lmxll>	{1-}	lm	ll	ll	lm	ll	ll	ll	ll	lm	lm	ll	ll	ll	ll	lm	lm	lm	ll	ll	lm	lm	ll	lm	lm	lm	ll	ll	ll	ll	ll	ll	lm	ll	lm	lm	ll	ll	ll	lm	lm	ll	lm	lm	ll	ll	lm	ll
Marker2529272	<lmxll>	{1-}	lm	ll	ll	lm	ll	ll	ll	ll	lm	lm	ll	ll	ll	ll	lm	lm	lm	ll	ll	lm	lm	ll	lm	lm	lm	ll	ll	ll	ll	ll	ll	lm	ll	lm	lm	ll	ll	ll	lm	lm	ll	lm	lm	ll	ll	lm	ll
Marker2524720	<lmxll>	{1-}	lm	ll	ll	lm	ll	ll	ll	ll	lm	lm	ll	ll	ll	ll	lm	lm	lm	ll	ll	lm	lm	ll	lm	lm	lm	ll	ll	ll	ll	ll	ll	lm	ll	lm	lm	ll	ll	ll	lm	lm	ll	lm	lm	ll	ll	lm	ll
Marker2527109	<lmxll>	{1-}	lm	ll	ll	lm	ll	ll	ll	ll	lm	lm	ll	ll	ll	ll	lm	lm	lm	ll	ll	lm	lm	ll	lm	lm	lm	ll	ll	ll	ll	ll	ll	lm	ll	lm	lm	ll	ll	ll	lm	lm	ll	lm	lm	ll	ll	lm	ll
Marker2535504	<lmxll>	{1-}	lm	ll	ll	lm	ll	ll	ll	ll	lm	lm	ll	ll	ll	ll	lm	lm	lm	ll	ll	lm	lm	ll	lm	lm	lm	ll	ll	ll	ll	ll	ll	lm	ll	lm	lm	ll	ll	ll	lm	lm	ll	lm	lm	ll	ll	lm	ll
Marker2521042	<lmxll>	{1-}	lm	ll	ll	lm	ll	ll	ll	ll	lm	lm	ll	ll	ll	ll	lm	lm	lm	ll	ll	lm	lm	ll	lm	lm	lm	ll	ll	ll	ll	ll	ll	lm	ll	lm	lm	ll	ll	ll	lm	lm	ll	lm	lm	ll	ll	lm	ll
Marker2515503	<nnxnp>	{-1}	nn	nn	nn	np	nn	np	nn	nn	np	nn	np	np	nn	nn	nn	nn	np	np	np	np	np	nn	np	nn	nn	np	nn	nn	np	np	nn	nn	np	nn	np	np	nn	nn	nn	nn	nn	nn	np	nn	nn	np	nn
Marker2513070	<nnxnp>	{-1}	nn	nn	nn	np	nn	np	nn	nn	np	nn	np	np	nn	nn	nn	nn	np	np	np	np	np	nn	np	nn	nn	np	nn	nn	np	np	nn	nn	np	nn	np	np	nn	nn	nn	nn	nn	nn	np	nn	nn	np	nn
Marker2512548	<nnxnp>	{-0}	np	np	np	nn	np	nn	np	np	nn	np	nn	nn	np	np	np	np	nn	nn	nn	nn	nn	np	nn	np	np	nn	np	np	nn	nn	np	np	nn	np	nn	nn	np	np	np	np	np	np	nn	np	np	nn	np
Marker2519519	<nnxnp>	{-1}	nn	nn	nn	np	nn	np	nn	nn	np	nn	np	np	nn	nn	nn	nn	np	np	np	np	np	nn	np	nn	nn	np	nn	nn	np	np	nn	nn	np	nn	np	np	nn	nn	nn	nn	nn	nn	np	nn	nn	np	nn
Marker2520335	<nnxnp>	{-0}	np	np	np	nn	np	nn	np	np	nn	np	nn	nn	np	np	np	np	nn	nn	nn	nn	nn	np	nn	np	np	nn	np	np	nn	nn	np	np	nn	np	nn	nn	np	np	np	np	np	np	nn	np	np	nn	np
Marker2516185	<nnxnp>	{-0}	np	np	np	nn	np	nn	np	np	nn	np	nn	nn	np	np	np	np	nn	nn	nn	nn	nn	np	nn	np	np	nn	np	np	nn	nn	np	np	nn	np	nn	nn	np	np	np	np	np	np	nn	np	np	nn	np
Marker2516785	<nnxnp>	{-0}	np	np	np	nn	np	nn	np	np	nn	np	nn	nn	np	np	np	np	nn	nn	nn	nn	nn	np	nn	np	np	nn	np	np	nn	nn	np	np	nn	np	nn	nn	np	np	np	np	np	np	nn	np	np	nn	np
Marker2519126	<nnxnp>	{-0}	np	np	np	nn	np	nn	np	np	nn	np	nn	nn	np	np	np	np	nn	nn	nn	nn	nn	np	nn	np	np	nn	np	np	nn	nn	np	np	nn	np	nn	nn	np	np	np	np	np	np	nn	np	np	nn	np
Marker2513851	<nnxnp>	{-1}	nn	nn	nn	np	nn	np	nn	nn	np	nn	np	np	nn	nn	nn	nn	np	np	np	np	np	nn	np	nn	nn	np	nn	nn	np	np	nn	nn	np	nn	np	np	nn	nn	nn	nn	nn	nn	np	nn	nn	np	nn
Marker2513991	<nnxnp>	{-0}	np	np	np	nn	np	nn	np	np	nn	np	nn	nn	np	np	np	np	nn	nn	nn	nn	nn	np	nn	np	np	nn	np	np	nn	nn	np	np	nn	np	nn	nn	np	np	np	np	np	np	nn	np	np	nn	np
Marker2514271	<nnxnp>	{-0}	np	np	np	nn	np	nn	np	np	nn	np	nn	nn	np	np	np	np	nn	nn	nn	nn	nn	np	nn	np	np	nn	np	np	nn	nn	np	np	nn	np	nn	nn	np	np	np	np	np	np	nn	np	np	nn	np
Marker2513512	<nnxnp>	{-1}	nn	nn	nn	np	nn	np	nn	nn	np	nn	np	np	nn	nn	nn	nn	np	np	np	np	np	nn	np	nn	nn	np	nn	nn	np	np	nn	nn	np	nn	np	np	nn	nn	nn	nn	nn	nn	np	nn	nn	np	nn
Marker2512825	<nnxnp>	{-1}	nn	nn	nn	np	nn	np	nn	nn	np	nn	np	np	nn	nn	nn	nn	np	np	np	np	np	nn	np	nn	nn	np	nn	nn	np	np	nn	nn	np	nn	np	np	nn	nn	nn	nn	nn	nn	np	nn	nn	np	nn
Marker2517824	<nnxnp>	{-1}	nn	nn	nn	np	nn	np	nn	nn	np	nn	np	np	nn	nn	nn	nn	np	np	np	np	np	nn	np	nn	nn	np	nn	nn	np	np	nn	nn	np	nn	np	np	nn	nn	nn	nn	nn	nn	np	nn	nn	np	nn
Marker2517144	<nnxnp>	{-1}	nn	nn	nn	np	nn	np	nn	nn	np	nn	np	np	nn	nn	nn	nn	np	np	np	np	np	nn	np	nn	nn	np	nn	nn	np	np	nn	nn	np	nn	np	np	nn	nn	nn	nn	nn	nn	np	nn	nn	np	nn
Marker2514052	<nnxnp>	{-0}	np	np	np	nn	np	nn	np	np	nn	np	nn	nn	np	np	np	np	nn	nn	nn	nn	nn	np	nn	np	np	nn	np	np	nn	nn	np	np	nn	np	nn	nn	np	np	np	np	np	np	nn	np	np	nn	np
Marker2520261	<nnxnp>	{-0}	np	np	np	nn	np	nn	np	np	nn	np	nn	nn	np	np	np	np	nn	nn	nn	nn	nn	np	nn	np	np	nn	np	np	nn	nn	np	np	nn	np	nn	nn	np	np	np	np	np	np	nn	np	np	nn	np
Marker2515218	<nnxnp>	{-1}	nn	nn	nn	np	nn	np	nn	nn	np	nn	np	np	nn	nn	nn	nn	np	np	np	np	np	nn	np	nn	nn	np	nn	nn	np	np	nn	nn	np	nn	np	np	nn	nn	nn	nn	nn	nn	np	nn	nn	np	nn
Marker2514384	<nnxnp>	{-0}	np	np	np	nn	np	nn	np	np	nn	np	nn	nn	np	np	np	np	nn	nn	nn	nn	nn	np	nn	np	np	nn	np	np	nn	nn	np	np	nn	np	nn	nn	np	np	np	np	np	np	nn	np	np	nn	np
Marker2518530	<nnxnp>	{-1}	nn	nn	nn	np	nn	np	nn	nn	np	nn	np	np	nn	nn	nn	nn	np	np	np	np	np	nn	np	nn	nn	np	nn	nn	np	np	nn	nn	np	nn	np	np	nn	nn	nn	nn	nn	nn	np	nn	nn	np	nn
Marker2516102	<nnxnp>	{-0}	np	np	np	nn	np	nn	np	np	nn	np	nn	nn	np	np	np	np	nn	nn	nn	nn	nn	np	nn	np	np	nn	np	np	nn	nn	np	np	nn	np	nn	nn	np	np	np	np	np	np	nn	np	np	nn	np
Marker2519632	<nnxnp>	{-0}	np	np	np	nn	np	nn	np	np	nn	np	nn	nn	np	np	np	np	nn	nn	nn	nn	nn	np	nn	np	np	nn	np	np	nn	nn	np	np	nn	np	nn	nn	np	np	np	np	np	np	nn	np	np	nn	np
Marker2512292	<nnxnp>	{-0}	np	np	np	nn	np	nn	np	np	nn	np	nn	nn	np	np	np	np	nn	nn	nn	nn	nn	np	nn	np	np	nn	np	np	nn	nn	np	np	nn	np	nn	nn	np	np	np	np	np	np	nn	np	np	nn	np
Marker2514631	<nnxnp>	{-1}	nn	nn	nn	np	nn	np	nn	nn	np	nn	np	np	nn	nn	nn	nn	np	np	np	np	np	nn	np	nn	nn	np	nn	nn	np	np	nn	nn	np	nn	np	np	nn	nn	nn	nn	nn	nn	np	nn	nn	np	nn
Marker2514479	<nnxnp>	{-0}	np	np	np	nn	np	nn	np	np	nn	np	nn	nn	np	np	np	np	nn	nn	nn	nn	nn	np	nn	np	np	nn	np	np	nn	nn	np	np	nn	np	nn	nn	np	np	np	np	np	np	nn	np	np	nn	np
Marker2510524	<nnxnp>	{-1}	nn	nn	nn	np	nn	np	nn	nn	np	nn	np	np	nn	nn	nn	nn	np	np	np	np	np	nn	np	nn	nn	np	nn	nn	np	np	nn	nn	np	nn	np	np	nn	nn	nn	nn	nn	nn	np	nn	nn	np	nn
Marker2511215	<nnxnp>	{-1}	nn	nn	nn	np	nn	np	nn	nn	np	nn	np	np	nn	nn	nn	nn	np	np	np	np	np	nn	np	nn	nn	np	nn	nn	np	np	nn	nn	np	nn	np	np	nn	nn	nn	nn	nn	nn	np	nn	nn	np	nn
Marker2511115	<nnxnp>	{-0}	np	np	np	nn	np	nn	np	np	nn	np	nn	nn	np	np	np	np	nn	nn	nn	nn	nn	np	nn	np	np	nn	np	np	nn	nn	np	np	nn	np	nn	nn	np	np	np	np	np	np	nn	np	np	nn	np
Marker2508789	<nnxnp>	{-0}	np	np	np	nn	np	nn	np	np	nn	np	nn	nn	np	np	np	np	nn	nn	nn	nn	nn	np	nn	np	np	nn	np	np	nn	nn	np	np	nn	np	nn	nn	np	np	np	np	np	np	nn	np	np	nn	np
Marker2519099	<nnxnp>	{-1}	nn	nn	nn	np	nn	np	nn	nn	np	nn	np	np	nn	nn	nn	nn	np	np	np	np	np	nn	np	nn	nn	np	nn	nn	np	np	nn	nn	np	nn	np	np	nn	nn	nn	nn	nn	nn	np	nn	nn	np	nn
Marker2519710	<nnxnp>	{-1}	nn	nn	nn	np	nn	np	nn	nn	np	nn	np	np	nn	nn	nn	nn	np	np	np	np	np	nn	np	nn	nn	np	nn	nn	np	np	nn	nn	np	nn	np	np	nn	nn	nn	nn	nn	nn	np	nn	nn	np	nn
Marker2507833	<nnxnp>	{-1}	nn	nn	nn	np	nn	np	nn	nn	np	nn	np	np	nn	nn	nn	nn	np	np	np	np	np	nn	np	nn	nn	np	nn	nn	np	np	nn	nn	np	nn	np	np	nn	nn	nn	nn	nn	nn	np	nn	nn	np	nn
Marker2511586	<nnxnp>	{-1}	nn	nn	nn	np	nn	np	nn	nn	np	nn	np	np	nn	nn	nn	nn	np	np	np	np	np	nn	np	nn	nn	np	nn	nn	np	np	nn	nn	np	nn	np	np	nn	nn	nn	nn	nn	nn	np	nn	nn	np	nn
Marker2508564	<nnxnp>	{-1}	nn	nn	nn	np	nn	np	nn	nn	np	nn	np	np	nn	nn	nn	nn	np	np	np	np	np	nn	np	nn	nn	np	nn	nn	np	np	nn	nn	np	nn	np	np	nn	nn	nn	nn	nn	nn	np	nn	nn	np	nn
Marker2508303	<nnxnp>	{-1}	nn	nn	nn	np	nn	np	nn	nn	np	nn	np	np	nn	nn	nn	nn	np	np	np	np	np	nn	np	nn	nn	np	nn	nn	np	np	nn	nn	np	nn	np	np	nn	nn	nn	nn	nn	nn	np	nn	nn	np	nn
Marker2510069	<nnxnp>	{-0}	np	np	np	nn	np	nn	np	np	nn	np	nn	nn	np	np	np	np	nn	nn	nn	nn	nn	np	nn	np	np	nn	np	np	nn	nn	np	np	nn	np	nn	nn	np	np	np	np	np	np	nn	np	np	nn	np
Marker2547873	<lmxll>	{1-}	lm	ll	ll	lm	ll	ll	ll	ll	lm	lm	ll	ll	ll	ll	lm	lm	lm	ll	ll	ll	lm	ll	lm	lm	lm	ll	lm	ll	ll	ll	ll	lm	ll	lm	lm	ll	ll	ll	lm	lm	ll	ll	lm	ll	ll	ll	ll
Marker2541568	<lmxll>	{1-}	lm	ll	ll	lm	ll	ll	ll	ll	lm	lm	ll	ll	ll	ll	lm	lm	lm	ll	ll	ll	lm	ll	lm	lm	lm	ll	lm	ll	ll	ll	ll	lm	ll	lm	lm	ll	ll	ll	lm	lm	ll	ll	lm	ll	ll	ll	ll
Marker2550325	<lmxll>	{1-}	lm	ll	ll	lm	ll	ll	ll	ll	lm	lm	ll	ll	ll	ll	lm	lm	lm	ll	ll	ll	lm	ll	lm	lm	lm	ll	lm	ll	ll	ll	ll	lm	ll	lm	lm	ll	ll	ll	lm	lm	ll	ll	lm	ll	ll	ll	ll
Marker2550199	<lmxll>	{1-}	lm	ll	ll	lm	ll	ll	ll	ll	lm	lm	ll	ll	ll	ll	lm	lm	lm	ll	ll	ll	lm	ll	lm	lm	lm	ll	lm	ll	ll	ll	ll	lm	ll	lm	lm	ll	ll	ll	lm	lm	ll	ll	lm	ll	ll	ll	ll
Marker2548950	<lmxll>	{0-}	ll	lm	lm	ll	lm	lm	lm	lm	ll	ll	lm	lm	lm	lm	ll	ll	ll	lm	lm	lm	ll	lm	ll	ll	ll	lm	ll	lm	lm	lm	lm	ll	lm	ll	ll	lm	lm	lm	ll	ll	lm	lm	ll	lm	lm	lm	lm
Marker2550110	<lmxll>	{0-}	ll	lm	lm	ll	lm	lm	lm	lm	ll	ll	lm	lm	lm	lm	ll	ll	ll	lm	lm	lm	ll	lm	ll	ll	ll	lm	ll	lm	lm	lm	lm	ll	lm	ll	ll	lm	lm	lm	ll	ll	lm	lm	ll	lm	lm	lm	lm
Marker2545793	<lmxll>	{1-}	lm	ll	ll	lm	ll	ll	ll	ll	lm	lm	ll	ll	ll	ll	lm	lm	lm	ll	ll	ll	lm	ll	lm	lm	lm	ll	ll	ll	ll	ll	ll	lm	ll	lm	lm	ll	ll	ll	lm	lm	ll	ll	lm	ll	ll	ll	ll
Marker2551424	<lmxll>	{1-}	lm	ll	ll	lm	ll	ll	ll	ll	lm	lm	ll	ll	ll	ll	lm	lm	lm	ll	ll	ll	lm	ll	lm	lm	lm	ll	ll	ll	ll	ll	ll	lm	ll	lm	lm	ll	ll	ll	lm	lm	ll	ll	lm	ll	ll	ll	ll
Marker2551968	<lmxll>	{1-}	lm	ll	ll	lm	ll	ll	ll	ll	lm	lm	ll	ll	ll	ll	lm	lm	lm	ll	ll	ll	lm	ll	lm	lm	lm	ll	ll	ll	ll	ll	ll	lm	ll	lm	lm	ll	ll	ll	lm	lm	ll	ll	lm	ll	ll	ll	ll
Marker2493807	<nnxnp>	{-0}	np	nn	np	nn	np	np	np	np	nn	np	nn	nn	np	np	np	np	nn	np	nn	nn	nn	np	nn	np	np	nn	np	np	nn	nn	np	np	nn	np	nn	nn	np	np	np	nn	np	np	nn	np	np	nn	np
Marker2492211	<nnxnp>	{-1}	nn	np	nn	np	nn	nn	nn	nn	np	nn	np	np	nn	nn	nn	nn	np	nn	np	np	np	nn	np	nn	nn	np	nn	nn	np	np	nn	nn	np	nn	np	np	nn	nn	nn	np	nn	nn	np	nn	nn	np	nn
Marker2493288	<nnxnp>	{-1}	nn	np	nn	np	nn	nn	nn	nn	np	nn	np	np	nn	nn	nn	nn	np	nn	np	np	np	nn	np	nn	nn	np	nn	nn	np	np	nn	nn	np	nn	np	np	nn	nn	nn	np	nn	nn	np	nn	nn	np	nn
Marker2493250	<nnxnp>	{-1}	nn	np	nn	np	nn	nn	nn	nn	np	nn	np	np	nn	nn	nn	nn	np	nn	np	np	np	nn	np	nn	nn	np	nn	nn	np	np	nn	nn	np	nn	np	np	nn	nn	nn	np	nn	nn	np	nn	nn	np	nn
Marker2487717	<nnxnp>	{-0}	np	nn	np	nn	np	np	np	np	nn	np	nn	nn	np	np	np	np	nn	np	nn	nn	nn	np	nn	np	np	nn	np	np	nn	nn	np	np	nn	np	nn	nn	np	np	np	nn	np	np	nn	np	np	nn	np
Marker2496327	<nnxnp>	{-1}	nn	np	nn	np	nn	nn	nn	nn	np	nn	np	np	nn	nn	nn	nn	np	nn	np	np	np	nn	np	nn	nn	np	nn	nn	np	np	nn	nn	np	nn	np	np	nn	nn	nn	np	nn	nn	np	nn	nn	np	nn
Marker2489538	<nnxnp>	{-0}	np	nn	np	nn	np	np	np	np	nn	np	nn	nn	np	np	np	np	nn	np	nn	nn	nn	np	nn	np	np	nn	np	np	nn	nn	np	np	nn	np	nn	nn	np	np	np	nn	np	np	nn	np	np	nn	np
Marker2491943	<nnxnp>	{-0}	np	nn	np	nn	np	np	np	np	nn	np	nn	nn	np	np	np	np	nn	np	nn	nn	nn	np	nn	np	np	nn	np	np	nn	nn	np	np	nn	np	nn	nn	np	np	np	nn	np	np	nn	np	np	nn	np
Marker2488221	<nnxnp>	{-1}	nn	np	nn	np	nn	nn	nn	nn	np	nn	np	np	nn	nn	nn	nn	np	nn	np	np	np	nn	np	nn	nn	np	nn	nn	np	np	nn	nn	np	nn	np	np	nn	nn	nn	np	nn	nn	np	nn	nn	np	nn
Marker2487630	<nnxnp>	{-1}	nn	np	nn	np	nn	nn	nn	nn	np	nn	np	np	nn	nn	nn	nn	np	nn	np	np	np	nn	np	nn	nn	np	nn	nn	np	np	nn	nn	np	nn	np	np	nn	nn	nn	np	nn	nn	np	nn	nn	np	nn
Marker2496565	<nnxnp>	{-0}	np	nn	np	nn	np	np	np	np	nn	np	nn	nn	np	np	np	np	nn	np	nn	nn	nn	np	nn	np	np	nn	np	np	nn	nn	np	np	nn	np	nn	nn	np	np	np	nn	np	np	nn	np	np	nn	np
Marker2493891	<nnxnp>	{-0}	np	nn	np	nn	np	np	np	np	nn	np	nn	nn	np	np	np	np	nn	np	nn	nn	nn	np	nn	np	np	nn	np	np	nn	nn	np	np	nn	np	nn	nn	np	np	np	nn	np	np	nn	np	np	nn	np
Marker2550445	<lmxll>	{0-}	ll	lm	lm	ll	lm	lm	lm	lm	ll	ll	lm	lm	lm	lm	ll	ll	ll	lm	lm	lm	ll	lm	ll	ll	ll	lm	ll	lm	lm	lm	lm	ll	lm	ll	ll	lm	lm	lm	ll	ll	lm	lm	ll	lm	lm	lm	lm
Marker2550818	<lmxll>	{1-}	lm	ll	ll	lm	ll	ll	ll	ll	lm	lm	ll	ll	ll	ll	lm	lm	lm	ll	ll	ll	lm	ll	lm	lm	lm	ll	lm	ll	ll	ll	ll	lm	ll	lm	lm	ll	ll	ll	lm	lm	ll	ll	lm	ll	ll	ll	ll
Marker2508501	<nnxnp>	{-1}	nn	nn	nn	np	nn	np	nn	nn	np	nn	np	np	nn	nn	nn	nn	np	np	np	np	np	nn	np	nn	nn	np	nn	nn	np	np	nn	nn	np	nn	np	np	nn	nn	nn	nn	nn	nn	np	nn	nn	np	nn
Marker2508886	<nnxnp>	{-1}	nn	nn	nn	np	nn	np	nn	nn	np	nn	np	np	nn	nn	nn	nn	np	np	np	np	np	nn	np	nn	nn	np	nn	nn	np	np	nn	nn	np	nn	np	np	nn	nn	nn	nn	nn	nn	np	nn	nn	np	nn
Marker2507685	<nnxnp>	{-1}	nn	nn	nn	np	nn	np	nn	nn	np	nn	np	np	nn	nn	nn	nn	np	np	np	np	np	nn	np	nn	nn	np	nn	nn	np	np	nn	nn	np	nn	np	np	nn	nn	nn	nn	nn	nn	np	nn	nn	np	nn
Marker2506984	<nnxnp>	{-1}	nn	nn	nn	np	nn	np	nn	nn	np	nn	np	np	nn	nn	nn	nn	np	np	np	np	np	nn	np	nn	nn	np	nn	nn	np	np	nn	nn	np	nn	np	np	nn	nn	nn	nn	nn	nn	np	nn	nn	np	nn
Marker2509249	<nnxnp>	{-0}	np	np	np	nn	np	nn	np	np	nn	np	nn	nn	np	np	np	np	nn	nn	nn	nn	nn	np	nn	np	np	nn	np	np	nn	nn	np	np	nn	np	nn	nn	np	np	np	np	np	np	nn	np	np	nn	np
Marker2971070	<nnxnp>	{-1}	nn	nn	np	np	nn	np	nn	nn	np	nn	nn	np	nn	nn	nn	np	np	np	nn	nn	np	np	nn	np	nn	np	np	np	nn	nn	nn	nn	nn	np	nn	nn	nn	nn	np	np	np	np	nn	nn	np	nn	nn
Marker2960997	<nnxnp>	{-0}	np	np	nn	nn	np	nn	np	np	nn	np	np	nn	np	np	np	nn	nn	nn	np	np	nn	nn	np	nn	np	nn	nn	nn	np	np	np	np	np	nn	np	np	np	np	nn	nn	nn	nn	np	np	nn	np	np
Marker2969912	<nnxnp>	{-1}	nn	nn	np	np	nn	np	nn	nn	np	nn	nn	np	nn	nn	nn	np	np	np	nn	nn	np	np	nn	np	nn	np	np	np	nn	nn	nn	nn	nn	np	nn	nn	nn	nn	np	np	np	np	nn	nn	np	nn	nn
Marker2961644	<nnxnp>	{-1}	nn	nn	np	np	nn	np	nn	nn	np	nn	nn	np	nn	nn	nn	np	np	np	nn	nn	np	np	nn	np	nn	np	np	np	nn	nn	nn	nn	nn	np	nn	nn	nn	nn	np	np	np	np	nn	nn	np	nn	nn
Marker2979038	<nnxnp>	{-0}	np	np	nn	nn	np	nn	np	np	nn	np	np	nn	np	np	np	nn	nn	nn	np	np	nn	nn	np	nn	np	nn	nn	nn	np	np	np	np	np	nn	np	np	np	np	nn	nn	nn	nn	np	np	nn	np	np
Marker2959179	<nnxnp>	{-1}	nn	nn	np	np	nn	np	nn	nn	np	nn	nn	np	nn	nn	nn	np	np	np	nn	nn	np	np	nn	np	nn	np	np	np	nn	nn	nn	nn	nn	np	nn	nn	nn	nn	np	np	np	np	nn	nn	np	nn	nn
Marker2977110	<nnxnp>	{-0}	np	np	nn	nn	np	nn	np	np	nn	np	np	nn	np	np	np	nn	nn	nn	np	np	nn	nn	np	nn	np	nn	nn	nn	np	np	np	np	np	nn	np	np	np	np	nn	nn	nn	nn	np	np	nn	np	np
Marker2959440	<nnxnp>	{-1}	nn	nn	np	np	nn	np	nn	nn	np	nn	nn	np	nn	nn	nn	np	np	np	nn	nn	np	np	nn	np	nn	np	np	np	nn	nn	nn	nn	nn	np	nn	nn	nn	nn	np	np	np	np	nn	nn	np	nn	nn
Marker2965482	<nnxnp>	{-1}	nn	nn	np	np	nn	np	nn	nn	np	nn	nn	np	nn	nn	nn	np	np	np	nn	nn	np	np	nn	np	nn	np	np	np	nn	nn	nn	nn	nn	np	nn	nn	nn	nn	np	np	np	np	nn	nn	np	nn	nn
Marker2965231	<nnxnp>	{-1}	nn	nn	np	np	nn	np	nn	nn	np	nn	nn	np	nn	nn	nn	np	np	np	nn	nn	np	np	nn	np	nn	np	np	np	nn	nn	nn	nn	nn	np	nn	nn	nn	nn	np	np	np	np	nn	nn	np	nn	nn
Marker2958307	<nnxnp>	{-1}	nn	nn	np	np	nn	np	nn	nn	np	nn	nn	np	nn	nn	nn	np	np	np	nn	nn	np	np	nn	np	nn	np	np	np	nn	nn	nn	nn	nn	np	nn	nn	nn	nn	np	np	np	np	nn	nn	np	nn	nn
Marker2961481	<nnxnp>	{-1}	nn	nn	np	np	nn	np	nn	nn	np	nn	nn	np	nn	nn	nn	np	np	np	nn	nn	np	np	nn	np	nn	np	np	np	nn	nn	nn	nn	nn	np	nn	nn	nn	nn	np	np	np	np	nn	nn	np	nn	nn
Marker2965163	<nnxnp>	{-1}	nn	nn	np	np	nn	np	nn	nn	np	nn	nn	np	nn	nn	nn	np	np	np	nn	nn	np	np	nn	np	nn	np	np	np	nn	nn	nn	nn	nn	np	nn	nn	nn	nn	np	np	np	np	nn	nn	np	nn	nn
Marker2960655	<nnxnp>	{-1}	nn	nn	np	np	nn	np	nn	nn	np	nn	nn	np	nn	nn	nn	np	np	np	nn	nn	np	np	nn	np	nn	np	np	np	nn	nn	nn	nn	nn	np	nn	nn	nn	nn	np	np	np	np	nn	nn	np	nn	nn
Marker2965277	<nnxnp>	{-1}	nn	nn	np	np	nn	np	nn	nn	np	nn	nn	np	nn	nn	np	np	np	np	nn	nn	np	np	nn	np	nn	np	np	np	nn	nn	nn	nn	nn	np	nn	nn	nn	nn	np	np	np	np	nn	nn	np	nn	nn
Marker2961840	<nnxnp>	{-0}	np	np	nn	nn	np	nn	np	np	nn	np	np	nn	np	np	nn	nn	nn	nn	np	np	nn	nn	np	nn	np	nn	nn	nn	np	np	np	np	np	nn	np	np	np	np	nn	nn	nn	nn	np	np	nn	np	np
Marker2972531	<nnxnp>	{-1}	nn	nn	np	np	nn	np	nn	nn	np	nn	nn	np	nn	nn	np	np	np	np	nn	nn	np	np	nn	np	nn	np	np	np	nn	nn	nn	nn	nn	np	nn	nn	nn	nn	np	np	np	np	nn	nn	np	nn	nn
Marker2974597	<nnxnp>	{-1}	nn	nn	np	np	nn	np	nn	nn	np	nn	nn	np	nn	np	np	np	np	np	nn	nn	np	np	nn	np	nn	np	np	np	nn	nn	nn	nn	nn	np	nn	nn	nn	nn	nn	np	np	np	nn	nn	np	nn	nn
Marker2975539	<nnxnp>	{-0}	np	np	nn	nn	np	nn	np	np	nn	np	np	nn	np	nn	nn	nn	nn	nn	np	np	nn	nn	np	nn	np	nn	nn	nn	np	np	np	np	np	nn	np	np	np	np	np	nn	nn	nn	np	np	nn	np	np
Marker2979256	<nnxnp>	{-0}	np	np	nn	nn	np	nn	np	np	nn	np	np	nn	nn	nn	nn	nn	nn	nn	np	np	nn	nn	np	nn	np	nn	nn	nn	np	np	np	np	np	nn	np	np	np	np	np	nn	nn	nn	np	np	np	np	np
Marker2981475	<nnxnp>	{-0}	np	np	nn	nn	np	nn	np	np	nn	np	np	nn	nn	nn	nn	nn	nn	nn	np	np	nn	nn	np	nn	np	nn	nn	nn	np	np	np	np	np	nn	np	np	np	np	np	nn	nn	nn	np	np	np	np	np
Marker2993779	<nnxnp>	{-0}	np	np	nn	nn	np	nn	np	np	nn	np	np	nn	nn	nn	nn	nn	nn	nn	np	np	nn	nn	np	nn	np	nn	nn	nn	np	np	np	np	np	nn	np	np	np	np	np	nn	nn	nn	np	np	np	np	np
Marker2987327	<nnxnp>	{-1}	nn	nn	np	np	nn	np	nn	nn	np	nn	nn	np	np	np	np	np	np	np	nn	nn	np	np	nn	np	nn	np	np	np	nn	nn	nn	nn	nn	np	nn	nn	nn	nn	nn	np	np	np	nn	nn	nn	nn	nn
Marker3003943	<nnxnp>	{-0}	np	np	nn	nn	np	nn	np	np	nn	np	np	nn	nn	nn	nn	nn	nn	nn	np	np	nn	nn	np	nn	np	nn	nn	nn	np	np	np	np	np	nn	np	np	np	np	np	nn	nn	nn	np	np	np	np	np
Marker2981256	<nnxnp>	{-1}	nn	nn	np	np	nn	np	nn	nn	np	nn	nn	np	np	np	np	np	np	np	nn	nn	np	np	nn	np	nn	np	np	np	nn	nn	nn	nn	nn	np	nn	nn	nn	nn	nn	np	np	np	nn	nn	nn	nn	nn
Marker2979759	<nnxnp>	{-0}	np	np	nn	nn	np	nn	np	np	nn	np	np	nn	nn	nn	nn	nn	nn	nn	np	np	nn	nn	np	nn	np	nn	nn	nn	np	np	np	np	np	nn	np	np	np	np	np	nn	nn	nn	np	np	np	np	np
Marker2981756	<nnxnp>	{-1}	nn	nn	np	np	nn	np	nn	nn	np	nn	nn	np	np	np	np	np	np	np	nn	nn	np	np	nn	np	nn	np	np	np	nn	nn	nn	nn	nn	np	nn	nn	nn	nn	nn	np	np	np	nn	nn	nn	nn	nn
Marker2986222	<nnxnp>	{-1}	nn	nn	np	np	nn	np	nn	nn	np	nn	nn	np	np	np	np	np	np	np	nn	nn	np	np	nn	np	nn	np	np	np	nn	nn	nn	nn	nn	np	nn	nn	nn	nn	nn	np	np	np	nn	nn	nn	nn	nn
Marker2985030	<nnxnp>	{-1}	nn	nn	np	np	nn	np	nn	nn	np	nn	nn	np	np	np	np	np	np	np	nn	nn	np	np	nn	np	nn	np	np	np	nn	nn	nn	nn	nn	np	nn	nn	nn	nn	nn	np	np	np	nn	nn	nn	nn	nn
Marker2992755	<nnxnp>	{-0}	np	np	nn	nn	np	nn	np	np	nn	np	np	nn	nn	nn	nn	nn	nn	nn	np	np	nn	nn	np	nn	np	nn	nn	nn	np	np	np	np	np	nn	np	np	np	np	np	nn	nn	nn	np	np	np	np	np
Marker2987878	<nnxnp>	{-0}	np	np	nn	nn	np	nn	np	np	nn	np	np	nn	nn	nn	nn	nn	nn	nn	np	np	nn	nn	np	nn	np	nn	nn	nn	np	np	np	np	np	nn	np	np	np	np	np	nn	nn	nn	np	np	np	np	np
Marker2980287	<nnxnp>	{-0}	np	np	nn	nn	np	nn	np	np	nn	np	np	nn	nn	nn	nn	nn	nn	nn	np	np	nn	nn	np	nn	np	nn	nn	nn	np	np	np	np	np	nn	np	np	np	np	np	nn	nn	nn	np	np	np	np	np
Marker2990771	<nnxnp>	{-1}	nn	nn	np	np	nn	np	nn	nn	np	nn	nn	np	np	np	np	np	np	np	nn	nn	np	np	nn	np	nn	np	np	np	nn	nn	nn	nn	nn	np	nn	nn	nn	nn	nn	np	np	np	nn	nn	nn	nn	nn
Marker3000707	<nnxnp>	{-0}	np	np	nn	nn	np	nn	np	np	nn	np	np	nn	nn	nn	nn	nn	nn	nn	np	np	nn	nn	np	nn	np	nn	nn	nn	np	np	np	np	np	nn	np	np	np	np	np	nn	nn	nn	np	np	np	np	np
Marker2990435	<nnxnp>	{-1}	nn	nn	np	np	nn	np	nn	nn	np	nn	nn	np	np	np	np	np	np	np	nn	nn	np	np	nn	np	nn	np	np	np	nn	nn	nn	nn	nn	np	nn	nn	nn	nn	nn	np	np	np	nn	nn	nn	nn	nn
Marker2979592	<nnxnp>	{-0}	np	np	nn	nn	np	nn	np	np	nn	np	np	nn	nn	nn	nn	nn	nn	nn	np	np	nn	nn	np	nn	np	nn	nn	nn	np	np	np	np	np	nn	np	np	np	np	np	nn	nn	nn	np	np	np	np	np
Marker2984576	<nnxnp>	{-1}	nn	nn	np	np	nn	np	nn	nn	np	nn	nn	np	np	np	np	np	np	np	nn	nn	np	np	nn	np	nn	np	np	np	nn	nn	nn	nn	nn	np	nn	nn	nn	nn	nn	np	np	np	nn	nn	nn	nn	nn
Marker3008235	<nnxnp>	{-1}	nn	nn	np	np	nn	np	nn	nn	np	nn	nn	np	np	np	np	np	np	np	nn	nn	np	np	nn	np	nn	np	np	np	nn	nn	nn	nn	nn	np	nn	nn	nn	nn	nn	np	np	np	nn	nn	nn	nn	nn
Marker3002736	<nnxnp>	{-1}	nn	nn	np	np	nn	np	nn	nn	np	nn	nn	np	np	np	np	np	np	np	nn	nn	np	np	nn	np	nn	np	np	np	nn	nn	nn	nn	nn	np	nn	nn	nn	nn	nn	np	np	np	nn	nn	nn	nn	nn
Marker2981209	<nnxnp>	{-0}	np	np	nn	nn	np	nn	np	np	nn	np	np	nn	nn	nn	nn	nn	nn	nn	np	np	nn	nn	np	nn	np	nn	nn	nn	np	np	np	np	np	nn	np	np	np	np	np	nn	nn	nn	np	np	np	np	np
Marker2981106	<nnxnp>	{-1}	nn	nn	np	np	nn	np	nn	nn	np	nn	nn	np	np	np	np	np	np	np	nn	nn	np	np	nn	np	nn	np	np	np	nn	nn	nn	nn	nn	np	nn	nn	nn	nn	nn	np	np	np	nn	nn	nn	nn	nn
Marker2994214	<nnxnp>	{-1}	nn	nn	np	np	nn	np	nn	nn	np	nn	nn	np	np	np	np	np	np	np	nn	nn	np	np	nn	np	nn	np	np	np	nn	nn	nn	nn	nn	np	nn	nn	nn	nn	nn	np	np	np	nn	nn	nn	nn	nn
Marker2988089	<nnxnp>	{-1}	nn	nn	np	np	nn	np	nn	nn	np	nn	nn	np	np	np	np	np	np	np	nn	nn	np	np	nn	np	nn	np	np	np	nn	nn	nn	nn	nn	np	nn	nn	nn	nn	nn	np	np	np	nn	nn	nn	nn	nn
Marker2981714	<nnxnp>	{-1}	nn	nn	np	np	nn	np	nn	nn	np	nn	nn	np	np	np	np	np	np	np	nn	nn	np	np	nn	np	nn	np	np	np	nn	nn	nn	nn	nn	np	nn	nn	nn	nn	nn	np	np	np	nn	nn	nn	nn	nn
Marker2991807	<nnxnp>	{-0}	np	np	nn	nn	np	nn	np	np	nn	np	np	nn	nn	nn	nn	nn	nn	nn	np	np	nn	nn	np	nn	np	nn	nn	nn	np	np	np	np	np	nn	np	np	np	np	np	nn	nn	nn	np	np	np	np	np
Marker2982523	<nnxnp>	{-1}	nn	nn	np	np	nn	np	nn	nn	np	nn	nn	np	np	np	np	np	np	np	nn	nn	np	np	nn	np	nn	np	np	np	nn	nn	nn	nn	nn	np	nn	nn	nn	nn	nn	np	np	np	nn	nn	nn	nn	nn
Marker2982317	<nnxnp>	{-0}	np	np	nn	nn	np	nn	np	np	nn	np	np	nn	nn	nn	nn	nn	nn	nn	np	np	nn	nn	np	nn	np	nn	nn	nn	np	np	np	np	np	nn	np	np	np	np	np	nn	nn	nn	np	np	np	np	np
Marker2984718	<nnxnp>	{-0}	np	np	nn	nn	np	nn	np	np	nn	np	np	nn	nn	nn	nn	nn	nn	nn	np	np	nn	nn	np	nn	np	nn	nn	nn	np	np	np	np	np	nn	np	np	np	np	np	nn	nn	nn	np	np	np	np	np
Marker2984835	<nnxnp>	{-1}	nn	nn	np	np	nn	np	nn	nn	np	nn	nn	np	np	np	np	np	np	np	nn	nn	np	np	nn	np	nn	np	np	np	nn	nn	nn	nn	nn	np	nn	nn	nn	nn	nn	np	np	np	nn	nn	nn	nn	nn
Marker3003237	<nnxnp>	{-0}	np	np	nn	nn	np	nn	np	np	nn	np	np	nn	nn	nn	nn	nn	nn	nn	np	np	nn	nn	np	nn	np	nn	nn	nn	np	np	np	np	np	nn	np	np	np	np	np	nn	nn	nn	np	np	np	np	np
Marker2989993	<nnxnp>	{-0}	np	np	nn	nn	np	nn	np	np	nn	np	np	nn	nn	nn	nn	nn	nn	nn	np	np	nn	nn	np	nn	np	nn	nn	nn	np	np	np	np	np	nn	np	np	np	np	np	nn	nn	nn	np	np	np	np	np
[truncated: 7,338 more rows]
[truncated: 54 more columns]

## Sheet: genotypic of VvMF map
Mrkername			R01	R02	R03	R04	R05	R06	R07	R08	R09	R10	R100	R101	R102	R103	R11	R14	R15	R16	R17	R18	R19	R20	R21	R22	R23	R24	R25	R26	R27	R28	R29	R30	R31	R32	R33	R34	R35	R36	R37	R38	R39	R40	R41	R42	R43	R44	R45
Marker322995	<nnxnp>	{-1}	nn	nn	nn	np	np	np	nn	nn	nn	nn	nn	nn	np	np	nn	nn	nn	np	np	nn	nn	nn	np	nn	np	np	np	np	np	np	nn	nn	nn	nn	np	np	np	np	nn	np	nn	np	nn	np	nn	nn	nn
Marker322712	<nnxnp>	{-1}	nn	nn	nn	np	np	np	nn	nn	nn	nn	nn	nn	np	np	nn	nn	nn	np	np	nn	nn	nn	np	nn	np	np	np	np	np	np	nn	nn	nn	nn	np	np	np	np	nn	np	nn	np	nn	np	nn	nn	nn
Marker300631	<nnxnp>	{-1}	nn	nn	nn	np	np	np	nn	nn	nn	nn	nn	nn	np	np	nn	nn	nn	np	np	nn	nn	nn	np	nn	np	np	np	np	np	np	nn	nn	nn	nn	np	np	np	np	nn	np	nn	np	nn	np	nn	nn	nn
Marker299944	<nnxnp>	{-0}	np	np	np	nn	nn	nn	np	np	np	np	np	np	nn	nn	np	np	np	nn	nn	np	np	np	nn	np	nn	nn	nn	nn	nn	nn	np	np	np	np	nn	nn	nn	nn	np	nn	np	nn	np	nn	np	np	np
Marker291682	<nnxnp>	{-0}	np	np	np	nn	nn	nn	np	np	np	np	np	np	nn	nn	np	np	np	nn	nn	np	np	np	nn	np	nn	nn	nn	nn	nn	nn	np	np	np	np	nn	nn	nn	nn	np	nn	np	nn	np	nn	np	np	np
Marker288673	<nnxnp>	{-1}	nn	nn	nn	np	np	np	nn	nn	nn	nn	nn	nn	np	np	nn	nn	nn	np	np	nn	nn	nn	np	nn	np	np	np	np	np	np	nn	nn	nn	nn	np	np	np	np	nn	np	nn	np	nn	np	nn	nn	nn
Marker317412	<nnxnp>	{-1}	nn	nn	nn	np	np	np	nn	nn	nn	nn	nn	nn	np	np	nn	nn	nn	np	np	nn	nn	nn	np	nn	np	np	np	np	np	np	nn	nn	nn	nn	np	np	np	np	nn	np	nn	np	nn	np	nn	nn	nn
Marker319958	<nnxnp>	{-1}	nn	nn	nn	np	np	np	nn	nn	nn	nn	nn	nn	np	np	nn	nn	nn	np	np	nn	nn	nn	np	nn	np	np	np	np	np	np	nn	nn	nn	nn	np	np	np	np	nn	np	nn	np	nn	np	nn	nn	nn
Marker319048	<nnxnp>	{-0}	np	np	np	nn	nn	nn	np	np	np	np	np	np	nn	nn	np	np	np	nn	nn	np	np	np	nn	np	nn	nn	nn	nn	nn	nn	np	np	np	np	nn	nn	nn	nn	np	nn	np	nn	np	nn	np	np	np
Marker318101	<nnxnp>	{-1}	nn	nn	nn	np	np	np	nn	nn	nn	nn	nn	nn	np	np	nn	nn	nn	np	np	nn	nn	nn	np	nn	np	np	np	np	np	np	nn	nn	nn	nn	np	np	np	np	nn	np	nn	np	nn	np	nn	nn	nn
Marker314699	<nnxnp>	{-0}	np	np	np	nn	nn	nn	np	np	np	np	np	np	nn	nn	np	np	np	nn	nn	np	np	np	nn	np	nn	nn	nn	nn	nn	nn	np	np	np	np	nn	nn	nn	nn	np	nn	np	nn	np	nn	np	np	np
Marker313390	<nnxnp>	{-0}	np	np	np	nn	nn	nn	np	np	np	np	np	np	nn	nn	np	np	np	nn	nn	np	np	np	nn	np	nn	nn	nn	nn	nn	nn	np	np	np	np	nn	nn	nn	nn	np	nn	np	nn	np	nn	np	np	np
Marker306095	<nnxnp>	{-1}	nn	nn	nn	np	np	np	nn	nn	nn	nn	nn	nn	np	np	nn	nn	nn	np	np	nn	nn	nn	np	nn	np	np	np	np	np	np	nn	nn	nn	nn	np	np	np	np	nn	np	nn	np	nn	np	nn	nn	nn
Marker305355	<nnxnp>	{-1}	nn	nn	nn	np	np	np	nn	nn	nn	nn	nn	nn	np	np	nn	nn	nn	np	np	nn	nn	nn	np	nn	np	np	np	np	np	np	nn	nn	nn	nn	np	np	np	np	nn	np	nn	np	nn	np	nn	nn	nn
Marker303120	<nnxnp>	{-1}	nn	nn	nn	np	np	np	nn	nn	nn	nn	nn	nn	np	np	nn	nn	nn	np	np	nn	nn	nn	np	nn	np	np	np	np	np	np	nn	nn	nn	nn	np	np	np	np	nn	np	nn	np	nn	np	nn	nn	nn
Marker301983	<nnxnp>	{-0}	np	np	np	nn	nn	nn	np	np	np	np	np	np	nn	nn	np	np	np	nn	nn	np	np	np	nn	np	nn	nn	nn	nn	nn	nn	np	np	np	np	nn	nn	nn	nn	np	nn	np	nn	np	nn	np	np	np
Marker301097	<nnxnp>	{-0}	np	np	np	nn	nn	nn	np	np	np	np	np	np	nn	nn	np	np	np	nn	nn	np	np	np	nn	np	nn	nn	nn	nn	nn	nn	np	np	np	np	nn	nn	nn	nn	np	nn	np	nn	np	nn	np	np	np
Marker300008	<nnxnp>	{-1}	nn	nn	nn	np	np	np	nn	nn	nn	nn	nn	nn	np	np	nn	nn	nn	np	np	nn	nn	nn	np	nn	np	np	np	np	np	np	nn	nn	nn	nn	np	np	np	np	nn	np	nn	np	nn	np	nn	nn	nn
Marker298627	<nnxnp>	{-0}	np	np	np	nn	nn	nn	np	np	np	np	np	np	nn	nn	np	np	np	nn	nn	np	np	np	nn	np	nn	nn	nn	nn	nn	nn	np	np	np	np	nn	nn	nn	nn	np	nn	np	nn	np	nn	np	np	np
Marker298265	<nnxnp>	{-0}	np	np	np	nn	nn	nn	np	np	np	np	np	np	nn	nn	np	np	np	nn	nn	np	np	np	nn	np	nn	nn	nn	nn	nn	nn	np	np	np	np	nn	nn	nn	nn	np	nn	np	nn	np	nn	np	np	np
Marker294639	<nnxnp>	{-1}	nn	nn	nn	np	np	np	nn	nn	nn	nn	nn	nn	np	np	nn	nn	nn	np	np	nn	nn	nn	np	nn	np	np	np	np	np	np	nn	nn	nn	nn	np	np	np	np	nn	np	nn	np	nn	np	nn	nn	nn
Marker294181	<nnxnp>	{-1}	nn	nn	nn	np	np	np	nn	nn	nn	nn	nn	nn	np	np	nn	nn	nn	np	np	nn	nn	nn	np	nn	np	np	np	np	np	np	nn	nn	nn	nn	np	np	np	np	nn	np	nn	np	nn	np	nn	nn	nn
Marker289272	<nnxnp>	{-1}	nn	nn	nn	np	np	np	nn	nn	nn	nn	nn	nn	np	np	nn	nn	nn	np	np	nn	nn	nn	np	nn	np	np	np	np	np	np	nn	nn	nn	nn	np	np	np	np	nn	np	nn	np	nn	np	nn	nn	nn
Marker288772	<nnxnp>	{-1}	nn	nn	nn	np	np	np	nn	nn	nn	nn	nn	nn	np	np	nn	nn	nn	np	np	nn	nn	nn	np	nn	np	np	np	np	np	np	nn	nn	nn	nn	np	np	np	np	nn	np	nn	np	nn	np	nn	nn	nn
Marker305046	<nnxnp>	{-0}	np	np	np	nn	nn	nn	np	np	np	np	np	np	nn	nn	np	np	np	nn	nn	np	np	np	nn	np	nn	nn	nn	nn	nn	nn	np	np	np	np	nn	nn	nn	nn	np	nn	np	nn	np	nn	np	np	np
Marker318852	<nnxnp>	{-1}	nn	nn	nn	np	np	np	nn	nn	nn	nn	nn	nn	np	np	nn	nn	nn	np	np	nn	nn	nn	np	nn	np	np	np	np	np	np	nn	nn	nn	nn	np	np	np	np	nn	np	nn	np	nn	np	nn	nn	nn
Marker312431	<nnxnp>	{-1}	nn	nn	nn	np	np	np	nn	nn	nn	nn	nn	nn	np	np	nn	nn	nn	np	np	nn	nn	nn	np	nn	np	np	np	np	np	np	nn	nn	nn	nn	np	np	np	np	nn	np	nn	np	nn	np	nn	nn	nn
Marker298867	<nnxnp>	{-1}	nn	nn	nn	np	np	np	nn	nn	nn	nn	nn	nn	np	np	nn	nn	nn	np	np	nn	nn	nn	np	nn	np	np	np	np	np	np	nn	nn	nn	nn	np	np	np	np	nn	np	nn	np	nn	np	nn	nn	nn
Marker297839	<nnxnp>	{-0}	np	np	np	nn	nn	nn	np	np	np	np	np	np	nn	nn	np	np	np	nn	nn	np	np	np	nn	np	nn	nn	nn	nn	nn	nn	np	np	np	np	nn	nn	nn	nn	np	nn	np	nn	np	nn	np	np	np
Marker297161	<nnxnp>	{-0}	np	np	np	nn	nn	nn	np	np	np	np	np	np	nn	nn	np	np	np	nn	nn	np	np	np	nn	np	nn	nn	nn	nn	nn	nn	np	np	np	np	nn	nn	nn	nn	np	nn	np	nn	np	nn	np	np	np
Marker294772	<nnxnp>	{-0}	np	np	np	nn	nn	nn	np	np	np	np	np	np	nn	nn	np	np	np	nn	nn	np	np	np	nn	np	nn	nn	nn	nn	nn	nn	np	np	np	np	nn	nn	nn	nn	np	nn	np	nn	np	nn	np	np	np
Marker294106	<nnxnp>	{-0}	np	np	np	nn	nn	nn	np	np	np	np	np	np	nn	nn	np	np	np	nn	nn	np	np	np	nn	np	nn	nn	nn	nn	nn	nn	np	np	np	np	nn	nn	nn	nn	np	nn	np	nn	np	nn	np	np	np
Marker290537	<nnxnp>	{-0}	np	np	np	nn	nn	nn	np	np	np	np	np	np	nn	nn	np	np	np	nn	nn	np	np	np	nn	np	nn	nn	nn	nn	nn	nn	np	np	np	np	nn	nn	nn	nn	np	nn	np	nn	np	nn	np	np	np
Marker290370	<nnxnp>	{-1}	nn	nn	nn	np	np	np	nn	nn	nn	nn	nn	nn	np	np	nn	nn	nn	np	np	nn	nn	nn	np	nn	np	np	np	np	np	np	nn	nn	nn	nn	np	np	np	np	nn	np	nn	np	nn	np	nn	nn	nn
Marker290023	<nnxnp>	{-0}	np	np	np	nn	nn	nn	np	np	np	np	np	np	nn	nn	np	np	np	nn	nn	np	np	np	nn	np	nn	nn	nn	nn	nn	nn	np	np	np	np	nn	nn	nn	nn	np	nn	np	nn	np	nn	np	np	np
Marker289440	<nnxnp>	{-0}	np	np	np	nn	nn	nn	np	np	np	np	np	np	nn	nn	np	np	np	nn	nn	np	np	np	nn	np	nn	nn	nn	nn	nn	nn	np	np	np	np	nn	nn	nn	nn	np	nn	np	nn	np	nn	np	np	np
Marker289184	<nnxnp>	{-1}	nn	nn	nn	np	np	np	nn	nn	nn	nn	nn	nn	np	np	nn	nn	nn	np	np	nn	nn	nn	np	nn	np	np	np	np	np	np	nn	nn	nn	nn	np	np	np	np	nn	np	nn	np	nn	np	nn	nn	nn
Marker289019	<nnxnp>	{-1}	nn	nn	nn	np	np	np	nn	nn	nn	nn	nn	nn	np	np	nn	nn	nn	np	np	nn	nn	nn	np	nn	np	np	np	np	np	np	nn	nn	nn	nn	np	np	np	np	nn	np	nn	np	nn	np	nn	nn	nn
Marker304890	<nnxnp>	{-0}	np	np	np	nn	nn	nn	np	np	np	np	np	np	nn	nn	np	np	np	nn	nn	np	np	np	nn	np	nn	nn	nn	nn	nn	nn	np	np	np	np	nn	nn	nn	nn	np	nn	np	nn	np	nn	np	np	np
Marker299011	<nnxnp>	{-0}	np	np	np	nn	nn	nn	np	np	np	np	np	np	nn	nn	np	np	np	nn	nn	np	np	np	nn	np	nn	nn	nn	nn	nn	nn	np	np	np	np	nn	nn	nn	nn	np	nn	np	nn	np	nn	np	np	np
Marker307301	<nnxnp>	{-1}	nn	nn	nn	np	np	np	nn	nn	nn	nn	nn	nn	np	np	nn	np	nn	np	np	nn	nn	nn	np	nn	np	np	np	np	np	np	nn	nn	nn	nn	np	np	np	np	nn	np	nn	np	nn	np	nn	nn	nn
Marker309273	<nnxnp>	{-0}	np	np	np	nn	nn	nn	np	np	np	np	np	np	nn	nn	np	nn	np	nn	nn	np	np	np	nn	np	nn	nn	nn	nn	nn	nn	np	np	np	np	nn	nn	nn	nn	np	nn	np	nn	np	nn	np	np	np
Marker313771	<nnxnp>	{-1}	nn	nn	nn	nn	np	np	nn	nn	nn	nn	nn	nn	np	np	nn	np	nn	np	np	nn	nn	nn	np	nn	np	np	np	np	np	np	nn	nn	nn	nn	np	np	np	np	np	np	nn	np	nn	np	nn	nn	nn
Marker312280	<nnxnp>	{-0}	np	np	np	np	nn	nn	np	np	np	np	np	np	nn	nn	np	nn	np	nn	nn	np	np	np	nn	np	nn	nn	nn	nn	nn	nn	np	np	np	np	nn	nn	nn	nn	nn	nn	np	nn	np	nn	np	np	np
Marker310309	<nnxnp>	{-0}	np	np	np	np	nn	nn	np	np	np	np	np	np	nn	nn	np	nn	np	nn	nn	np	np	np	nn	np	nn	nn	nn	nn	nn	nn	np	np	np	np	nn	nn	nn	nn	nn	nn	np	nn	np	nn	np	np	np
Marker322834	<nnxnp>	{-0}	np	np	np	np	nn	nn	np	np	np	np	nn	np	nn	nn	np	nn	np	nn	nn	np	np	np	nn	np	nn	nn	nn	nn	nn	nn	np	np	np	np	nn	nn	nn	nn	nn	nn	np	nn	np	nn	np	np	np
Marker321540	<nnxnp>	{-1}	nn	nn	nn	nn	np	np	nn	nn	nn	nn	np	nn	np	np	nn	np	nn	np	np	nn	nn	nn	np	nn	np	np	np	np	np	np	nn	nn	nn	nn	np	np	np	np	np	np	nn	np	nn	np	nn	nn	nn
Marker317707	<nnxnp>	{-1}	nn	nn	nn	nn	np	np	nn	nn	nn	nn	np	nn	np	np	nn	np	nn	np	np	nn	nn	nn	np	nn	np	np	np	np	np	np	nn	nn	nn	nn	np	np	np	np	np	np	nn	np	nn	np	nn	nn	nn
Marker325433	<nnxnp>	{-0}	np	np	np	np	nn	nn	np	np	np	np	nn	np	nn	nn	np	nn	np	np	nn	np	np	np	nn	np	nn	nn	nn	nn	nn	nn	np	np	np	np	nn	nn	nn	nn	nn	nn	np	nn	np	nn	np	np	np
Marker325317	<nnxnp>	{-1}	nn	nn	nn	nn	np	np	nn	nn	nn	nn	np	nn	np	np	nn	np	nn	nn	np	nn	nn	nn	np	nn	np	np	np	np	np	np	nn	nn	nn	nn	np	np	np	np	np	np	nn	np	nn	np	nn	nn	nn
Marker325164	<nnxnp>	{-1}	nn	nn	nn	nn	np	np	nn	nn	nn	nn	np	nn	np	np	nn	np	nn	nn	np	nn	nn	nn	np	nn	np	np	np	np	np	np	nn	nn	nn	nn	np	np	np	np	np	np	nn	np	nn	np	nn	nn	nn
Marker320208	<nnxnp>	{-1}	nn	nn	nn	nn	np	np	nn	nn	nn	nn	np	nn	np	np	nn	np	nn	nn	np	nn	nn	nn	np	nn	np	np	np	np	np	np	nn	nn	nn	nn	np	np	np	np	np	np	nn	np	nn	np	nn	nn	nn
Marker319489	<nnxnp>	{-0}	np	np	np	np	nn	nn	np	np	np	np	nn	np	nn	nn	np	nn	np	np	nn	np	np	np	nn	np	nn	nn	nn	nn	nn	nn	np	np	np	np	nn	nn	nn	nn	nn	nn	np	nn	np	nn	np	np	np
Marker316703	<nnxnp>	{-0}	np	np	np	np	nn	nn	np	np	np	np	nn	np	nn	nn	np	nn	np	np	nn	np	np	np	nn	np	nn	nn	nn	nn	nn	nn	np	np	np	np	nn	nn	nn	nn	nn	nn	np	nn	np	nn	np	np	np
Marker315883	<nnxnp>	{-1}	nn	nn	nn	nn	np	np	nn	nn	nn	nn	np	nn	np	np	nn	np	nn	nn	np	nn	nn	nn	np	nn	np	np	np	np	np	np	nn	nn	nn	nn	np	np	np	np	np	np	nn	np	nn	np	nn	nn	nn
Marker328744	<nnxnp>	{-0}	np	np	np	np	nn	nn	np	np	np	np	nn	np	nn	nn	np	nn	np	nn	nn	np	np	np	nn	np	nn	nn	nn	nn	nn	nn	np	np	np	np	nn	nn	nn	nn	nn	nn	np	nn	np	nn	np	np	np
Marker321011	<nnxnp>	{-1}	nn	nn	nn	nn	np	np	nn	nn	nn	nn	np	nn	np	np	nn	np	nn	np	np	nn	nn	nn	np	nn	np	np	np	np	np	np	nn	nn	nn	nn	np	np	np	np	np	np	nn	np	nn	np	nn	nn	nn
Marker317486	<nnxnp>	{-0}	np	np	np	np	nn	nn	np	np	np	np	nn	np	nn	nn	np	nn	np	nn	nn	np	np	np	nn	np	nn	nn	nn	nn	nn	nn	np	np	np	np	nn	nn	nn	nn	nn	nn	np	nn	np	nn	np	np	np
Marker315347	<nnxnp>	{-0}	np	np	np	nn	nn	nn	np	np	np	np	np	np	nn	nn	np	np	np	nn	nn	np	np	np	nn	np	nn	nn	nn	nn	nn	nn	np	np	np	np	nn	nn	nn	nn	np	nn	np	nn	np	nn	np	np	np
Marker299526	<nnxnp>	{-1}	nn	nn	nn	np	np	np	nn	nn	nn	nn	nn	nn	np	np	nn	nn	nn	np	np	nn	nn	nn	np	nn	np	np	np	np	np	np	nn	nn	nn	nn	np	np	np	np	nn	np	nn	np	nn	np	nn	nn	nn
Marker304884	<nnxnp>	{-1}	nn	nn	nn	np	np	np	nn	nn	nn	nn	nn	nn	np	np	nn	nn	nn	np	np	nn	nn	nn	np	nn	np	np	np	np	np	np	nn	nn	nn	nn	np	np	np	np	nn	np	nn	np	nn	np	nn	nn	nn
Marker305790	<nnxnp>	{-0}	np	np	np	nn	nn	nn	np	np	np	np	np	np	nn	nn	np	nn	np	nn	nn	np	np	np	nn	np	nn	nn	nn	nn	nn	nn	np	np	np	np	nn	nn	nn	nn	np	nn	np	nn	np	nn	np	np	np
Marker305480	<nnxnp>	{-0}	np	np	np	nn	nn	nn	np	np	np	np	np	np	nn	nn	np	nn	np	nn	nn	np	np	np	nn	np	nn	nn	nn	nn	nn	nn	np	np	np	np	nn	nn	nn	nn	np	nn	np	nn	np	nn	np	np	np
Marker331789	<nnxnp>	{-0}	np	np	np	np	nn	nn	np	np	np	np	nn	np	nn	nn	np	nn	np	nn	nn	np	np	np	nn	np	nn	nn	nn	nn	nn	nn	np	np	np	np	nn	nn	nn	nn	nn	nn	np	nn	np	nn	np	np	np
Marker325709	<nnxnp>	{-0}	np	np	np	np	nn	nn	np	np	np	np	nn	np	nn	nn	np	nn	np	nn	nn	np	np	np	nn	np	nn	nn	nn	nn	nn	nn	np	np	np	np	nn	nn	nn	nn	nn	nn	np	nn	np	nn	np	np	np
Marker320550	<nnxnp>	{-1}	nn	nn	nn	nn	np	np	nn	nn	nn	nn	np	nn	np	np	nn	np	nn	np	np	nn	nn	nn	np	nn	np	np	np	np	np	np	nn	nn	nn	nn	np	np	np	np	np	np	nn	np	nn	np	nn	nn	nn
Marker319714	<nnxnp>	{-1}	nn	nn	nn	nn	np	np	nn	nn	nn	nn	np	nn	np	np	nn	np	nn	np	np	nn	nn	nn	np	nn	np	np	np	np	np	np	nn	nn	nn	nn	np	np	np	np	np	np	nn	np	nn	np	nn	nn	nn
Marker317347	<nnxnp>	{-1}	nn	nn	nn	nn	np	np	nn	nn	nn	nn	np	nn	np	np	nn	np	nn	np	np	nn	nn	nn	np	nn	np	np	np	np	np	np	nn	nn	nn	nn	np	np	np	np	np	np	nn	np	nn	np	nn	nn	nn
Marker317170	<nnxnp>	{-1}	nn	nn	nn	nn	np	np	nn	nn	nn	nn	np	nn	np	np	nn	np	nn	np	np	nn	nn	nn	np	nn	np	np	np	np	np	np	nn	nn	nn	nn	np	np	np	np	np	np	nn	np	nn	np	nn	nn	nn
Marker313004	<nnxnp>	{-0}	np	np	np	np	nn	nn	np	np	np	np	nn	np	nn	nn	np	nn	np	nn	nn	np	np	np	nn	np	nn	nn	nn	nn	nn	nn	np	np	np	np	nn	nn	nn	nn	nn	nn	np	nn	np	nn	np	np	np
Marker306184	<nnxnp>	{-1}	nn	nn	nn	np	np	np	nn	nn	nn	nn	nn	nn	np	np	nn	np	nn	np	np	nn	nn	nn	np	nn	np	np	np	np	np	np	nn	nn	nn	nn	np	np	np	np	nn	np	nn	np	nn	np	nn	nn	nn
Marker304797	<nnxnp>	{-0}	np	np	np	nn	nn	nn	np	np	np	np	np	np	nn	nn	np	np	np	nn	nn	np	np	np	nn	np	nn	nn	nn	nn	nn	nn	np	np	np	np	nn	nn	nn	nn	np	nn	np	nn	np	nn	np	np	np
Marker323120	<nnxnp>	{-1}	nn	nn	nn	np	np	np	nn	nn	nn	nn	nn	nn	np	np	nn	nn	nn	np	np	nn	nn	nn	np	nn	np	np	np	np	np	np	nn	nn	nn	nn	np	np	np	np	nn	np	nn	np	nn	np	nn	nn	nn
Marker320352	<nnxnp>	{-0}	np	np	np	nn	nn	nn	np	np	np	np	np	np	nn	nn	np	np	np	nn	nn	np	np	np	nn	np	nn	nn	nn	nn	nn	nn	np	np	np	np	nn	nn	nn	nn	np	nn	np	nn	np	nn	np	np	np
Marker318283	<nnxnp>	{-1}	nn	nn	nn	np	np	np	nn	nn	nn	nn	nn	nn	np	np	nn	nn	nn	np	np	nn	nn	nn	np	nn	np	np	np	np	np	np	nn	nn	nn	nn	np	np	np	np	nn	np	nn	np	nn	np	nn	nn	nn
Marker312948	<nnxnp>	{-1}	nn	nn	nn	np	np	np	nn	nn	nn	nn	nn	nn	np	np	nn	nn	nn	np	np	nn	nn	nn	np	nn	np	np	np	np	np	np	nn	nn	nn	nn	np	np	np	np	nn	np	nn	np	nn	np	nn	nn	nn
Marker307283	<nnxnp>	{-0}	np	np	np	nn	nn	nn	np	np	np	np	np	np	nn	nn	np	np	np	nn	nn	np	np	np	nn	np	nn	nn	nn	nn	nn	nn	np	np	np	np	nn	nn	nn	nn	np	nn	np	nn	np	nn	np	np	np
Marker304562	<nnxnp>	{-1}	nn	nn	nn	np	np	np	nn	nn	nn	nn	nn	nn	np	np	nn	nn	nn	np	np	nn	nn	nn	np	nn	np	np	np	np	np	np	nn	nn	nn	nn	np	np	np	np	nn	np	nn	np	nn	np	nn	nn	nn
Marker300509	<nnxnp>	{-0}	np	np	np	nn	nn	nn	np	np	np	np	np	np	nn	nn	np	np	np	nn	nn	np	np	np	nn	np	nn	nn	nn	nn	nn	nn	np	np	np	np	nn	nn	nn	nn	np	nn	np	nn	np	nn	np	np	np
Marker297051	<nnxnp>	{-1}	nn	nn	nn	np	np	np	nn	nn	nn	nn	nn	nn	np	np	nn	nn	nn	np	np	nn	nn	nn	np	nn	np	np	np	np	np	np	nn	nn	nn	nn	np	np	np	np	nn	np	nn	np	nn	np	nn	nn	nn
Marker291612	<nnxnp>	{-1}	nn	nn	nn	np	np	np	nn	nn	nn	nn	nn	nn	np	np	nn	nn	nn	np	np	nn	nn	nn	np	nn	np	np	np	np	np	np	nn	nn	nn	nn	np	np	np	np	nn	np	nn	np	nn	np	nn	nn	nn
Marker306866	<nnxnp>	{-1}	nn	nn	nn	np	np	np	nn	nn	nn	nn	nn	nn	np	np	nn	nn	nn	np	np	nn	nn	nn	np	nn	np	np	np	np	np	np	nn	nn	nn	nn	np	np	np	np	nn	np	nn	np	nn	np	nn	nn	nn
Marker320936	<nnxnp>	{-0}	np	np	np	np	nn	nn	np	np	np	np	nn	np	nn	nn	np	nn	np	nn	nn	np	np	np	nn	np	nn	nn	nn	nn	nn	nn	np	np	np	np	nn	nn	nn	nn	nn	nn	np	nn	np	nn	np	np	np
Marker334731	<nnxnp>	{-0}	np	np	np	np	nn	nn	np	np	np	nn	nn	np	nn	nn	np	nn	np	np	nn	np	np	np	nn	np	nn	nn	nn	nn	nn	nn	np	np	np	nn	nn	nn	nn	nn	nn	nn	nn	nn	np	nn	np	np	np
Marker334270	<nnxnp>	{-1}	nn	nn	nn	nn	np	np	nn	nn	nn	np	np	nn	np	np	nn	np	nn	nn	np	nn	nn	nn	np	nn	np	np	np	np	np	np	nn	nn	nn	np	np	np	np	np	np	np	np	np	nn	np	nn	nn	nn
Marker333561	<nnxnp>	{-1}	nn	nn	nn	nn	np	np	nn	nn	nn	np	np	nn	np	np	nn	np	nn	nn	np	nn	nn	nn	np	nn	np	np	np	np	np	np	nn	nn	nn	np	np	np	np	np	np	np	np	np	nn	np	nn	nn	nn
Marker333489	<nnxnp>	{-0}	np	np	np	np	nn	nn	np	np	np	nn	nn	np	nn	nn	np	nn	np	np	nn	np	np	np	nn	np	nn	nn	nn	nn	nn	nn	np	np	np	nn	nn	nn	nn	nn	nn	nn	nn	nn	np	nn	np	np	np
Marker333272	<nnxnp>	{-1}	nn	nn	nn	nn	np	np	nn	nn	nn	np	np	nn	np	np	nn	np	nn	nn	np	nn	nn	nn	np	nn	np	np	np	np	np	np	nn	nn	nn	np	np	np	np	np	np	np	np	np	nn	np	nn	nn	nn
Marker328296	<nnxnp>	{-1}	nn	nn	nn	nn	np	np	nn	nn	nn	np	np	nn	np	np	nn	np	nn	nn	np	nn	nn	nn	np	nn	np	np	np	np	np	np	nn	nn	nn	np	np	np	np	np	np	np	np	np	nn	np	nn	nn	nn
Marker327142	<nnxnp>	{-0}	np	np	np	np	nn	nn	np	np	np	nn	nn	np	nn	nn	np	nn	np	np	nn	np	np	np	nn	np	nn	nn	nn	nn	nn	nn	np	np	np	nn	nn	nn	nn	nn	nn	nn	nn	nn	np	nn	np	np	np
Marker322304	<nnxnp>	{-0}	np	np	np	np	nn	nn	np	np	np	nn	nn	np	nn	nn	np	nn	np	np	nn	np	np	np	nn	np	nn	nn	nn	nn	nn	nn	np	np	np	nn	nn	nn	nn	nn	nn	nn	nn	nn	np	nn	np	np	np
Marker317816	<nnxnp>	{-0}	np	np	np	np	nn	nn	np	np	np	nn	nn	np	nn	nn	np	nn	np	np	nn	np	np	np	nn	np	nn	nn	nn	nn	nn	nn	np	np	np	nn	nn	nn	nn	nn	nn	nn	nn	nn	np	nn	np	np	np
Marker317737	<nnxnp>	{-0}	np	np	np	np	nn	nn	np	np	np	nn	nn	np	nn	nn	np	nn	np	np	nn	np	np	np	nn	np	nn	nn	nn	nn	nn	nn	np	np	np	nn	nn	nn	nn	nn	nn	nn	nn	nn	np	nn	np	np	np
Marker335460	<nnxnp>	{-1}	nn	nn	nn	nn	np	np	nn	nn	nn	nn	np	nn	np	np	nn	np	nn	nn	np	nn	nn	nn	np	nn	np	np	np	np	np	np	nn	nn	nn	np	np	np	np	np	np	np	np	np	nn	np	nn	nn	nn
Marker334117	<nnxnp>	{-1}	nn	nn	nn	nn	np	np	nn	nn	nn	nn	np	nn	np	np	nn	np	nn	nn	np	nn	nn	nn	np	nn	np	np	np	np	np	np	nn	nn	nn	np	np	np	np	np	np	np	np	np	nn	np	nn	nn	nn
Marker329905	<nnxnp>	{-0}	np	np	np	np	nn	nn	np	np	np	np	nn	np	nn	nn	np	nn	np	np	nn	np	np	np	nn	np	nn	nn	nn	nn	nn	nn	np	np	np	nn	nn	nn	nn	nn	nn	nn	nn	nn	np	nn	np	np	np
Marker328227	<nnxnp>	{-0}	np	np	np	np	nn	nn	np	np	np	np	nn	np	nn	nn	np	nn	np	np	nn	np	np	np	nn	np	nn	nn	nn	nn	nn	nn	np	np	np	nn	nn	nn	nn	nn	nn	nn	nn	nn	np	nn	np	np	np
Marker327949	<nnxnp>	{-0}	np	np	np	np	nn	nn	np	np	np	np	nn	np	nn	nn	np	nn	np	np	nn	np	np	np	nn	np	nn	nn	nn	nn	nn	nn	np	np	np	nn	nn	nn	nn	nn	nn	nn	nn	nn	np	nn	np	np	np
Marker324502	<nnxnp>	{-1}	nn	nn	nn	nn	np	np	nn	nn	nn	nn	np	nn	np	np	nn	np	nn	nn	np	nn	nn	nn	np	nn	np	np	np	np	np	np	nn	nn	nn	np	np	np	np	np	np	np	np	np	nn	np	nn	nn	nn
Marker337946	<nnxnp>	{-0}	np	np	np	np	nn	nn	np	np	np	nn	nn	np	nn	nn	np	nn	np	np	nn	np	np	np	nn	np	nn	nn	nn	nn	nn	nn	np	np	np	nn	nn	nn	nn	nn	nn	nn	nn	nn	np	nn	np	np	np
Marker337657	<nnxnp>	{-1}	nn	nn	nn	nn	np	np	nn	nn	nn	np	np	nn	np	np	nn	np	nn	nn	np	nn	nn	nn	np	nn	np	np	np	np	np	np	nn	nn	nn	np	np	np	np	np	np	np	np	np	nn	np	nn	nn	nn
Marker335761	<nnxnp>	{-1}	nn	nn	nn	nn	np	np	nn	nn	nn	np	np	nn	np	np	nn	np	nn	nn	np	nn	nn	nn	np	nn	np	np	np	np	np	np	nn	nn	nn	np	np	np	np	np	np	np	np	np	nn	np	nn	nn	nn
Marker335675	<nnxnp>	{-0}	np	np	np	np	nn	nn	np	np	np	nn	nn	np	nn	nn	np	nn	np	np	nn	np	np	np	nn	np	nn	nn	nn	nn	nn	nn	np	np	np	nn	nn	nn	nn	nn	nn	nn	nn	nn	np	nn	np	np	np
Marker335255	<nnxnp>	{-0}	np	np	np	np	nn	nn	np	np	np	nn	nn	np	nn	nn	np	nn	np	np	nn	np	np	np	nn	np	nn	nn	nn	nn	nn	nn	np	np	np	nn	nn	nn	nn	nn	nn	nn	nn	nn	np	nn	np	np	np
Marker334561	<nnxnp>	{-1}	nn	nn	nn	nn	np	np	nn	nn	nn	np	np	nn	np	np	nn	np	nn	nn	np	nn	nn	nn	np	nn	np	np	np	np	np	np	nn	nn	nn	np	np	np	np	np	np	np	np	np	nn	np	nn	nn	nn
Marker334410	<nnxnp>	{-0}	np	np	np	np	nn	nn	np	np	np	nn	nn	np	nn	nn	np	nn	np	np	nn	np	np	np	nn	np	nn	nn	nn	nn	nn	nn	np	np	np	nn	nn	nn	nn	nn	nn	nn	nn	nn	np	nn	np	np	np
Marker333648	<nnxnp>	{-1}	nn	nn	nn	nn	np	np	nn	nn	nn	np	np	nn	np	np	nn	np	nn	nn	np	nn	nn	nn	np	nn	np	np	np	np	np	np	nn	nn	nn	np	np	np	np	np	np	np	np	np	nn	np	nn	nn	nn
Marker333095	<nnxnp>	{-1}	nn	nn	nn	nn	np	np	nn	nn	nn	np	np	nn	np	np	nn	np	nn	nn	np	nn	nn	nn	np	nn	np	np	np	np	np	np	nn	nn	nn	np	np	np	np	np	np	np	np	np	nn	np	nn	nn	nn
Marker333032	<nnxnp>	{-0}	np	np	np	np	nn	nn	np	np	np	nn	nn	np	nn	nn	np	nn	np	np	nn	np	np	np	nn	np	nn	nn	nn	nn	nn	nn	np	np	np	nn	nn	nn	nn	nn	nn	nn	nn	nn	np	nn	np	np	np
Marker332284	<nnxnp>	{-1}	nn	nn	nn	nn	np	np	nn	nn	nn	np	np	nn	np	np	nn	np	nn	nn	np	nn	nn	nn	np	nn	np	np	np	np	np	np	nn	nn	nn	np	np	np	np	np	np	np	np	np	nn	np	nn	nn	nn
Marker331104	<nnxnp>	{-0}	np	np	np	np	nn	nn	np	np	np	nn	nn	np	nn	nn	np	nn	np	np	nn	np	np	np	nn	np	nn	nn	nn	nn	nn	nn	np	np	np	nn	nn	nn	nn	nn	nn	nn	nn	nn	np	nn	np	np	np
Marker330950	<nnxnp>	{-0}	np	np	np	np	nn	nn	np	np	np	nn	nn	np	nn	nn	np	nn	np	np	nn	np	np	np	nn	np	nn	nn	nn	nn	nn	nn	np	np	np	nn	nn	nn	nn	nn	nn	nn	nn	nn	np	nn	np	np	np
Marker329503	<nnxnp>	{-1}	nn	nn	nn	nn	np	np	nn	nn	nn	np	np	nn	np	np	nn	np	nn	nn	np	nn	nn	nn	np	nn	np	np	np	np	np	np	nn	nn	nn	np	np	np	np	np	np	np	np	np	nn	np	nn	nn	nn
Marker328755	<nnxnp>	{-1}	nn	nn	nn	nn	np	np	nn	nn	nn	np	np	nn	np	np	nn	np	nn	nn	np	nn	nn	nn	np	nn	np	np	np	np	np	np	nn	nn	nn	np	np	np	np	np	np	np	np	np	nn	np	nn	nn	nn
Marker328578	<nnxnp>	{-1}	nn	nn	nn	nn	np	np	nn	nn	nn	np	np	nn	np	np	nn	np	nn	nn	np	nn	nn	nn	np	nn	np	np	np	np	np	np	nn	nn	nn	np	np	np	np	np	np	np	np	np	nn	np	nn	nn	nn
Marker328144	<nnxnp>	{-0}	np	np	np	np	nn	nn	np	np	np	nn	nn	np	nn	nn	np	nn	np	np	nn	np	np	np	nn	np	nn	nn	nn	nn	nn	nn	np	np	np	nn	nn	nn	nn	nn	nn	nn	nn	nn	np	nn	np	np	np
Marker328083	<nnxnp>	{-0}	np	np	np	np	nn	nn	np	np	np	nn	nn	np	nn	nn	np	nn	np	np	nn	np	np	np	nn	np	nn	nn	nn	nn	nn	nn	np	np	np	nn	nn	nn	nn	nn	nn	nn	nn	nn	np	nn	np	np	np
Marker327836	<nnxnp>	{-1}	nn	nn	nn	nn	np	np	nn	nn	nn	np	np	nn	np	np	nn	np	nn	nn	np	nn	nn	nn	np	nn	np	np	np	np	np	np	nn	nn	nn	np	np	np	np	np	np	np	np	np	nn	np	nn	nn	nn
Marker327821	<nnxnp>	{-1}	nn	nn	nn	nn	np	np	nn	nn	nn	np	np	nn	np	np	nn	np	nn	nn	np	nn	nn	nn	np	nn	np	np	np	np	np	np	nn	nn	nn	np	np	np	np	np	np	np	np	np	nn	np	nn	nn	nn
Marker327290	<nnxnp>	{-0}	np	np	np	np	nn	nn	np	np	np	nn	nn	np	nn	nn	np	nn	np	np	nn	np	np	np	nn	np	nn	nn	nn	nn	nn	nn	np	np	np	nn	nn	nn	nn	nn	nn	nn	nn	nn	np	nn	np	np	np
Marker326667	<nnxnp>	{-0}	np	np	np	np	nn	nn	np	np	np	nn	nn	np	nn	nn	np	nn	np	np	nn	np	np	np	nn	np	nn	nn	nn	nn	nn	nn	np	np	np	nn	nn	nn	nn	nn	nn	nn	nn	nn	np	nn	np	np	np
Marker326470	<nnxnp>	{-0}	np	np	np	np	nn	nn	np	np	np	nn	nn	np	nn	nn	np	nn	np	np	nn	np	np	np	nn	np	nn	nn	nn	nn	nn	nn	np	np	np	nn	nn	nn	nn	nn	nn	nn	nn	nn	np	nn	np	np	np
Marker325619	<nnxnp>	{-0}	np	np	np	np	nn	nn	np	np	np	nn	nn	np	nn	nn	np	nn	np	np	nn	np	np	np	nn	np	nn	nn	nn	nn	nn	nn	np	np	np	nn	nn	nn	nn	nn	nn	nn	nn	nn	np	nn	np	np	np
Marker325390	<nnxnp>	{-1}	nn	nn	nn	nn	np	np	nn	nn	nn	np	np	nn	np	np	nn	np	nn	nn	np	nn	nn	nn	np	nn	np	np	np	np	np	np	nn	nn	nn	np	np	np	np	np	np	np	np	np	nn	np	nn	nn	nn
Marker323843	<nnxnp>	{-0}	np	np	np	np	nn	nn	np	np	np	nn	nn	np	nn	nn	np	nn	np	np	nn	np	np	np	nn	np	nn	nn	nn	nn	nn	nn	np	np	np	nn	nn	nn	nn	nn	nn	nn	nn	nn	np	nn	np	np	np
Marker323218	<nnxnp>	{-1}	nn	nn	nn	nn	np	np	nn	nn	nn	np	np	nn	np	np	nn	np	nn	nn	np	nn	nn	nn	np	nn	np	np	np	np	np	np	nn	nn	nn	np	np	np	np	np	np	np	np	np	nn	np	nn	nn	nn
Marker321297	<nnxnp>	{-0}	np	np	np	np	nn	nn	np	np	np	nn	nn	np	nn	nn	np	nn	np	np	nn	np	np	np	nn	np	nn	nn	nn	nn	nn	nn	np	np	np	nn	nn	nn	nn	nn	nn	nn	nn	nn	np	nn	np	np	np
Marker318324	<nnxnp>	{-0}	np	np	np	np	nn	nn	np	np	np	nn	nn	np	nn	nn	np	nn	np	np	nn	np	np	np	nn	np	nn	nn	nn	nn	nn	nn	np	np	np	nn	nn	nn	nn	nn	nn	nn	nn	nn	np	nn	np	np	np
Marker328633	<nnxnp>	{-1}	nn	nn	nn	nn	np	np	nn	nn	nn	nn	np	nn	np	np	nn	np	nn	nn	np	nn	nn	nn	np	nn	np	np	np	np	np	np	nn	nn	nn	np	np	np	np	np	np	np	np	np	nn	np	nn	nn	nn
Marker324692	<nnxnp>	{-0}	np	np	np	np	nn	nn	np	np	np	np	nn	np	nn	nn	np	nn	np	np	nn	np	np	np	nn	np	nn	nn	nn	nn	nn	nn	np	np	np	nn	nn	nn	nn	nn	nn	nn	nn	nn	np	nn	np	np	np
Marker324574	<nnxnp>	{-0}	np	np	np	np	nn	nn	np	np	np	np	nn	np	nn	nn	np	nn	np	np	nn	np	np	np	nn	np	nn	nn	nn	nn	nn	nn	np	np	np	nn	nn	nn	nn	nn	nn	nn	nn	nn	np	nn	np	np	np
Marker325539	<nnxnp>	{-1}	nn	nn	nn	nn	np	np	nn	nn	nn	nn	np	nn	np	np	nn	np	nn	nn	np	nn	nn	nn	np	nn	np	np	np	np	np	np	nn	nn	nn	np	np	np	np	np	np	np	np	np	nn	np	nn	nn	nn
Marker316983	<nnxnp>	{-0}	np	np	np	np	nn	nn	np	np	np	np	nn	np	nn	nn	np	nn	np	np	nn	np	np	np	nn	np	nn	nn	nn	nn	nn	nn	np	np	np	nn	nn	nn	nn	nn	nn	nn	nn	nn	np	nn	np	np	np
Marker330172	<nnxnp>	{-0}	np	np	np	np	nn	nn	np	np	np	np	nn	np	nn	nn	np	nn	np	np	nn	np	np	np	nn	np	nn	nn	nn	nn	nn	nn	np	np	np	nn	nn	nn	nn	nn	nn	nn	nn	nn	np	nn	np	np	np
Marker333390	<nnxnp>	{-0}	np	np	np	np	nn	nn	np	np	np	nn	nn	np	nn	nn	np	nn	np	np	nn	np	np	np	nn	np	nn	nn	nn	nn	nn	nn	np	np	np	nn	nn	nn	nn	nn	nn	nn	nn	nn	np	nn	np	np	np
Marker332122	<nnxnp>	{-0}	np	np	np	np	nn	nn	np	np	np	nn	nn	np	nn	nn	np	nn	np	np	nn	np	np	np	nn	np	nn	nn	nn	nn	nn	nn	np	np	np	nn	nn	nn	nn	nn	nn	nn	nn	nn	np	nn	np	np	np
Marker331180	<nnxnp>	{-1}	nn	nn	nn	nn	np	np	nn	nn	nn	np	np	nn	np	np	nn	np	nn	nn	np	nn	nn	nn	np	nn	np	np	np	np	np	np	nn	nn	nn	np	np	np	np	np	np	np	np	np	nn	np	nn	nn	nn
Marker329385	<nnxnp>	{-0}	np	np	np	np	nn	nn	np	np	np	nn	nn	np	nn	nn	np	nn	np	np	nn	np	np	np	nn	np	nn	nn	nn	nn	nn	nn	np	np	np	nn	nn	nn	nn	nn	nn	nn	nn	nn	np	nn	np	np	np
Marker327655	<nnxnp>	{-0}	np	np	np	np	nn	nn	np	np	np	nn	nn	np	nn	nn	np	nn	np	np	nn	np	np	np	nn	np	nn	nn	nn	nn	nn	nn	np	np	np	nn	nn	nn	nn	nn	nn	nn	nn	nn	np	nn	np	np	np
Marker325873	<nnxnp>	{-0}	np	np	np	np	nn	nn	np	np	np	nn	nn	np	nn	nn	np	nn	np	np	nn	np	np	np	nn	np	nn	nn	nn	nn	nn	nn	np	np	np	nn	nn	nn	nn	nn	nn	nn	nn	nn	np	nn	np	np	np
Marker324853	<nnxnp>	{-1}	nn	nn	nn	nn	np	np	nn	nn	nn	np	np	nn	np	np	nn	np	nn	nn	np	nn	nn	nn	np	nn	np	np	np	np	np	np	nn	nn	nn	np	np	np	np	np	np	np	np	np	nn	np	nn	nn	nn
Marker318771	<nnxnp>	{-1}	nn	nn	nn	nn	np	np	nn	nn	nn	np	np	nn	np	np	nn	np	nn	nn	np	nn	nn	nn	np	nn	np	np	np	np	np	np	nn	nn	nn	np	np	np	np	np	np	np	np	np	nn	np	nn	nn	nn
Marker318552	<nnxnp>	{-0}	np	np	np	np	nn	nn	np	np	np	nn	nn	np	nn	nn	np	nn	np	np	nn	np	np	np	nn	np	nn	nn	nn	nn	nn	nn	np	np	np	nn	nn	nn	nn	nn	nn	nn	nn	nn	np	nn	np	np	np
Marker338549	<nnxnp>	{-1}	nn	nn	nn	nn	np	np	nn	nn	np	np	np	nn	np	np	nn	np	nn	nn	np	nn	nn	nn	np	nn	np	nn	np	np	np	np	nn	nn	nn	np	np	np	np	np	np	np	np	np	nn	np	nn	nn	nn
Marker338005	<nnxnp>	{-1}	nn	nn	nn	nn	np	np	nn	nn	np	np	np	nn	np	np	nn	np	nn	nn	np	nn	nn	nn	np	nn	np	nn	np	np	np	np	nn	nn	nn	np	np	np	np	np	np	np	np	np	nn	np	nn	nn	nn
Marker339190	<nnxnp>	{-0}	np	np	np	np	nn	nn	np	np	nn	nn	nn	np	nn	nn	np	nn	np	np	nn	np	np	np	nn	nn	nn	np	nn	nn	nn	nn	np	np	np	nn	nn	nn	nn	nn	nn	nn	nn	np	np	nn	np	nn	np
Marker338552	<nnxnp>	{-0}	np	np	np	np	nn	nn	np	np	nn	nn	nn	np	nn	nn	np	nn	np	np	nn	np	np	np	nn	nn	nn	np	nn	nn	nn	nn	np	np	np	nn	nn	nn	nn	nn	nn	nn	nn	np	np	nn	np	nn	np
Marker338377	<nnxnp>	{-0}	np	np	np	np	nn	nn	np	np	nn	nn	nn	np	nn	nn	np	nn	np	np	nn	np	np	np	nn	nn	nn	np	nn	nn	nn	nn	np	np	np	nn	nn	nn	nn	nn	nn	nn	nn	np	np	nn	np	nn	np
Marker339683	<nnxnp>	{-1}	nn	nn	nn	nn	np	np	nn	nn	np	np	np	nn	np	np	nn	np	nn	nn	np	nn	nn	nn	np	np	np	nn	np	np	np	np	nn	nn	nn	np	np	np	np	np	np	np	np	nn	nn	np	nn	np	nn
Marker346810	<nnxnp>	{-0}	np	np	np	np	nn	nn	np	np	nn	nn	nn	np	nn	nn	np	nn	np	np	nn	np	np	np	nn	nn	nn	np	nn	nn	nn	nn	np	np	np	nn	nn	nn	nn	nn	nn	nn	nn	np	np	nn	np	nn	np
Marker355914	<nnxnp>	{-0}	np	np	np	np	nn	nn	np	np	nn	nn	nn	np	nn	nn	np	nn	np	np	nn	np	np	np	np	nn	nn	np	nn	nn	nn	nn	np	np	nn	nn	nn	nn	nn	nn	nn	nn	nn	np	np	nn	np	nn	np
Marker348367	<nnxnp>	{-1}	nn	nn	nn	nn	np	np	nn	nn	np	np	np	nn	np	np	nn	np	nn	nn	np	nn	nn	nn	nn	np	np	nn	np	np	np	np	nn	nn	np	np	np	np	np	np	np	np	np	nn	nn	np	nn	np	nn
Marker345618	<nnxnp>	{-0}	np	np	np	np	nn	nn	np	np	nn	nn	nn	np	nn	nn	np	nn	np	np	nn	np	np	np	np	nn	nn	np	nn	nn	nn	nn	np	np	nn	nn	nn	nn	nn	nn	nn	nn	nn	np	np	nn	np	nn	np
Marker343572	<nnxnp>	{-0}	np	np	np	np	nn	nn	np	np	nn	nn	nn	np	nn	nn	np	nn	np	np	nn	np	np	np	nn	nn	nn	np	nn	nn	nn	nn	np	np	nn	nn	nn	nn	nn	nn	nn	nn	nn	np	np	nn	np	nn	np
Marker347144	<nnxnp>	{-0}	np	np	np	np	nn	nn	np	np	nn	nn	nn	np	nn	nn	np	nn	np	np	nn	np	np	np	nn	nn	nn	np	nn	nn	nn	nn	np	np	nn	nn	nn	nn	nn	nn	nn	nn	nn	np	np	nn	np	nn	np
Marker343116	<nnxnp>	{-1}	nn	nn	nn	nn	np	np	nn	nn	np	np	np	nn	np	np	nn	np	nn	nn	np	nn	nn	nn	np	np	np	nn	np	np	np	np	nn	nn	np	np	np	np	np	np	np	np	np	nn	nn	np	nn	np	nn
Marker341226	<nnxnp>	{-0}	np	np	np	np	nn	nn	np	np	nn	nn	nn	np	nn	nn	np	nn	np	np	nn	np	np	np	nn	nn	nn	np	nn	nn	nn	nn	np	np	np	nn	nn	nn	nn	nn	nn	nn	nn	np	np	nn	np	nn	np
Marker340396	<nnxnp>	{-0}	np	np	np	np	nn	nn	np	np	nn	nn	nn	np	nn	nn	np	nn	np	np	nn	np	np	np	nn	nn	nn	np	nn	nn	nn	nn	np	np	np	nn	nn	nn	nn	nn	nn	nn	nn	np	np	nn	np	nn	np
Marker341786	<nnxnp>	{-0}	np	np	np	np	nn	nn	np	np	nn	nn	nn	np	nn	nn	np	nn	np	np	nn	np	np	np	nn	nn	nn	np	nn	nn	nn	nn	np	np	nn	nn	nn	nn	nn	nn	nn	nn	nn	np	np	nn	np	nn	np
Marker341501	<nnxnp>	{-1}	nn	nn	nn	nn	np	np	nn	nn	np	np	np	nn	np	np	nn	np	nn	nn	np	nn	nn	nn	np	np	np	nn	np	np	np	np	nn	nn	np	np	np	np	np	np	np	np	np	nn	nn	np	nn	np	nn
Marker341153	<nnxnp>	{-0}	np	np	np	np	nn	nn	np	np	nn	nn	nn	np	nn	nn	np	nn	np	np	nn	np	np	np	nn	nn	nn	np	nn	nn	nn	nn	np	np	nn	nn	nn	nn	nn	nn	nn	nn	nn	np	np	nn	np	nn	np
Marker340888	<nnxnp>	{-0}	np	np	np	np	nn	nn	np	np	nn	nn	nn	np	nn	nn	np	nn	np	np	nn	np	np	np	nn	nn	nn	np	nn	nn	nn	nn	np	np	nn	nn	nn	nn	nn	nn	nn	nn	nn	np	np	nn	np	nn	np
Marker340095	<nnxnp>	{-1}	nn	nn	nn	nn	np	np	nn	nn	np	np	np	nn	np	np	nn	np	nn	nn	np	nn	nn	nn	np	np	np	nn	np	np	np	np	nn	nn	np	np	np	np	np	np	np	np	np	nn	nn	np	nn	np	nn
Marker339836	<nnxnp>	{-0}	np	np	np	np	nn	nn	np	np	nn	nn	nn	np	nn	nn	np	nn	np	np	nn	np	np	np	nn	nn	nn	np	nn	nn	nn	nn	np	np	nn	nn	nn	nn	nn	nn	nn	nn	nn	np	np	nn	np	nn	np
Marker339352	<nnxnp>	{-1}	nn	nn	nn	nn	np	np	nn	nn	np	np	np	nn	np	np	nn	np	nn	nn	np	nn	nn	nn	np	np	np	nn	np	np	np	np	nn	nn	np	np	np	np	np	np	np	np	np	nn	nn	np	nn	np	nn
Marker339329	<nnxnp>	{-0}	np	np	np	np	nn	nn	np	np	nn	nn	nn	np	nn	nn	np	nn	np	np	nn	np	np	np	nn	nn	nn	np	nn	nn	nn	nn	np	np	nn	nn	nn	nn	nn	nn	nn	nn	nn	np	np	nn	np	nn	np
Marker358075	<nnxnp>	{-0}	np	np	np	np	nn	nn	np	np	nn	nn	nn	np	nn	nn	np	nn	np	np	nn	np	np	np	np	nn	nn	np	nn	nn	nn	nn	np	np	nn	nn	nn	nn	nn	nn	nn	nn	nn	np	np	nn	np	nn	np
Marker352531	<nnxnp>	{-1}	nn	nn	nn	nn	np	np	nn	nn	np	np	np	nn	np	np	nn	np	nn	nn	np	nn	nn	nn	nn	np	np	nn	np	np	np	np	nn	nn	np	np	np	np	np	np	np	np	np	nn	nn	np	nn	np	nn
Marker346642	<nnxnp>	{-1}	nn	nn	nn	nn	np	np	nn	nn	np	np	np	nn	np	np	nn	np	nn	nn	np	nn	nn	nn	nn	np	np	nn	np	np	np	np	nn	nn	np	np	np	np	np	np	np	np	np	nn	nn	np	nn	np	nn
Marker370186	<nnxnp>	{-0}	np	np	np	np	nn	nn	np	np	nn	nn	nn	np	nn	nn	np	nn	np	np	nn	np	np	np	np	nn	nn	np	nn	nn	nn	nn	np	np	nn	nn	nn	nn	nn	nn	nn	nn	nn	np	np	nn	np	nn	np
Marker368964	<nnxnp>	{-1}	nn	nn	nn	nn	np	np	nn	nn	np	np	np	nn	np	np	nn	np	nn	nn	np	nn	nn	nn	nn	np	np	nn	np	np	np	np	nn	nn	np	np	np	np	np	np	np	np	np	nn	nn	np	nn	np	nn
Marker365536	<nnxnp>	{-0}	np	np	np	np	nn	nn	np	np	nn	nn	nn	np	nn	nn	np	nn	np	np	nn	np	np	np	np	nn	nn	np	nn	nn	nn	nn	np	np	nn	nn	nn	nn	nn	nn	nn	nn	nn	np	np	nn	np	nn	np
Marker363217	<nnxnp>	{-1}	nn	nn	nn	nn	np	np	nn	nn	np	np	np	nn	np	np	nn	np	nn	nn	np	nn	nn	nn	nn	np	np	nn	np	np	np	np	nn	nn	np	np	np	np	np	np	np	np	np	nn	nn	np	nn	np	nn
Marker358905	<nnxnp>	{-1}	nn	nn	nn	nn	np	np	nn	nn	np	np	np	nn	np	np	nn	np	nn	nn	np	nn	nn	nn	nn	np	np	nn	np	np	np	np	nn	nn	np	np	np	np	np	np	np	np	np	nn	nn	np	nn	np	nn
Marker344897	<nnxnp>	{-1}	nn	nn	nn	nn	np	np	nn	nn	np	np	np	nn	np	np	nn	np	nn	nn	np	nn	nn	nn	nn	np	np	nn	np	np	np	np	nn	nn	np	np	np	np	np	np	np	np	np	nn	nn	np	nn	np	nn
Marker352623	<nnxnp>	{-0}	np	np	np	np	nn	nn	np	np	nn	nn	nn	np	nn	nn	np	nn	np	np	nn	np	np	np	np	nn	nn	np	nn	nn	nn	nn	np	np	nn	nn	nn	nn	nn	nn	nn	nn	nn	np	np	nn	np	nn	np
Marker349874	<nnxnp>	{-0}	np	np	np	np	nn	nn	np	np	nn	nn	nn	np	nn	nn	np	nn	np	np	nn	np	np	np	np	nn	nn	np	nn	nn	nn	nn	np	np	nn	nn	nn	nn	nn	nn	nn	nn	nn	np	np	nn	np	nn	np
Marker346086	<nnxnp>	{-0}	np	np	np	np	nn	nn	np	np	nn	nn	nn	np	nn	nn	np	nn	np	np	nn	np	np	np	np	nn	nn	np	nn	nn	nn	nn	np	np	nn	nn	nn	nn	nn	nn	nn	nn	nn	np	np	nn	np	nn	np
Marker342036	<nnxnp>	{-0}	np	np	np	np	nn	nn	np	np	nn	nn	nn	np	nn	nn	np	nn	np	np	nn	np	np	np	np	nn	nn	np	nn	nn	nn	nn	np	np	nn	nn	nn	nn	nn	nn	nn	nn	nn	np	np	nn	np	nn	np
Marker347896	<nnxnp>	{-0}	np	np	np	np	nn	nn	np	np	nn	nn	nn	np	nn	nn	np	nn	np	np	nn	np	np	np	nn	nn	nn	np	nn	nn	nn	nn	np	np	nn	nn	nn	nn	nn	nn	nn	nn	nn	np	np	nn	np	nn	np
Marker347763	<nnxnp>	{-1}	nn	nn	nn	nn	np	np	nn	nn	np	np	np	nn	np	np	nn	np	nn	nn	np	nn	nn	nn	np	np	np	nn	np	np	np	np	nn	nn	np	np	np	np	np	np	np	np	np	nn	nn	np	nn	np	nn
Marker345480	<nnxnp>	{-1}	nn	nn	nn	nn	np	np	nn	nn	np	np	np	nn	np	np	nn	np	nn	nn	np	nn	nn	nn	np	np	np	nn	np	np	np	np	nn	nn	np	np	np	np	np	np	np	np	np	nn	nn	np	nn	np	nn
Marker340754	<nnxnp>	{-0}	np	np	np	np	nn	nn	np	np	nn	nn	nn	np	nn	nn	np	nn	np	np	nn	np	np	np	nn	nn	nn	np	nn	nn	nn	nn	np	np	nn	nn	nn	nn	nn	nn	nn	nn	nn	np	np	nn	np	nn	np
Marker358960	<nnxnp>	{-1}	nn	nn	nn	nn	np	np	nn	nn	np	np	np	nn	np	np	nn	np	nn	nn	np	nn	nn	nn	np	np	np	nn	np	np	np	np	nn	nn	np	np	np	np	np	np	np	np	np	nn	nn	np	nn	np	nn
Marker345658	<nnxnp>	{-1}	nn	nn	nn	nn	np	np	nn	nn	np	np	np	nn	np	np	nn	np	nn	nn	np	nn	nn	nn	np	np	np	nn	np	np	np	np	nn	nn	np	np	np	np	np	np	np	np	np	nn	nn	np	nn	np	nn
Marker359616	<nnxnp>	{-1}	nn	nn	nn	nn	np	np	nn	nn	np	np	np	nn	np	np	nn	np	nn	nn	np	nn	nn	nn	np	np	np	nn	np	np	np	np	nn	nn	np	np	np	np	np	np	np	np	np	nn	nn	np	nn	np	nn
Marker385030	<nnxnp>	{-1}	nn	nn	nn	nn	np	np	nn	nn	np	np	np	nn	np	np	nn	np	nn	nn	np	nn	nn	nn	nn	np	np	nn	np	np	np	np	nn	nn	np	np	np	np	np	np	np	np	np	nn	nn	np	nn	np	nn
Marker374972	<nnxnp>	{-0}	np	np	np	np	nn	nn	np	np	nn	nn	nn	np	nn	nn	np	nn	np	np	nn	np	np	np	np	nn	nn	np	nn	nn	nn	nn	np	np	nn	nn	nn	nn	nn	nn	nn	nn	nn	np	np	nn	np	nn	np
Marker371080	<nnxnp>	{-0}	np	np	np	np	nn	nn	np	np	nn	nn	nn	np	nn	nn	np	nn	np	np	nn	np	np	np	np	nn	nn	np	nn	nn	nn	nn	np	np	nn	nn	nn	nn	nn	nn	nn	nn	nn	np	np	nn	np	nn	np
Marker369921	<nnxnp>	{-0}	np	np	np	np	nn	nn	np	np	nn	nn	nn	np	nn	nn	np	nn	np	np	nn	np	np	np	np	nn	nn	np	nn	nn	nn	nn	np	np	nn	nn	nn	nn	nn	nn	nn	nn	nn	np	np	nn	np	nn	np
Marker368784	<nnxnp>	{-1}	nn	nn	nn	nn	np	np	nn	nn	np	np	np	nn	np	np	nn	np	nn	nn	np	nn	nn	nn	nn	np	np	nn	np	np	np	np	nn	nn	np	np	np	np	np	np	np	np	np	nn	nn	np	nn	np	nn
Marker367064	<nnxnp>	{-0}	np	np	np	np	nn	nn	np	np	nn	nn	nn	np	nn	nn	np	nn	np	np	nn	np	np	np	np	nn	nn	np	nn	nn	nn	nn	np	np	nn	nn	nn	nn	nn	nn	nn	nn	nn	np	np	nn	np	nn	np
Marker365652	<nnxnp>	{-0}	np	np	np	np	nn	nn	np	np	nn	nn	nn	np	nn	nn	np	nn	np	np	nn	np	np	np	np	nn	nn	np	nn	nn	nn	nn	np	np	nn	nn	nn	nn	nn	nn	nn	nn	nn	np	np	nn	np	nn	np
Marker363481	<nnxnp>	{-0}	np	np	np	np	nn	nn	np	np	nn	nn	nn	np	nn	nn	np	nn	np	np	nn	np	np	np	np	nn	nn	np	nn	nn	nn	nn	np	np	nn	nn	nn	nn	nn	nn	nn	nn	nn	np	np	nn	np	nn	np
Marker360099	<nnxnp>	{-0}	np	np	np	np	nn	nn	np	np	nn	nn	nn	np	nn	nn	np	nn	np	np	nn	np	np	np	np	nn	nn	np	nn	nn	nn	nn	np	np	nn	nn	nn	nn	nn	nn	nn	nn	nn	np	np	nn	np	nn	np
Marker359172	<nnxnp>	{-1}	nn	nn	nn	nn	np	np	nn	nn	np	np	np	nn	np	np	nn	np	nn	nn	np	nn	nn	nn	nn	np	np	nn	np	np	np	np	nn	nn	np	np	np	np	np	np	np	np	np	nn	nn	np	nn	np	nn
Marker358210	<nnxnp>	{-1}	nn	nn	nn	nn	np	np	nn	nn	np	np	np	nn	np	np	nn	np	nn	nn	np	nn	nn	nn	nn	np	np	nn	np	np	np	np	nn	nn	np	np	np	np	np	np	np	np	np	nn	nn	np	nn	np	nn
Marker358201	<nnxnp>	{-1}	nn	nn	nn	nn	np	np	nn	nn	np	np	np	nn	np	np	nn	np	nn	nn	np	nn	nn	nn	nn	np	np	nn	np	np	np	np	nn	nn	np	np	np	np	np	np	np	np	np	nn	nn	np	nn	np	nn
Marker349998	<nnxnp>	{-1}	nn	nn	nn	nn	np	np	nn	nn	np	np	np	nn	np	np	nn	np	nn	nn	np	nn	nn	nn	nn	np	np	nn	np	np	np	np	nn	nn	np	np	np	np	np	np	np	np	np	nn	nn	np	nn	np	nn
Marker349738	<nnxnp>	{-0}	np	np	np	np	nn	nn	np	np	nn	nn	nn	np	nn	nn	np	nn	np	np	nn	np	np	np	np	nn	nn	np	nn	nn	nn	nn	np	np	nn	nn	nn	nn	nn	nn	nn	nn	nn	np	np	nn	np	nn	np
Marker349156	<nnxnp>	{-1}	nn	nn	nn	nn	np	np	nn	nn	np	np	np	nn	np	np	nn	np	nn	nn	np	nn	nn	nn	nn	np	np	nn	np	np	np	np	nn	nn	np	np	np	np	np	np	np	np	np	nn	nn	np	nn	np	nn
Marker349118	<nnxnp>	{-0}	np	np	np	np	nn	nn	np	np	nn	nn	nn	np	nn	nn	np	nn	np	np	nn	np	np	np	np	nn	nn	np	nn	nn	nn	nn	np	np	nn	nn	nn	nn	nn	nn	nn	nn	nn	np	np	nn	np	nn	np
Marker345965	<nnxnp>	{-0}	np	np	np	np	nn	nn	np	np	nn	nn	nn	np	nn	nn	np	nn	np	np	nn	np	np	np	np	nn	nn	np	nn	nn	nn	nn	np	np	nn	nn	nn	nn	nn	nn	nn	nn	nn	np	np	nn	np	nn	np
Marker345852	<nnxnp>	{-1}	nn	nn	nn	nn	np	np	nn	nn	np	np	np	nn	np	np	nn	np	nn	nn	np	nn	nn	nn	nn	np	np	nn	np	np	np	np	nn	nn	np	np	np	np	np	np	np	np	np	nn	nn	np	nn	np	nn
Marker341869	<nnxnp>	{-1}	nn	nn	nn	nn	np	np	nn	nn	np	np	np	nn	np	np	nn	np	nn	nn	np	nn	nn	nn	nn	np	np	nn	np	np	np	np	nn	nn	np	np	np	np	np	np	np	np	np	nn	nn	np	nn	np	nn
Marker341590	<nnxnp>	{-1}	nn	nn	nn	nn	np	np	nn	nn	np	np	np	nn	np	np	nn	np	nn	nn	np	nn	nn	nn	nn	np	np	nn	np	np	np	np	nn	nn	np	np	np	np	np	np	np	np	np	nn	nn	np	nn	np	nn
Marker341106	<nnxnp>	{-1}	nn	nn	nn	nn	np	np	nn	nn	np	np	np	nn	np	np	nn	np	nn	nn	np	nn	nn	nn	nn	np	np	nn	np	np	np	np	nn	nn	np	np	np	np	np	np	np	np	np	nn	nn	np	nn	np	nn
Marker389750	<nnxnp>	{-0}	np	np	np	np	nn	nn	np	np	nn	nn	nn	np	nn	nn	np	nn	np	np	nn	np	np	np	np	nn	nn	np	nn	nn	nn	nn	np	np	nn	nn	nn	nn	nn	nn	nn	nn	nn	np	np	nn	np	nn	np
Marker387940	<nnxnp>	{-0}	np	np	np	np	nn	nn	np	np	nn	nn	nn	np	nn	nn	np	nn	np	np	nn	np	np	np	np	nn	nn	np	nn	nn	nn	nn	np	np	nn	nn	nn	nn	nn	nn	nn	nn	nn	np	np	nn	np	nn	np
Marker381444	<nnxnp>	{-1}	nn	nn	nn	nn	np	np	nn	nn	np	np	np	nn	np	np	nn	np	nn	nn	np	nn	nn	nn	nn	np	np	nn	np	np	np	np	nn	nn	np	np	np	np	np	np	np	np	np	nn	nn	np	nn	np	nn
Marker363360	<nnxnp>	{-0}	np	np	np	np	nn	nn	np	np	nn	nn	nn	np	nn	nn	np	nn	np	np	nn	np	np	np	np	nn	nn	np	nn	nn	nn	nn	np	np	nn	nn	nn	nn	nn	nn	nn	nn	nn	np	np	nn	np	nn	np
Marker358638	<nnxnp>	{-1}	nn	nn	nn	nn	np	np	nn	nn	np	np	np	nn	np	np	nn	np	nn	nn	np	nn	nn	nn	nn	np	np	nn	np	np	np	np	nn	nn	np	np	np	np	np	np	np	np	np	nn	nn	np	nn	np	nn
Marker351915	<nnxnp>	{-1}	nn	nn	nn	nn	np	np	nn	nn	np	np	np	nn	np	np	nn	np	nn	nn	np	nn	nn	nn	nn	np	np	nn	np	np	np	np	nn	nn	np	np	np	np	np	np	np	np	np	nn	nn	np	nn	np	nn
Marker345180	<nnxnp>	{-1}	nn	nn	nn	nn	np	np	nn	nn	np	np	np	nn	np	np	nn	np	nn	nn	np	nn	nn	nn	nn	np	np	nn	np	np	np	np	nn	nn	np	np	np	np	np	np	np	np	np	nn	nn	np	nn	np	nn
Marker406829	<nnxnp>	{-0}	np	np	np	np	nn	nn	np	np	nn	nn	nn	np	nn	nn	np	nn	np	np	nn	np	np	np	np	nn	nn	np	nn	nn	nn	nn	np	np	nn	nn	nn	nn	nn	nn	nn	nn	nn	np	np	nn	np	nn	np
Marker405590	<nnxnp>	{-1}	nn	nn	nn	nn	np	np	nn	nn	np	np	np	nn	np	np	nn	np	nn	nn	np	nn	nn	nn	nn	np	np	nn	np	np	np	np	nn	nn	np	np	np	np	np	np	np	np	np	nn	nn	np	nn	np	nn
Marker404995	<nnxnp>	{-1}	nn	nn	nn	nn	np	np	nn	nn	np	np	np	nn	np	np	nn	np	nn	nn	np	nn	nn	nn	nn	np	np	nn	np	np	np	np	nn	nn	np	np	np	np	np	np	np	np	np	nn	nn	np	nn	np	nn
Marker403681	<nnxnp>	{-0}	np	np	np	np	nn	nn	np	np	nn	nn	nn	np	nn	nn	np	nn	np	np	nn	np	np	np	np	nn	nn	np	nn	nn	nn	nn	np	np	nn	nn	nn	nn	nn	nn	nn	nn	nn	np	np	nn	np	nn	np
Marker403642	<nnxnp>	{-0}	np	np	np	np	nn	nn	np	np	nn	nn	nn	np	nn	nn	np	nn	np	np	nn	np	np	np	np	nn	nn	np	nn	nn	nn	nn	np	np	nn	nn	nn	nn	nn	nn	nn	nn	nn	np	np	nn	np	nn	np
Marker403477	<nnxnp>	{-0}	np	np	np	np	nn	nn	np	np	nn	nn	nn	np	nn	nn	np	nn	np	np	nn	np	np	np	np	nn	nn	np	nn	nn	nn	nn	np	np	nn	nn	nn	nn	nn	nn	nn	nn	nn	np	np	nn	np	nn	np
Marker403081	<nnxnp>	{-0}	np	np	np	np	nn	nn	np	np	nn	nn	nn	np	nn	nn	np	nn	np	np	nn	np	np	np	np	nn	nn	np	nn	nn	nn	nn	np	np	nn	nn	nn	nn	nn	nn	nn	nn	nn	np	np	nn	np	nn	np
Marker394019	<nnxnp>	{-0}	np	np	np	np	nn	nn	np	np	nn	nn	nn	np	nn	nn	np	nn	np	np	nn	np	np	np	np	nn	nn	np	nn	nn	nn	nn	np	np	nn	nn	nn	nn	nn	nn	nn	nn	nn	np	np	nn	np	nn	np
Marker388151	<nnxnp>	{-1}	nn	nn	nn	nn	np	np	nn	nn	np	np	np	nn	np	np	nn	np	nn	nn	np	nn	nn	nn	nn	np	np	nn	np	np	np	np	nn	nn	np	np	np	np	np	np	np	np	np	nn	nn	np	nn	np	nn
Marker386457	<nnxnp>	{-1}	nn	nn	nn	nn	np	np	nn	nn	np	np	np	nn	np	np	nn	np	nn	nn	np	nn	nn	nn	nn	np	np	nn	np	np	np	np	nn	nn	np	np	np	np	np	np	np	np	np	nn	nn	np	nn	np	nn
Marker386391	<nnxnp>	{-0}	np	np	np	np	nn	nn	np	np	nn	nn	nn	np	nn	nn	np	nn	np	np	nn	np	np	np	np	nn	nn	np	nn	nn	nn	nn	np	np	nn	nn	nn	nn	nn	nn	nn	nn	nn	np	np	nn	np	nn	np
Marker385663	<nnxnp>	{-0}	np	np	np	np	nn	nn	np	np	nn	nn	nn	np	nn	nn	np	nn	np	np	nn	np	np	np	np	nn	nn	np	nn	nn	nn	nn	np	np	nn	nn	nn	nn	nn	nn	nn	nn	nn	np	np	nn	np	nn	np
Marker378662	<nnxnp>	{-1}	nn	nn	nn	nn	np	np	nn	nn	np	np	np	nn	np	np	nn	np	nn	nn	np	nn	nn	nn	nn	np	np	nn	np	np	np	np	nn	nn	np	np	np	np	np	np	np	np	np	nn	nn	np	nn	np	nn
Marker375080	<nnxnp>	{-0}	np	np	np	np	nn	nn	np	np	nn	nn	nn	np	nn	nn	np	nn	np	np	nn	np	np	np	np	nn	nn	np	nn	nn	nn	nn	np	np	nn	nn	nn	nn	nn	nn	nn	nn	nn	np	np	nn	np	nn	np
Marker370451	<nnxnp>	{-1}	nn	nn	nn	nn	np	np	nn	nn	np	np	np	nn	np	np	nn	np	nn	nn	np	nn	nn	nn	nn	np	np	nn	np	np	np	np	nn	nn	np	np	np	np	np	np	np	np	np	nn	nn	np	nn	np	nn
Marker366561	<nnxnp>	{-1}	nn	nn	nn	nn	np	np	nn	nn	np	np	np	nn	np	np	nn	np	nn	nn	np	nn	nn	nn	nn	np	np	nn	np	np	np	np	nn	nn	np	np	np	np	np	np	np	np	np	nn	nn	np	nn	np	nn
Marker370049	<nnxnp>	{-1}	nn	nn	nn	nn	np	np	nn	nn	np	np	np	nn	np	np	nn	np	nn	nn	np	nn	nn	nn	nn	np	np	nn	np	np	np	np	nn	nn	np	np	np	np	np	np	np	np	np	nn	nn	np	nn	np	nn
Marker367539	<nnxnp>	{-0}	np	np	np	np	nn	nn	np	np	nn	nn	nn	np	nn	nn	np	nn	np	np	nn	np	np	np	np	nn	nn	np	nn	nn	nn	nn	np	np	nn	nn	nn	nn	nn	nn	nn	nn	nn	np	np	nn	np	nn	np
Marker360016	<nnxnp>	{-0}	np	np	np	np	nn	nn	np	np	nn	nn	nn	np	nn	nn	np	nn	np	np	nn	np	np	np	np	nn	nn	np	nn	nn	nn	nn	np	np	nn	nn	nn	nn	nn	nn	nn	nn	nn	np	np	nn	np	nn	np
Marker357259	<nnxnp>	{-1}	nn	nn	nn	nn	np	np	nn	nn	np	np	np	nn	np	np	nn	np	nn	nn	np	nn	nn	nn	nn	np	np	nn	np	np	np	np	nn	nn	np	np	np	np	np	np	np	np	np	nn	nn	np	nn	np	nn
Marker354024	<nnxnp>	{-0}	np	np	np	np	nn	nn	np	np	nn	nn	nn	np	nn	nn	np	nn	np	np	nn	np	np	np	np	nn	nn	np	nn	nn	nn	nn	np	np	nn	nn	nn	nn	nn	nn	nn	nn	nn	np	np	nn	np	nn	np
Marker381133	<nnxnp>	{-0}	np	np	np	np	nn	nn	np	np	nn	nn	nn	np	nn	nn	np	nn	np	np	nn	np	np	np	np	nn	nn	np	nn	nn	nn	nn	np	np	nn	nn	nn	nn	nn	nn	nn	nn	nn	np	np	nn	np	nn	np
Marker380278	<nnxnp>	{-1}	nn	nn	nn	nn	np	np	nn	nn	np	np	np	nn	np	np	nn	np	nn	nn	np	nn	nn	nn	nn	np	np	nn	np	np	np	np	nn	nn	np	np	np	np	np	np	np	np	np	nn	nn	np	nn	np	nn
Marker376657	<nnxnp>	{-1}	nn	nn	nn	nn	np	np	nn	nn	np	np	np	nn	np	np	nn	np	nn	nn	np	nn	nn	nn	nn	np	np	nn	np	np	np	np	nn	nn	np	np	np	np	np	np	np	np	np	nn	nn	np	nn	np	nn
Marker375304	<nnxnp>	{-1}	nn	nn	nn	nn	np	np	nn	nn	np	np	np	nn	np	np	nn	np	nn	nn	np	nn	nn	nn	nn	np	np	nn	np	np	np	np	nn	nn	np	np	np	np	np	np	np	np	np	nn	nn	np	nn	np	nn
Marker366213	<nnxnp>	{-0}	np	np	np	np	nn	nn	np	np	nn	nn	nn	np	nn	nn	np	nn	np	np	nn	np	np	np	np	nn	nn	np	nn	nn	nn	nn	np	np	nn	nn	nn	nn	nn	nn	nn	nn	nn	np	np	nn	np	nn	np
Marker359036	<nnxnp>	{-0}	np	np	np	np	nn	nn	np	np	nn	nn	nn	np	nn	nn	np	nn	np	np	nn	np	np	np	np	nn	nn	np	nn	nn	nn	nn	np	np	nn	nn	nn	nn	nn	nn	nn	nn	nn	np	np	nn	np	nn	np
Marker358871	<nnxnp>	{-1}	nn	nn	nn	nn	np	np	nn	nn	np	np	np	nn	np	np	nn	np	nn	nn	np	nn	nn	nn	nn	np	np	nn	np	np	np	np	nn	nn	np	np	np	np	np	np	np	np	np	nn	nn	np	nn	np	nn
Marker358662	<nnxnp>	{-1}	nn	nn	nn	nn	np	np	nn	nn	np	np	np	nn	np	np	nn	np	nn	nn	np	nn	nn	nn	nn	np	np	nn	np	np	np	np	nn	nn	np	np	np	np	np	np	np	np	np	nn	nn	np	nn	np	nn
Marker356519	<nnxnp>	{-1}	nn	nn	nn	nn	np	np	nn	nn	np	np	np	nn	np	np	nn	np	nn	nn	np	nn	nn	nn	nn	np	np	nn	np	np	np	np	nn	nn	np	np	np	np	np	np	np	np	np	nn	nn	np	nn	np	nn
Marker356354	<nnxnp>	{-0}	np	np	np	np	nn	nn	np	np	nn	nn	nn	np	nn	nn	np	nn	np	np	nn	np	np	np	np	nn	nn	np	nn	nn	nn	nn	np	np	nn	nn	nn	nn	nn	nn	nn	nn	nn	np	np	nn	np	nn	np
Marker415929	<nnxnp>	{-0}	np	np	np	np	nn	nn	np	np	nn	nn	nn	np	nn	nn	np	nn	np	np	nn	np	np	np	np	nn	nn	np	nn	nn	nn	nn	np	np	nn	nn	nn	nn	nn	nn	nn	nn	nn	np	np	nn	np	nn	np
Marker413619	<nnxnp>	{-1}	nn	nn	nn	nn	np	np	nn	nn	np	np	np	nn	np	np	nn	np	nn	nn	np	nn	nn	nn	nn	np	np	nn	np	np	np	np	nn	nn	np	np	np	np	np	np	np	np	np	nn	nn	np	nn	np	nn
Marker406997	<nnxnp>	{-0}	np	np	np	np	nn	nn	np	np	nn	nn	nn	np	nn	nn	np	nn	np	np	nn	np	np	np	np	nn	nn	np	nn	nn	nn	nn	np	np	nn	nn	nn	nn	nn	nn	nn	nn	nn	np	np	nn	np	nn	np
Marker404367	<nnxnp>	{-0}	np	np	np	np	nn	nn	np	np	nn	nn	nn	np	nn	nn	np	nn	np	np	nn	np	np	np	np	nn	nn	np	nn	nn	nn	nn	np	np	nn	nn	nn	nn	nn	nn	nn	nn	nn	np	np	nn	np	nn	np
Marker396959	<nnxnp>	{-0}	np	np	np	np	nn	nn	np	np	nn	nn	nn	np	nn	nn	np	nn	np	np	nn	np	np	np	np	nn	nn	np	nn	nn	nn	nn	np	np	nn	nn	nn	nn	nn	nn	nn	nn	nn	np	np	nn	np	nn	np
Marker396471	<nnxnp>	{-0}	np	np	np	np	nn	nn	np	np	nn	nn	nn	np	nn	nn	np	nn	np	np	nn	np	np	np	np	nn	nn	np	nn	nn	nn	nn	np	np	nn	nn	nn	nn	nn	nn	nn	nn	nn	np	np	nn	np	nn	np
Marker387587	<nnxnp>	{-1}	nn	nn	nn	nn	np	np	nn	nn	np	np	np	nn	np	np	nn	np	nn	nn	np	nn	nn	nn	nn	np	np	nn	np	np	np	np	nn	nn	np	np	np	np	np	np	np	np	np	nn	nn	np	nn	np	nn
Marker365578	<nnxnp>	{-0}	np	np	np	np	nn	nn	np	np	nn	nn	nn	np	nn	nn	np	nn	np	np	nn	np	np	np	np	nn	nn	np	nn	nn	nn	nn	np	np	nn	nn	nn	nn	nn	nn	nn	nn	nn	np	np	nn	np	nn	np
Marker384065	<nnxnp>	{-0}	np	np	np	np	nn	nn	np	np	nn	nn	nn	np	nn	nn	np	nn	np	np	nn	np	np	np	np	nn	nn	np	nn	nn	nn	nn	np	np	nn	nn	nn	nn	nn	nn	nn	nn	nn	np	np	nn	np	nn	np
Marker380970	<nnxnp>	{-0}	np	np	np	np	nn	nn	np	np	nn	nn	nn	np	nn	nn	np	nn	np	np	nn	np	np	np	np	nn	nn	np	nn	nn	nn	nn	np	np	nn	nn	nn	nn	nn	nn	nn	nn	nn	np	np	nn	np	nn	np
Marker377730	<nnxnp>	{-0}	np	np	np	np	nn	nn	np	np	nn	nn	nn	np	nn	nn	np	nn	np	np	nn	np	np	np	np	nn	nn	np	nn	nn	nn	nn	np	np	nn	nn	nn	nn	nn	nn	nn	nn	nn	np	np	nn	np	nn	np
Marker375153	<nnxnp>	{-0}	np	np	np	np	nn	nn	np	np	nn	nn	nn	np	nn	nn	np	nn	np	np	nn	np	np	np	np	nn	nn	np	nn	nn	nn	nn	np	np	nn	nn	nn	nn	nn	nn	nn	nn	nn	np	np	nn	np	nn	np
Marker370286	<nnxnp>	{-1}	nn	nn	nn	nn	np	np	nn	nn	np	np	np	nn	np	np	nn	np	nn	nn	np	nn	nn	nn	nn	np	np	nn	np	np	np	np	nn	nn	np	np	np	np	np	np	np	np	np	nn	nn	np	nn	np	nn
Marker360244	<nnxnp>	{-0}	np	np	np	np	nn	nn	np	np	nn	nn	nn	np	nn	nn	np	nn	np	np	nn	np	np	np	np	nn	nn	np	nn	nn	nn	nn	np	np	nn	nn	nn	nn	nn	nn	nn	nn	nn	np	np	nn	np	nn	np
Marker345565	<nnxnp>	{-1}	nn	nn	nn	nn	np	np	nn	nn	np	np	np	nn	np	np	nn	np	nn	nn	np	nn	nn	nn	nn	np	np	nn	np	np	np	np	nn	nn	np	np	np	np	np	np	np	np	np	nn	nn	np	nn	np	nn
Marker413111	<nnxnp>	{-1}	nn	nn	nn	nn	np	np	nn	nn	np	np	np	nn	np	np	nn	np	nn	nn	np	nn	nn	nn	nn	np	np	nn	np	np	np	np	nn	nn	np	np	np	np	np	np	np	np	np	nn	nn	np	nn	np	nn
Marker412967	<nnxnp>	{-0}	np	np	np	np	nn	nn	np	np	nn	nn	nn	np	nn	nn	np	nn	np	np	nn	np	np	np	np	nn	nn	np	nn	nn	nn	nn	np	np	nn	nn	nn	nn	nn	nn	nn	nn	nn	np	np	nn	np	nn	np
Marker412303	<nnxnp>	{-0}	np	np	np	np	nn	nn	np	np	nn	nn	nn	np	nn	nn	np	nn	np	np	nn	np	np	np	np	nn	nn	np	nn	nn	nn	nn	np	np	nn	nn	nn	nn	nn	nn	nn	nn	nn	np	np	nn	np	nn	np
Marker412104	<nnxnp>	{-0}	np	np	np	np	nn	nn	np	np	nn	nn	nn	np	nn	nn	np	nn	np	np	nn	np	np	np	np	nn	nn	np	nn	nn	nn	nn	np	np	nn	nn	nn	nn	nn	nn	nn	nn	nn	np	np	nn	np	nn	np
Marker411200	<nnxnp>	{-1}	nn	nn	nn	nn	np	np	nn	nn	np	np	np	nn	np	np	nn	np	nn	nn	np	nn	nn	nn	nn	np	np	nn	np	np	np	np	nn	nn	np	np	np	np	np	np	np	np	np	nn	nn	np	nn	np	nn
Marker409821	<nnxnp>	{-0}	np	np	np	np	nn	nn	np	np	nn	nn	nn	np	nn	nn	np	nn	np	np	nn	np	np	np	np	nn	nn	np	nn	nn	nn	nn	np	np	nn	nn	nn	nn	nn	nn	nn	nn	nn	np	np	nn	np	nn	np
Marker408774	<nnxnp>	{-0}	np	np	np	np	nn	nn	np	np	nn	nn	nn	np	nn	nn	np	nn	np	np	nn	np	np	np	np	nn	nn	np	nn	nn	nn	nn	np	np	nn	nn	nn	nn	nn	nn	nn	nn	nn	np	np	nn	np	nn	np
Marker405974	<nnxnp>	{-1}	nn	nn	nn	nn	np	np	nn	nn	np	np	np	nn	np	np	nn	np	nn	nn	np	nn	nn	nn	nn	np	np	nn	np	np	np	np	nn	nn	np	np	np	np	np	np	np	np	np	nn	nn	np	nn	np	nn
Marker405869	<nnxnp>	{-0}	np	np	np	np	nn	nn	np	np	nn	nn	nn	np	nn	nn	np	nn	np	np	nn	np	np	np	np	nn	nn	np	nn	nn	nn	nn	np	np	nn	nn	nn	nn	nn	nn	nn	nn	nn	np	np	nn	np	nn	np
Marker405262	<nnxnp>	{-0}	np	np	np	np	nn	nn	np	np	nn	nn	nn	np	nn	nn	np	nn	np	np	nn	np	np	np	np	nn	nn	np	nn	nn	nn	nn	np	np	nn	nn	nn	nn	nn	nn	nn	nn	nn	np	np	nn	np	nn	np
Marker404727	<nnxnp>	{-1}	nn	nn	nn	nn	np	np	nn	nn	np	np	np	nn	np	np	nn	np	nn	nn	np	nn	nn	nn	nn	np	np	nn	np	np	np	np	nn	nn	np	np	np	np	np	np	np	np	np	nn	nn	np	nn	np	nn
Marker404055	<nnxnp>	{-0}	np	np	np	np	nn	nn	np	np	nn	nn	nn	np	nn	nn	np	nn	np	np	nn	np	np	np	np	nn	nn	np	nn	nn	nn	nn	np	np	nn	nn	nn	nn	nn	nn	nn	nn	nn	np	np	nn	np	nn	np
Marker403490	<nnxnp>	{-0}	np	np	np	np	nn	nn	np	np	nn	nn	nn	np	nn	nn	np	nn	np	np	nn	np	np	np	np	nn	nn	np	nn	nn	nn	nn	np	np	nn	nn	nn	nn	nn	nn	nn	nn	nn	np	np	nn	np	nn	np
Marker402937	<nnxnp>	{-0}	np	np	np	np	nn	nn	np	np	nn	nn	nn	np	nn	nn	np	nn	np	np	nn	np	np	np	np	nn	nn	np	nn	nn	nn	nn	np	np	nn	nn	nn	nn	nn	nn	nn	nn	nn	np	np	nn	np	nn	np
Marker402292	<nnxnp>	{-0}	np	np	np	np	nn	nn	np	np	nn	nn	nn	np	nn	nn	np	nn	np	np	nn	np	np	np	np	nn	nn	np	nn	nn	nn	nn	np	np	nn	nn	nn	nn	nn	nn	nn	nn	nn	np	np	nn	np	nn	np
Marker401423	<nnxnp>	{-1}	nn	nn	nn	nn	np	np	nn	nn	np	np	np	nn	np	np	nn	np	nn	nn	np	nn	nn	nn	nn	np	np	nn	np	np	np	np	nn	nn	np	np	np	np	np	np	np	np	np	nn	nn	np	nn	np	nn
Marker400616	<nnxnp>	{-0}	np	np	np	np	nn	nn	np	np	nn	nn	nn	np	nn	nn	np	nn	np	np	nn	np	np	np	np	nn	nn	np	nn	nn	nn	nn	np	np	nn	nn	nn	nn	nn	nn	nn	nn	nn	np	np	nn	np	nn	np
Marker400465	<nnxnp>	{-0}	np	np	np	np	nn	nn	np	np	nn	nn	nn	np	nn	nn	np	nn	np	np	nn	np	np	np	np	nn	nn	np	nn	nn	nn	nn	np	np	nn	nn	nn	nn	nn	nn	nn	nn	nn	np	np	nn	np	nn	np
Marker396680	<nnxnp>	{-0}	np	np	np	np	nn	nn	np	np	nn	nn	nn	np	nn	nn	np	nn	np	np	nn	np	np	np	np	nn	nn	np	nn	nn	nn	nn	np	np	nn	nn	nn	nn	nn	nn	nn	nn	nn	np	np	nn	np	nn	np
Marker395561	<nnxnp>	{-1}	nn	nn	nn	nn	np	np	nn	nn	np	np	np	nn	np	np	nn	np	nn	nn	np	nn	nn	nn	nn	np	np	nn	np	np	np	np	nn	nn	np	np	np	np	np	np	np	np	np	nn	nn	np	nn	np	nn
Marker395454	<nnxnp>	{-0}	np	np	np	np	nn	nn	np	np	nn	nn	nn	np	nn	nn	np	nn	np	np	nn	np	np	np	np	nn	nn	np	nn	nn	nn	nn	np	np	nn	nn	nn	nn	nn	nn	nn	nn	nn	np	np	nn	np	nn	np
Marker394586	<nnxnp>	{-0}	np	np	np	np	nn	nn	np	np	nn	nn	nn	np	nn	nn	np	nn	np	np	nn	np	np	np	np	nn	nn	np	nn	nn	nn	nn	np	np	nn	nn	nn	nn	nn	nn	nn	nn	nn	np	np	nn	np	nn	np
Marker390468	<nnxnp>	{-1}	nn	nn	nn	nn	np	np	nn	nn	np	np	np	nn	np	np	nn	np	nn	nn	np	nn	nn	nn	nn	np	np	nn	np	np	np	np	nn	nn	np	np	np	np	np	np	np	np	np	nn	nn	np	nn	np	nn
Marker390258	<hkxhk>	{00}	hk	kk	hk	kk	hh	hk	hk	hk	hh	hh	hh	hk	hk	hk	hk	hh	kk	kk	hh	hk	kk	hk	kk	hk	hh	hk	hh	hk	hh	hk	hk	kk	hh	hh	hk	hh	hh	hh	hk	hh	hh	hk	kk	hh	hk	hk	hk
Marker388361	<nnxnp>	{-1}	nn	nn	nn	nn	np	np	nn	nn	np	np	np	nn	np	np	nn	np	nn	nn	np	nn	nn	nn	nn	np	np	nn	np	np	np	np	nn	nn	np	np	np	np	np	np	np	np	np	nn	nn	np	nn	np	nn
Marker388303	<nnxnp>	{-0}	np	np	np	np	nn	nn	np	np	nn	nn	nn	np	nn	nn	np	nn	np	np	nn	np	np	np	np	nn	nn	np	nn	nn	nn	nn	np	np	nn	nn	nn	nn	nn	nn	nn	nn	nn	np	np	nn	np	nn	np
Marker387844	<nnxnp>	{-1}	nn	nn	nn	nn	np	np	nn	nn	np	np	np	nn	np	np	nn	np	nn	nn	np	nn	nn	nn	nn	np	np	nn	np	np	np	np	nn	nn	np	np	np	np	np	np	np	np	np	nn	nn	np	nn	np	nn
Marker387438	<nnxnp>	{-0}	np	np	np	np	nn	nn	np	np	nn	nn	nn	np	nn	nn	np	nn	np	np	nn	np	np	np	np	nn	nn	np	nn	nn	nn	nn	np	np	nn	nn	nn	nn	nn	nn	nn	nn	nn	np	np	nn	np	nn	np
Marker386330	<nnxnp>	{-1}	nn	nn	nn	nn	np	np	nn	nn	np	np	np	nn	np	np	nn	np	nn	nn	np	nn	nn	nn	nn	np	np	nn	np	np	np	np	nn	nn	np	np	np	np	np	np	np	np	np	nn	nn	np	nn	np	nn
Marker386247	<nnxnp>	{-0}	np	np	np	np	nn	nn	np	np	nn	nn	nn	np	nn	nn	np	nn	np	np	nn	np	np	np	np	nn	nn	np	nn	nn	nn	nn	np	np	nn	nn	nn	nn	nn	nn	nn	nn	nn	np	np	nn	np	nn	np
Marker371792	<nnxnp>	{-0}	np	np	np	np	nn	nn	np	np	nn	nn	nn	np	nn	nn	np	nn	np	np	nn	np	np	np	np	nn	nn	np	nn	nn	nn	nn	np	np	nn	nn	nn	nn	nn	nn	nn	nn	nn	np	np	nn	np	nn	np
Marker368926	<nnxnp>	{-1}	nn	nn	nn	nn	np	np	nn	nn	np	np	np	nn	np	np	nn	np	nn	nn	np	nn	nn	nn	nn	np	np	nn	np	np	np	np	nn	nn	np	np	np	np	np	np	np	np	np	nn	nn	np	nn	np	nn
Marker368534	<nnxnp>	{-1}	nn	nn	nn	nn	np	np	nn	nn	np	np	np	nn	np	np	nn	np	nn	nn	np	nn	nn	nn	nn	np	np	nn	np	np	np	np	nn	nn	np	np	np	np	np	np	np	np	np	nn	nn	np	nn	np	nn
Marker382744	<nnxnp>	{-1}	nn	nn	nn	nn	np	np	nn	nn	np	np	np	nn	np	np	nn	np	nn	nn	np	nn	nn	nn	nn	np	np	nn	np	np	np	np	nn	nn	np	np	np	np	np	np	np	np	np	nn	nn	np	nn	np	nn
Marker385138	<nnxnp>	{-1}	nn	nn	nn	nn	np	np	nn	nn	np	np	np	nn	np	np	nn	np	nn	nn	np	nn	nn	nn	nn	np	np	nn	np	np	np	np	nn	nn	np	np	np	np	np	np	np	np	np	nn	nn	np	nn	np	nn
Marker376327	<nnxnp>	{-1}	nn	nn	nn	nn	np	np	nn	nn	np	np	np	nn	np	np	nn	np	nn	nn	np	nn	nn	nn	nn	np	np	nn	np	np	np	np	nn	nn	np	np	np	np	np	np	np	np	np	nn	nn	np	nn	np	nn
Marker371000	<nnxnp>	{-1}	nn	nn	nn	nn	np	np	nn	nn	np	np	np	nn	np	np	nn	np	nn	nn	np	nn	nn	nn	nn	np	np	nn	np	np	np	np	nn	nn	np	np	np	np	np	np	np	np	np	nn	nn	np	nn	np	nn
Marker365489	<nnxnp>	{-0}	np	np	np	np	nn	nn	np	np	nn	nn	nn	np	nn	nn	np	nn	np	np	nn	np	np	np	np	nn	nn	np	nn	nn	nn	nn	np	np	nn	nn	nn	nn	nn	nn	nn	nn	nn	np	np	nn	np	nn	np
Marker342146	<nnxnp>	{-0}	np	np	np	np	nn	nn	np	np	nn	nn	nn	np	nn	nn	np	nn	np	np	nn	np	np	np	np	nn	nn	np	nn	nn	nn	nn	np	np	nn	nn	nn	nn	nn	nn	nn	nn	nn	np	np	nn	np	nn	np
Marker408167	<nnxnp>	{-0}	np	np	np	np	nn	nn	np	np	nn	nn	nn	np	nn	nn	np	nn	np	np	nn	np	np	np	np	nn	nn	np	nn	nn	nn	nn	np	np	nn	nn	nn	nn	nn	nn	nn	nn	nn	np	np	nn	np	nn	np
Marker405831	<nnxnp>	{-0}	np	np	np	np	nn	nn	np	np	nn	nn	nn	np	nn	nn	np	nn	np	np	nn	np	np	np	np	nn	nn	np	nn	nn	nn	nn	np	np	nn	nn	nn	nn	nn	nn	nn	nn	nn	np	np	nn	np	nn	np
Marker405198	<nnxnp>	{-1}	nn	nn	nn	nn	np	np	nn	nn	np	np	np	nn	np	np	nn	np	nn	nn	np	nn	nn	nn	nn	np	np	nn	np	np	np	np	nn	nn	np	np	np	np	np	np	np	np	np	nn	nn	np	nn	np	nn
Marker393510	<nnxnp>	{-0}	np	np	np	np	nn	nn	np	np	nn	nn	nn	np	nn	nn	np	nn	np	np	nn	np	np	np	np	nn	nn	np	nn	nn	nn	nn	np	np	nn	nn	nn	nn	nn	nn	nn	nn	nn	np	np	nn	np	nn	np
Marker386941	<nnxnp>	{-1}	nn	nn	nn	nn	np	np	nn	nn	np	np	np	nn	np	np	nn	np	nn	nn	np	nn	nn	nn	nn	np	np	nn	np	np	np	np	nn	nn	np	np	np	np	np	np	np	np	np	nn	nn	np	nn	np	nn
Marker372159	<nnxnp>	{-1}	nn	nn	nn	nn	np	np	nn	nn	np	np	np	nn	np	np	nn	np	nn	nn	np	nn	nn	nn	nn	np	np	nn	np	np	np	np	nn	nn	np	np	np	np	np	np	np	np	np	nn	nn	np	nn	np	nn
Marker903849	<nnxnp>	{-0}	np	np	nn	nn	np	np	nn	nn	np	np	np	np	np	np	nn	np	np	np	nn	np	np	np	np	np	nn	nn	np	np	np	np	nn	np	nn	np	np	np	np	nn	np	nn	nn	nn	np	np	np	np	np
Marker902810	<nnxnp>	{-1}	nn	nn	np	np	nn	nn	np	np	nn	nn	nn	nn	nn	nn	np	nn	nn	nn	np	nn	nn	nn	nn	nn	np	np	nn	nn	nn	nn	np	nn	np	nn	nn	nn	nn	np	nn	np	np	np	nn	nn	nn	nn	nn
Marker903635	<nnxnp>	{-1}	nn	nn	np	np	nn	nn	np	np	nn	nn	nn	nn	nn	nn	np	nn	nn	nn	np	nn	nn	nn	nn	nn	np	np	nn	nn	nn	nn	np	nn	np	nn	nn	nn	nn	np	nn	np	np	np	nn	nn	nn	nn	nn
Marker902924	<nnxnp>	{-0}	np	np	nn	nn	np	np	nn	nn	np	np	np	np	np	np	nn	np	np	np	nn	np	np	np	np	np	nn	nn	np	np	np	np	nn	np	nn	np	np	np	np	nn	np	nn	nn	nn	np	np	np	np	np
Marker903127	<nnxnp>	{-0}	np	np	nn	nn	np	np	nn	nn	np	np	np	np	np	np	nn	np	np	np	nn	np	np	np	np	np	nn	nn	np	np	np	np	nn	np	nn	np	np	np	np	nn	np	nn	nn	nn	np	np	np	np	np
Marker902678	<nnxnp>	{-1}	nn	nn	np	np	nn	nn	np	np	nn	nn	nn	nn	nn	nn	np	nn	nn	nn	np	nn	nn	nn	nn	nn	np	np	nn	nn	nn	nn	np	nn	np	nn	nn	nn	nn	np	nn	np	np	np	nn	nn	nn	nn	nn
Marker903579	<nnxnp>	{-0}	np	np	nn	nn	np	np	nn	nn	np	np	np	np	np	np	nn	np	np	np	nn	np	np	np	np	np	nn	nn	np	np	np	np	nn	np	nn	np	np	np	np	nn	np	nn	nn	nn	np	np	np	np	np
Marker905426	<nnxnp>	{-1}	nn	nn	np	np	nn	nn	np	np	nn	nn	nn	nn	nn	nn	np	nn	nn	nn	np	nn	nn	nn	nn	nn	np	np	nn	nn	nn	nn	np	nn	np	nn	nn	nn	nn	np	nn	np	np	np	nn	nn	nn	nn	nn
Marker904670	<nnxnp>	{-0}	np	np	nn	nn	np	np	nn	nn	np	np	np	np	np	np	nn	np	np	np	nn	np	np	np	np	np	nn	nn	np	np	np	np	nn	np	nn	np	np	np	np	nn	np	nn	nn	nn	np	np	np	np	np
Marker903383	<nnxnp>	{-0}	np	np	nn	nn	np	np	nn	nn	np	np	np	np	np	np	nn	np	np	np	nn	np	np	np	np	np	nn	nn	np	np	np	np	nn	np	nn	np	np	np	np	nn	np	nn	nn	nn	np	np	np	np	np
Marker902030	<nnxnp>	{-1}	nn	nn	np	np	nn	nn	np	np	nn	nn	nn	nn	nn	nn	np	nn	nn	nn	np	nn	nn	nn	nn	nn	np	np	nn	nn	nn	np	np	nn	np	nn	nn	nn	nn	np	nn	np	np	np	nn	nn	nn	nn	nn
Marker901880	<nnxnp>	{-1}	nn	nn	np	np	nn	nn	np	np	nn	nn	nn	nn	nn	nn	np	nn	nn	nn	np	nn	nn	nn	nn	nn	np	np	nn	nn	nn	np	np	nn	np	nn	nn	nn	nn	np	nn	np	np	np	nn	nn	nn	nn	nn
Marker901661	<nnxnp>	{-0}	np	np	nn	nn	np	np	nn	nn	np	np	np	np	np	np	nn	np	np	np	nn	np	np	np	np	np	nn	nn	np	np	nn	nn	nn	np	nn	np	np	np	np	nn	np	nn	nn	nn	np	np	np	np	np
Marker901778	<nnxnp>	{-1}	nn	nn	np	np	nn	nn	np	np	nn	nn	nn	nn	nn	nn	np	nn	nn	nn	np	nn	nn	nn	nn	nn	np	np	nn	nn	np	np	np	nn	np	nn	nn	nn	nn	np	nn	np	np	np	nn	nn	nn	nn	nn
Marker905637	<nnxnp>	{-0}	np	np	nn	nn	np	np	nn	nn	np	np	np	np	np	np	nn	np	np	np	nn	np	np	np	np	np	nn	nn	np	np	nn	nn	nn	np	nn	np	np	np	np	nn	np	nn	nn	nn	np	np	np	np	np
Marker900430	<nnxnp>	{-1}	nn	nn	np	np	nn	nn	np	np	nn	nn	nn	nn	nn	nn	np	nn	nn	nn	np	nn	nn	nn	nn	nn	np	np	nn	nn	np	np	np	nn	np	nn	nn	nn	nn	np	nn	np	np	np	nn	nn	nn	nn	nn
Marker898684	<nnxnp>	{-0}	np	np	nn	nn	np	np	nn	nn	np	np	np	np	np	np	nn	np	np	np	nn	np	np	np	np	np	nn	nn	np	np	nn	nn	nn	np	nn	np	np	np	np	nn	np	nn	nn	nn	np	np	np	np	np
Marker901353	<nnxnp>	{-1}	nn	nn	np	np	nn	nn	np	np	nn	nn	nn	nn	nn	nn	np	nn	nn	nn	np	nn	nn	nn	nn	nn	np	np	nn	nn	np	np	np	nn	np	nn	nn	nn	nn	np	nn	np	np	np	nn	nn	nn	nn	nn
Marker899435	<nnxnp>	{-1}	nn	nn	np	np	nn	nn	np	np	nn	nn	nn	nn	nn	nn	np	nn	nn	nn	np	nn	nn	nn	nn	nn	np	np	nn	nn	np	np	np	nn	np	nn	nn	nn	nn	np	nn	np	np	np	nn	nn	nn	nn	nn
Marker902191	<nnxnp>	{-0}	np	np	nn	nn	np	np	nn	nn	np	np	np	np	np	np	nn	np	np	np	nn	np	np	np	np	np	nn	nn	np	np	nn	nn	nn	np	nn	np	np	np	np	nn	np	nn	nn	nn	np	np	np	np	np
Marker902568	<nnxnp>	{-0}	np	np	nn	nn	np	np	nn	nn	np	np	np	np	np	np	nn	np	np	np	nn	np	np	np	np	np	nn	nn	np	np	nn	nn	nn	np	nn	np	np	np	np	nn	np	nn	nn	nn	np	np	np	np	np
Marker905794	<nnxnp>	{-1}	nn	nn	np	np	nn	nn	np	np	nn	nn	nn	nn	nn	nn	np	nn	nn	nn	np	nn	nn	nn	nn	nn	np	np	nn	nn	np	np	np	nn	np	nn	nn	nn	nn	np	nn	np	np	np	nn	nn	nn	nn	nn
Marker898604	<nnxnp>	{-0}	np	np	nn	nn	np	np	nn	nn	np	np	np	np	np	np	nn	np	np	np	nn	np	np	np	np	np	nn	nn	np	np	nn	nn	nn	np	nn	np	np	np	np	nn	np	nn	nn	nn	np	np	np	np	np
Marker897406	<nnxnp>	{-1}	nn	nn	np	np	nn	nn	np	np	nn	nn	nn	nn	nn	nn	nn	nn	nn	nn	np	nn	nn	nn	nn	nn	np	np	nn	nn	np	np	np	nn	np	nn	nn	nn	nn	np	nn	np	np	np	np	nn	nn	nn	nn
Marker895764	<nnxnp>	{-1}	nn	nn	np	np	nn	nn	np	np	nn	nn	nn	nn	nn	nn	nn	nn	nn	nn	np	nn	nn	nn	nn	nn	np	np	nn	nn	np	np	np	nn	np	nn	nn	nn	nn	np	nn	np	np	np	np	nn	nn	nn	nn
Marker895272	<nnxnp>	{-0}	np	np	nn	nn	np	np	nn	nn	np	np	np	np	np	np	np	np	np	np	nn	np	np	np	np	np	nn	nn	np	np	nn	nn	nn	np	nn	np	np	np	np	nn	np	nn	nn	nn	nn	np	np	np	np
Marker895035	<nnxnp>	{-1}	nn	nn	np	np	nn	nn	np	np	nn	nn	nn	nn	nn	nn	nn	nn	nn	nn	np	nn	nn	nn	nn	nn	np	np	nn	nn	np	np	np	nn	np	nn	nn	nn	nn	np	nn	np	np	np	np	nn	nn	nn	nn
Marker898051	<nnxnp>	{-1}	nn	nn	np	np	nn	nn	np	np	nn	nn	nn	nn	nn	nn	nn	nn	nn	nn	np	nn	nn	nn	nn	nn	np	np	nn	nn	np	np	np	nn	np	nn	nn	nn	nn	np	nn	np	np	np	np	nn	nn	nn	nn
Marker893600	<nnxnp>	{-1}	nn	nn	np	np	nn	nn	np	np	nn	nn	nn	nn	nn	nn	nn	nn	nn	nn	np	nn	nn	nn	nn	nn	np	np	nn	nn	nn	np	np	nn	np	nn	nn	nn	nn	np	nn	np	np	np	np	nn	nn	nn	nn
Marker894279	<nnxnp>	{-0}	np	np	nn	nn	np	np	nn	nn	np	np	np	np	np	np	np	np	np	np	nn	np	np	np	np	np	nn	nn	np	np	np	nn	nn	np	nn	np	np	np	np	nn	np	nn	nn	nn	nn	np	np	np	np
Marker892485	<nnxnp>	{-1}	nn	nn	np	np	nn	nn	np	np	nn	nn	nn	nn	nn	nn	nn	nn	nn	nn	np	nn	nn	nn	nn	nn	np	np	nn	nn	nn	np	np	nn	np	nn	nn	nn	nn	np	nn	np	np	np	np	nn	nn	nn	nn
Marker891390	<nnxnp>	{-0}	np	np	nn	nn	np	np	nn	nn	np	np	np	np	np	np	np	np	np	np	nn	np	np	np	np	np	nn	nn	np	np	np	nn	nn	np	nn	np	np	np	np	nn	np	nn	nn	nn	nn	np	np	np	np
Marker894599	<nnxnp>	{-0}	np	np	nn	nn	np	np	nn	nn	np	np	np	np	np	np	np	np	np	np	nn	np	np	np	np	np	nn	nn	np	np	np	nn	nn	np	nn	np	np	np	np	nn	np	nn	nn	nn	nn	np	np	np	np
Marker889697	<nnxnp>	{-0}	np	np	nn	nn	np	np	nn	nn	np	np	np	np	np	np	np	np	np	np	nn	np	np	np	np	np	nn	nn	np	np	np	nn	nn	np	nn	np	np	np	np	nn	np	nn	nn	nn	nn	np	np	np	np
Marker891676	<nnxnp>	{-0}	np	np	nn	nn	np	np	nn	nn	np	np	np	np	np	np	np	np	np	np	nn	np	np	np	np	np	nn	nn	np	np	np	nn	nn	np	nn	np	np	np	np	nn	np	nn	nn	nn	nn	np	np	np	np
Marker892204	<nnxnp>	{-0}	np	np	nn	nn	np	np	nn	nn	np	np	np	np	np	np	np	np	np	np	nn	np	np	np	np	np	nn	nn	np	np	np	nn	nn	np	nn	np	np	np	np	nn	np	nn	nn	nn	nn	np	np	np	np
Marker892562	<nnxnp>	{-0}	np	np	nn	nn	np	np	nn	nn	np	np	np	np	np	np	np	np	np	np	nn	np	np	np	np	np	nn	nn	np	np	np	nn	nn	np	nn	np	np	np	np	nn	np	nn	nn	nn	nn	np	np	np	np
Marker891091	<nnxnp>	{-0}	np	np	nn	nn	np	np	nn	nn	np	np	np	np	np	np	np	np	np	np	nn	np	np	np	np	np	nn	nn	np	np	np	nn	nn	np	nn	np	np	np	np	nn	np	nn	nn	nn	nn	np	np	np	np
Marker891341	<nnxnp>	{-0}	np	np	nn	nn	np	np	nn	nn	np	np	np	np	np	np	np	np	np	np	nn	np	np	np	np	np	nn	nn	np	np	np	nn	nn	np	nn	np	np	np	np	nn	np	nn	nn	nn	nn	np	np	np	np
Marker893113	<nnxnp>	{-0}	np	np	nn	nn	np	np	nn	nn	np	np	np	np	np	np	np	np	np	np	nn	np	np	np	np	np	nn	nn	np	np	np	nn	nn	np	nn	np	np	np	np	nn	np	nn	nn	nn	nn	np	np	np	np
Marker892067	<nnxnp>	{-0}	np	np	nn	nn	np	np	nn	nn	np	np	np	np	np	np	np	np	np	np	nn	np	np	np	np	np	nn	nn	np	np	np	nn	nn	np	nn	np	np	np	np	nn	np	nn	nn	nn	nn	np	np	np	np
Marker892301	<nnxnp>	{-1}	nn	nn	np	np	nn	nn	np	np	nn	nn	nn	nn	nn	nn	nn	nn	nn	nn	np	nn	nn	nn	nn	nn	np	np	nn	nn	nn	np	np	nn	np	nn	nn	nn	nn	np	nn	np	np	np	np	nn	nn	nn	nn
Marker892748	<nnxnp>	{-0}	np	np	nn	nn	np	np	nn	nn	np	np	np	np	np	np	np	np	np	np	nn	np	np	np	np	np	nn	nn	np	np	np	nn	nn	np	nn	np	np	np	np	nn	np	nn	nn	nn	nn	np	np	np	np
Marker894708	<nnxnp>	{-1}	nn	nn	np	np	nn	nn	np	np	nn	nn	nn	nn	nn	nn	nn	nn	nn	nn	np	nn	nn	nn	nn	nn	np	np	nn	nn	nn	np	np	nn	np	nn	nn	nn	nn	np	nn	np	np	np	np	nn	nn	nn	nn
Marker890236	<nnxnp>	{-0}	np	np	nn	nn	np	np	nn	nn	np	np	np	np	np	np	np	np	np	np	nn	np	np	np	np	np	nn	nn	np	np	np	nn	nn	np	nn	np	np	np	np	nn	np	nn	nn	nn	nn	np	np	np	np
Marker892358	<nnxnp>	{-1}	nn	nn	np	np	nn	nn	np	np	nn	nn	nn	nn	nn	nn	nn	nn	nn	nn	np	nn	nn	nn	nn	nn	np	np	nn	nn	nn	np	np	nn	np	nn	nn	nn	nn	np	nn	np	np	np	np	nn	nn	nn	nn
Marker894432	<nnxnp>	{-0}	np	np	nn	nn	np	np	nn	nn	np	np	np	np	np	np	np	np	np	np	nn	np	np	np	np	np	nn	nn	np	np	np	nn	nn	np	nn	np	np	np	np	nn	np	nn	nn	nn	nn	np	np	np	np
Marker893755	<nnxnp>	{-1}	nn	nn	np	np	nn	nn	np	np	nn	nn	nn	nn	nn	nn	nn	nn	nn	nn	np	nn	nn	nn	nn	nn	np	np	nn	nn	nn	np	np	nn	np	nn	nn	nn	nn	np	nn	np	np	np	np	nn	nn	nn	nn
Marker894089	<nnxnp>	{-1}	nn	nn	np	np	nn	nn	np	np	nn	nn	nn	nn	nn	nn	nn	nn	nn	nn	np	nn	nn	nn	nn	nn	np	np	nn	nn	nn	np	np	nn	np	nn	nn	nn	nn	np	nn	np	np	np	np	nn	nn	nn	nn
Marker894521	<nnxnp>	{-1}	nn	nn	np	np	nn	nn	np	np	nn	nn	nn	nn	nn	nn	nn	nn	nn	nn	np	nn	nn	nn	nn	nn	np	np	nn	nn	nn	np	np	nn	np	nn	nn	nn	nn	np	nn	np	np	np	np	nn	nn	nn	nn
Marker893279	<nnxnp>	{-1}	nn	nn	np	np	nn	nn	np	np	nn	nn	nn	nn	nn	nn	nn	nn	nn	nn	np	nn	nn	nn	nn	nn	np	np	nn	nn	nn	np	np	nn	np	nn	nn	nn	nn	np	nn	np	np	np	np	nn	nn	nn	nn
Marker890945	<nnxnp>	{-0}	np	np	nn	nn	np	np	nn	nn	np	np	np	np	np	np	np	np	np	np	nn	np	np	np	np	np	nn	nn	np	np	np	nn	nn	np	nn	np	np	np	np	nn	np	nn	nn	nn	nn	np	np	np	np
Marker889098	<nnxnp>	{-1}	nn	nn	np	np	nn	nn	np	np	nn	nn	nn	nn	nn	nn	nn	nn	nn	nn	np	nn	nn	nn	nn	nn	np	np	nn	nn	nn	np	np	nn	np	nn	nn	nn	nn	np	nn	np	np	np	np	nn	nn	nn	nn
Marker888889	<nnxnp>	{-0}	np	np	nn	nn	np	np	nn	nn	np	np	np	np	np	np	np	np	np	np	nn	np	np	np	np	np	nn	nn	np	np	nn	nn	nn	nn	nn	np	np	np	np	nn	np	nn	nn	nn	nn	np	np	np	np
Marker888419	<nnxnp>	{-0}	np	np	nn	nn	np	np	nn	nn	np	np	np	np	np	np	np	np	np	np	nn	np	np	np	np	np	nn	nn	np	np	nn	nn	nn	nn	nn	np	np	np	np	nn	np	nn	nn	nn	nn	np	np	np	np
Marker890102	<nnxnp>	{-1}	nn	nn	np	np	nn	nn	np	np	nn	nn	nn	nn	nn	nn	nn	nn	nn	nn	np	nn	nn	nn	nn	nn	np	np	nn	nn	np	np	np	np	np	nn	nn	nn	nn	np	nn	np	np	np	np	nn	nn	nn	nn
[truncated: 6,869 more rows]
[truncated: 54 more columns]

## Sheet: genotypic of Vd0940 map
Mrkername			R01	R02	R03	R04	R05	R06	R07	R08	R09	R10	R100	R101	R102	R103	R11	R14	R15	R16	R17	R18	R19	R20	R21	R22	R23	R24	R25	R26	R27	R28	R29	R30	R31	R32	R33	R34	R35	R36	R37	R38	R39	R40	R41	R42	R43	R44	R45
[truncated: 3,040 more rows]
[truncated: 54 more columns]
