# Supplementary material for: QTL detection and candidate gene analysis of grape white rot resistance by interspecific grape (Vitis vinifera L. × Vitis davidii Foex.) crossing
Source: Hortic Res. 2023 Apr 2;10(5):uhad063. doi: 10.1093/hr/uhad063 (PMC10208900; doi:10.1093/hr/uhad063)
Supplement: Web_Material_uhad063 [file web_material_uhad063.zip › Supplementary data 4.xlsx]

## Sheet: pVvPR1
ID			location				cis-acting element
pVvPR1		motif_sequence	78	4	+	organism	short_function
pVvPR1	Myb	CAACTG	118	6	-	Arabidopsis thaliana
pVvPR1	MBS	CAACTG	118	6	-	Arabidopsis thaliana	MYB binding site involved in drought-inducibility
pVvPR1	Box II	ACACGTTGT	129	9	+	Sinapis alba	part of a light responsive element
pVvPR1	G-Box	CACGTT	130	6	+	Pisum sativum	cis-acting regulatory element involved in light responsiveness
pVvPR1	ABRE	ACGTG	130	5	-	Arabidopsis thaliana	cis-acting element involved in the abscisic acid responsiveness
pVvPR1	TATA-box	TATA	149	4	+	Arabidopsis thaliana	core promoter element around -30 of transcription start
pVvPR1		motif_sequence	194	4	-	organism	short_function
pVvPR1	MYB	TAACCA	209	6	+	Arabidopsis thaliana
pVvPR1	MYB-like sequence	TAACCA	209	6	+	Arabidopsis thaliana
pVvPR1	CAAT-box	CAAT	225	4	-	Nicotiana glutinosa
pVvPR1	W box	TTGACC	226	6	+	Arabidopsis thaliana
pVvPR1	CAAT-box	CAAT	261	4	-	Nicotiana glutinosa
pVvPR1	MRE	AACCTAA	291	7	-	Petroselinum crispum	MYB binding site involved in light responsiveness
pVvPR1	TCA	TCATCTTCAT	315	9	-	Pisum sativum
pVvPR1		motif_sequence	317	4	-	organism	short_function
pVvPR1	CAAT-box	TGCAAATCT	335	9	-	Brassica juncea	common cis-acting element in promoter and enhancer regions
pVvPR1	CAAT-box	CAAAT	337	5	-	Pisum sativum	common cis-acting element in promoter and enhancer regions
pVvPR1	Box 4	ATTAAT	355	6	+	Petroselinum crispum	part of a conserved DNA module involved in light responsiveness
pVvPR1	TC-rich repeats	ATTCTCTAAC	386	9	+	Nicotiana tabacum	cis-acting element involved in defense and stress responsiveness
pVvPR1	TATA-box	ATATAT	417	6	+	Brassica napus	core promoter element around -30 of transcription start
pVvPR1	AT~TATA-box	TATATA	418	6	+	Arabidopsis thaliana
pVvPR1	TATA-box	TATATA	418	6	+	Arabidopsis thaliana	core promoter element around -30 of transcription start
pVvPR1	TATA-box	TATA	420	4	+	Arabidopsis thaliana	core promoter element around -30 of transcription start
pVvPR1	TATA-box	TATA	433	4	+	Arabidopsis thaliana	core promoter element around -30 of transcription start
pVvPR1	Box 4	ATTAAT	455	6	+	Petroselinum crispum	part of a conserved DNA module involved in light responsiveness
pVvPR1	CAAT-box	CAAT	461	4	-	Nicotiana glutinosa
pVvPR1	Box 4	ATTAAT	471	6	+	Petroselinum crispum	part of a conserved DNA module involved in light responsiveness
pVvPR1	CGTCA-motif	CGTCA	480	5	+	Hordeum vulgare	cis-acting regulatory element involved in the MeJA-responsiveness
pVvPR1	TGACG-motif	TGACG	480	5	-	Hordeum vulgare	cis-acting regulatory element involved in the MeJA-responsiveness
pVvPR1	as-1	TGACG	480	5	-	Arabidopsis thaliana
pVvPR1	CAAT-box	CAAT	483	4	+	Nicotiana glutinosa
pVvPR1	CAAT-box	CAAT	505	4	-	Nicotiana glutinosa
pVvPR1		motif_sequence	536	4	+	organism	short_function
pVvPR1		motif_sequence	579	4	+	organism	short_function
pVvPR1	CAAT-box	CAAT	588	4	+	Nicotiana glutinosa
pVvPR1	GCN4_motif	TGAGTCA	634	7	-	Oryza sativa	cis-regulatory element involved in endosperm expression
pVvPR1	Unnamed__4	CTCC	651	4	-	Petroselinum hortense
pVvPR1	CAAT-box	CAAT	659	4	-	Nicotiana glutinosa
pVvPR1	GT1-motif	GGTTAA	687	6	-	Arabidopsis thaliana	light responsive element
pVvPR1	TATA-box	ATATAT	730	6	+	Brassica napus	core promoter element around -30 of transcription start
pVvPR1	TATA-box	TATA	731	4	+	Arabidopsis thaliana	core promoter element around -30 of transcription start
pVvPR1		motif_sequence	778	4	-	organism	short_function
pVvPR1		motif_sequence	785	4	-	organism	short_function
pVvPR1	AAGAA-motif	GAAAGAA	793	7	+	Avena sativa
pVvPR1	TATA-box	ATATAA	800	6	+	Brassica oleracea	core promoter element around -30 of transcription start
pVvPR1	TATA-box	TATA	801	4	+	Arabidopsis thaliana	core promoter element around -30 of transcription start
pVvPR1	Unnamed__4	CTCC	854	4	-	Petroselinum hortense
pVvPR1	AAGAA-motif	gGTAAAGAAA	857	9	+	Avena sativa
pVvPR1	AAGAA-motif	GAAAGAA	863	7	+	Avena sativa
pVvPR1	LAMP-element	CTTTATCA	897	8	+	Pisum sativum	part of a light responsive element
pVvPR1	MYC	CATGTG	912	6	+	Arabidopsis thaliana
pVvPR1	CAAT-box	CCCAATTT	923	8	+	Arabidopsis thaliana	common cis-acting element in promoter and enhancer regions
pVvPR1	CAAT-box	CCAAT	924	5	+	Arabidopsis thaliana	common cis-acting element in promoter and enhancer regions
pVvPR1	CAAT-box	CAAT	925	4	+	Nicotiana glutinosa
pVvPR1	CAAT-box	CAAT	938	4	-	Nicotiana glutinosa
pVvPR1	AuxRR-core	GGTCCAT	943	7	-	Nicotiana tabacum	cis-acting regulatory element involved in auxin responsiveness
pVvPR1	Myb	CAACTG	949	6	-	Arabidopsis thaliana
pVvPR1	MBS	CAACTG	949	6	-	Arabidopsis thaliana	MYB binding site involved in drought-inducibility
pVvPR1	CAAT-box	CAAAT	958	5	+	Pisum sativum	common cis-acting element in promoter and enhancer regions
pVvPR1	MYC	CATTTG	958	6	-	Arabidopsis thaliana
pVvPR1	MYB recognition site	CCGTTG	965	6	-	Arabidopsis thaliana
pVvPR1	CCAAT-box	CAACGG	965	6	+	Hordeum vulgare	MYBHv1 binding site
pVvPR1		motif_sequence	969	4	-	organism	short_function
pVvPR1	CAAT-box	CAAT	973	4	-	Nicotiana glutinosa
pVvPR1	TATA-box	ATATAT	1003	6	-	Brassica napus	core promoter element around -30 of transcription start
pVvPR1	AT~TATA-box	TATATA	1004	6	-	Arabidopsis thaliana
pVvPR1	TATA-box	TATATA	1004	6	-	Arabidopsis thaliana	core promoter element around -30 of transcription start
pVvPR1	TATA-box	ATATAA	1005	6	+	Brassica oleracea	core promoter element around -30 of transcription start
pVvPR1	TATA-box	TATA	1006	4	-	Arabidopsis thaliana	core promoter element around -30 of transcription start
pVvPR1	MYC	CATTTG	1011	6	+	Arabidopsis thaliana
pVvPR1	CAAT-box	CAAAT	1012	5	-	Pisum sativum	common cis-acting element in promoter and enhancer regions
pVvPR1	AAGAA-motif	gGTAAAGAAA	1058	9	+	Avena sativa
pVvPR1	AAGAA-motif	GAAAGAA	1064	7	+	Avena sativa
pVvPR1	3-AF1 binding site	TAAGAGAGGAA	1095	10	-	Solanum tuberosum	light responsive element
pVvPR1	MYC	CATGTG	1113	6	+	Arabidopsis thaliana
pVvPR1	CAAT-box	CCCAATTT	1124	8	+	Arabidopsis thaliana	common cis-acting element in promoter and enhancer regions
pVvPR1	CAAT-box	CCAAT	1125	5	+	Arabidopsis thaliana	common cis-acting element in promoter and enhancer regions
pVvPR1	CAAT-box	CAAT	1126	4	+	Nicotiana glutinosa
pVvPR1	CAAT-box	CAAT	1139	4	-	Nicotiana glutinosa
pVvPR1	TATA-box	TATACA	1141	6	-	Helianthus annuus	core promoter element around -30 of transcription start
pVvPR1	TATA-box	TATA	1143	4	-	Arabidopsis thaliana	core promoter element around -30 of transcription start
pVvPR1		motif_sequence	1147	4	-	organism	short_function
pVvPR1	Myb	TAACTG	1150	6	-	Arabidopsis thaliana
pVvPR1	CAAT-box	CAAAT	1159	5	+	Pisum sativum	common cis-acting element in promoter and enhancer regions
pVvPR1	DRE core	GCCGAC	1168	6	+	Arabidopsis thaliana
pVvPR1	CAAT-box	CAAT	1174	4	-	Nicotiana glutinosa
pVvPR1	CGTCA-motif	CGTCA	1179	5	-	Hordeum vulgare	cis-acting regulatory element involved in the MeJA-responsiveness
pVvPR1	TGACG-motif	TGACG	1179	5	+	Hordeum vulgare	cis-acting regulatory element involved in the MeJA-responsiveness
pVvPR1	as-1	TGACG	1179	5	+	Arabidopsis thaliana
pVvPR1	TCT-motif	TCTTAC	1188	6	-	Arabidopsis thaliana	part of a light responsive element
pVvPR1	TATA-box	ATATAT	1204	6	-	Brassica napus	core promoter element around -30 of transcription start
pVvPR1	AT~TATA-box	TATATA	1205	6	-	Arabidopsis thaliana
pVvPR1	TATA-box	TATATA	1205	6	-	Arabidopsis thaliana	core promoter element around -30 of transcription start
pVvPR1	TATA-box	ATATAA	1206	6	+	Brassica oleracea	core promoter element around -30 of transcription start
pVvPR1	TATA-box	TATA	1207	4	-	Arabidopsis thaliana	core promoter element around -30 of transcription start
pVvPR1	MYC	CATTTG	1212	6	+	Arabidopsis thaliana
pVvPR1	CAAT-box	CAAAT	1213	5	-	Pisum sativum	common cis-acting element in promoter and enhancer regions
pVvPR1	CAAT-box	CCAAT	1250	5	-	Arabidopsis thaliana	common cis-acting element in promoter and enhancer regions
pVvPR1	MYB	TAACCA	1252	6	-	Arabidopsis thaliana
pVvPR1	MYB-like sequence	TAACCA	1252	6	-	Arabidopsis thaliana
pVvPR1	GT1-motif	GGTTAA	1253	6	+	Arabidopsis thaliana	light responsive element
pVvPR1	CAAT-box	CAAAT	1260	5	-	Pisum sativum	common cis-acting element in promoter and enhancer regions
pVvPR1	Unnamed__4	CTCC	1273	4	+	Petroselinum hortense
pVvPR1	Unnamed__4	CTCC	1276	4	+	Petroselinum hortense
pVvPR1	CAAT-box	CCAAT	1298	5	-	Arabidopsis thaliana	common cis-acting element in promoter and enhancer regions
pVvPR1	MYB	CAACCA	1322	6	+	Arabidopsis thaliana
pVvPR1	TATA-box	TATA	1340	4	-	Arabidopsis thaliana	core promoter element around -30 of transcription start
pVvPR1	CAAT-box	CAAAT	1343	5	-	Pisum sativum	common cis-acting element in promoter and enhancer regions
pVvPR1	CAAT-box	CAAAT	1359	5	-	Pisum sativum	common cis-acting element in promoter and enhancer regions
pVvPR1	AAGAA-motif	gGTAAAGAAA	1377	9	+	Avena sativa
pVvPR1	AAGAA-motif	GAAAGAA	1379	7	+	Avena sativa
pVvPR1	TATA-box	ATATAA	1486	6	+	Brassica oleracea	core promoter element around -30 of transcription start
pVvPR1	TATA-box	TATA	1487	4	-	Arabidopsis thaliana	core promoter element around -30 of transcription start
pVvPR1	TATA-box	TAAAGATT	1489	8	+	Arabidopsis thaliana	core promoter element around -30 of transcription start
pVvPR1	Box 4	ATTAAT	1525	6	-	Petroselinum crispum	part of a conserved DNA module involved in light responsiveness
pVvPR1	AT1-motif	AATTATTTTTTATT	1534	13	+	Solanum tuberosum	part of a light responsive module
pVvPR1	TATA-box	ATTATA	1535	6	+	Brassica napus	core promoter element around -30 of transcription start
pVvPR1	TATA-box	TATAA	1536	5	-	Arabidopsis thaliana	core promoter element around -30 of transcription start
pVvPR1	TATA-box	TATA	1537	4	-	Arabidopsis thaliana	core promoter element around -30 of transcription start
pVvPR1	TATA	TATAAAAT	1550	8	-	Arabidopsis thaliana
pVvPR1	TATA-box	TATAAAA	1551	7	-	Pisum sativum	core promoter element around -30 of transcription start
pVvPR1	TATA-box	TATAAA	1552	6	-	Helianthus annuus	core promoter element around -30 of transcription start
pVvPR1	TATA-box	TATAA	1553	5	-	Arabidopsis thaliana	core promoter element around -30 of transcription start
pVvPR1	TATA-box	TATA	1554	4	-	Arabidopsis thaliana	core promoter element around -30 of transcription start
pVvPR1	TATA-box	ccTATAAAaa	1559	9	-	Arabidopsis thaliana	core promoter element around -30 of transcription start
pVvPR1	TATA-box	TACAAAA	1597	7	-	Oryza sativa	core promoter element around -30 of transcription start
pVvPR1	AAGAA-motif	GAAAGAA	1610	7	-	Avena sativa
pVvPR1	Unnamed__2	AACCTAACCT	1638	9	+	Petroselinum hortense
pVvPR1	MRE	AACCTAA	1643	7	+	Petroselinum crispum	MYB binding site involved in light responsiveness
pVvPR1	TCA-element	CCATCTTTTT	1651	9	-	Nicotiana tabacum	cis-acting element involved in salicylic acid responsiveness
pVvPR1	CAAT-box	CAAT	1697	4	+	Nicotiana glutinosa
pVvPR1	MYC	CATGTG	1707	6	-	Arabidopsis thaliana
pVvPR1	CAAT-box	CAAT	1755	4	+	Nicotiana glutinosa
pVvPR1	MYC	CAATTG	1755	6	-	Arabidopsis thaliana
pVvPR1	CAAT-box	CAAT	1757	4	-	Nicotiana glutinosa
pVvPR1	CAAT-box	CAAT	1767	4	+	Nicotiana glutinosa
pVvPR1	HD-Zip 1	CAAT(A/T)ATTG	1767	8.5	-	Arabidopsis thaliana	element involved in differentiation of the palisade mesophyll cells
pVvPR1	CAAT-box	CAAT	1772	4	-	Nicotiana glutinosa
pVvPR1	MYC	CATGTG	1784	6	+	Arabidopsis thaliana
pVvPR1		motif_sequence	1785	4	+	organism	short_function
pVvPR1		motif_sequence	1811	4	+	organism	short_function
pVvPR1	Unnamed__4	CTCC	1818	4	-	Petroselinum hortense
pVvPR1	W box	TTGACC	1828	6	+	Arabidopsis thaliana
pVvPR1	Unnamed__4	CTCC	1838	4	-	Petroselinum hortense
pVvPR1	MYB	CAACCA	1856	6	-	Arabidopsis thaliana
pVvPR1	Unnamed__4	CTCC	1893	4	+	Petroselinum hortense
pVvPR1	TATA-box	ccTATAAAaa	1902	9	+	Arabidopsis thaliana	core promoter element around -30 of transcription start
pVvPR1	TATA-box	TATA	1904	4	-	Arabidopsis thaliana	core promoter element around -30 of transcription start
pVvPR1	CAAT-box	CAAT	1922	4	+	Nicotiana glutinosa
pVvPR1	CAAT-box	CAAT	1939	4	+	Nicotiana glutinosa
pVvPR1	WUN-motif	CAATTACAT	1939	9	+	Nicotiana glutinosa
pVvPR1	Myb	CAACTG	1957	6	+	Arabidopsis thaliana
pVvPR1	MBS	CAACTG	1957	6	+	Arabidopsis thaliana	MYB binding site involved in drought-inducibility

## Sheet: pVdPR1
ID			Location				cis-acting element
pVdPR1	AuxRR-core	GGTCCAT	930	7	-	Nicotiana tabacum	cis-acting regulatory element involved in auxin responsiveness
pVdPR1		motif_sequence	67	4	+	organism	short_function
pVdPR1	MYB-like sequence	TAACCA	1239	6	-	Arabidopsis thaliana
pVdPR1	Box II	ACACGTTGT	118	9	+	Sinapis alba	part of a light responsive element
pVdPR1	G-Box	CACGTT	119	6	+	Pisum sativum	cis-acting regulatory element involved in light responsiveness
pVdPR1		motif_sequence	183	4	-	organism	short_function
pVdPR1		motif_sequence	306	4	-	organism	short_function
pVdPR1	TATA-box	TATA	138	4	+	Arabidopsis thaliana	core promoter element around -30 of transcription start
pVdPR1	MYB-like sequence	TAACCA	198	6	+	Arabidopsis thaliana
pVdPR1		motif_sequence	766	4	-	organism	short_function
pVdPR1		motif_sequence	773	4	-	organism	short_function
pVdPR1		motif_sequence	956	4	-	organism	short_function
pVdPR1		motif_sequence	1134	4	-	organism	short_function
pVdPR1	MYB	TAACCA	198	6	+	Arabidopsis thaliana
pVdPR1	W box	TTGACC	215	6	+	Arabidopsis thaliana
pVdPR1	Box 4	ATTAAT	344	6	+	Petroselinum crispum	part of a conserved DNA module involved in light responsiveness
pVdPR1	TC-rich repeats	ATTCTCTAAC	374	9	+	Nicotiana tabacum	cis-acting element involved in defense and stress responsiveness
pVdPR1	CGTCA-motif	CGTCA	1166	5	-	Hordeum vulgare	cis-acting regulatory element involved in the MeJA-responsiveness
pVdPR1	TATA-box	ATATAT	405	6	+	Brassica napus	core promoter element around -30 of transcription start
pVdPR1	TATA-box	TATA	406	4	+	Arabidopsis thaliana	core promoter element around -30 of transcription start
pVdPR1	TATA-box	TATA	421	4	+	Arabidopsis thaliana	core promoter element around -30 of transcription start
pVdPR1	Box 4	ATTAAT	443	6	+	Petroselinum crispum	part of a conserved DNA module involved in light responsiveness
pVdPR1	Box 4	ATTAAT	459	6	+	Petroselinum crispum	part of a conserved DNA module involved in light responsiveness
pVdPR1	CGTCA-motif	CGTCA	468	5	+	Hordeum vulgare	cis-acting regulatory element involved in the MeJA-responsiveness
pVdPR1	CAAT-box	CAAT	471	4	+	Nicotiana glutinosa
pVdPR1		motif_sequence	524	4	+	organism	short_function
pVdPR1		motif_sequence	567	4	+	organism	short_function
pVdPR1	TATA-box	ATATAT	990	6	-	Brassica napus	core promoter element around -30 of transcription start
pVdPR1	TATA-box	TATA	991	4	-	Arabidopsis thaliana	core promoter element around -30 of transcription start
pVdPR1	TATA-box	TATACA	1128	6	-	Helianthus annuus	core promoter element around -30 of transcription start
pVdPR1	TATA-box	TATA	1130	4	-	Arabidopsis thaliana	core promoter element around -30 of transcription start
pVdPR1	TATA-box	ATATAT	1191	6	-	Brassica napus	core promoter element around -30 of transcription start
pVdPR1	TATA-box	TATATA	1192	6	-	Arabidopsis thaliana	core promoter element around -30 of transcription start
pVdPR1	CAAT-box	CAAT	576	4	+	Nicotiana glutinosa
pVdPR1	TATA-box	TATA	1194	4	-	Arabidopsis thaliana	core promoter element around -30 of transcription start
pVdPR1	TATA-box	TATA	1327	4	-	Arabidopsis thaliana	core promoter element around -30 of transcription start
pVdPR1	TATA-box	ATATAT	718	6	+	Brassica napus	core promoter element around -30 of transcription start
pVdPR1	TATA-box	TATA	1474	4	-	Arabidopsis thaliana	core promoter element around -30 of transcription start
pVdPR1	TATA-box	TATA	719	4	+	Arabidopsis thaliana	core promoter element around -30 of transcription start
pVdPR1	AAGAA-motif	GAAAGAA	781	7	+	Avena sativa
pVdPR1	TATA-box	TATAA	1523	5	-	Arabidopsis thaliana	core promoter element around -30 of transcription start
pVdPR1	TATA-box	TATA	1524	4	-	Arabidopsis thaliana	core promoter element around -30 of transcription start
pVdPR1	TATA-box	TATAAAA	1538	7	-	Pisum sativum	core promoter element around -30 of transcription start
pVdPR1	TATA-box	TATAAA	1539	6	-	Helianthus annuus	core promoter element around -30 of transcription start
pVdPR1	TATA-box	TATAA	1540	5	-	Arabidopsis thaliana	core promoter element around -30 of transcription start
pVdPR1	TATA-box	TATA	1541	4	-	Arabidopsis thaliana	core promoter element around -30 of transcription start
pVdPR1	TATA-box	ccTATAAAaa	1546	9	-	Arabidopsis thaliana	core promoter element around -30 of transcription start
pVdPR1	TATA-box	TACAAAA	1584	7	-	Oryza sativa	core promoter element around -30 of transcription start
pVdPR1	TATA-box	ATATAA	788	6	+	Brassica oleracea	core promoter element around -30 of transcription start
pVdPR1	TATA-box	TATA	1898	4	-	Arabidopsis thaliana	core promoter element around -30 of transcription start
pVdPR1	TATA-box	TATA	789	4	+	Arabidopsis thaliana	core promoter element around -30 of transcription start
pVdPR1	MRE	AACCTAA	280	7	-	Petroselinum crispum	MYB binding site involved in light responsiveness
pVdPR1	TGACG-motif	TGACG	468	5	-	Hordeum vulgare	cis-acting regulatory element involved in the MeJA-responsiveness
pVdPR1	AAGAA-motif	gGTAAAGAAA	845	9	+	Avena sativa
pVdPR1	GT1-motif	GGTTAAT	674	7	-	Avena sativa	light responsive element
pVdPR1	GT1-motif	GGTTAA	675	6	-	Arabidopsis thaliana	light responsive element
pVdPR1	AAGAA-motif	GAAAGAA	851	7	+	Avena sativa
pVdPR1	HD-Zip 1	CAAT(A/T)ATTG	1761	8.5	-	Arabidopsis thaliana	element involved in differentiation of the palisade mesophyll cells
pVdPR1	ABRE	ACGTG	119	5	-	Arabidopsis thaliana	cis-acting element involved in the abscisic acid responsiveness
pVdPR1	3-AF1 binding site	TAAGAGAGGAA	1082	10	-	Solanum tuberosum	light responsive element
pVdPR1	Unnamed__4	CTCC	128	4	-	Petroselinum hortense
pVdPR1	Unnamed__4	CTCC	639	4	-	Petroselinum hortense
pVdPR1	LAMP-element	CTTTATCA	884	8	+	Pisum sativum	part of a light responsive element
pVdPR1	MYC	CATGTG	899	6	+	Arabidopsis thaliana
pVdPR1	Unnamed__4	CTCC	1812	4	-	Petroselinum hortense
pVdPR1	Unnamed__4	CTCC	1832	4	-	Petroselinum hortense
pVdPR1	CAAT-box	CCCAATTT	910	8	+	Arabidopsis thaliana	common cis-acting element in promoter and enhancer regions
pVdPR1	CAAT-box	CCAAT	911	5	+	Arabidopsis thaliana	common cis-acting element in promoter and enhancer regions
pVdPR1	MBS	CAACTG	107	6	-	Arabidopsis thaliana	MYB binding site involved in drought-inducibility
pVdPR1	MBS	CAACTG	936	6	-	Arabidopsis thaliana	MYB binding site involved in drought-inducibility
pVdPR1	CAAT-box	CAAT	912	4	+	Nicotiana glutinosa
pVdPR1	CAAT-box	CAAAT	945	5	+	Pisum sativum	common cis-acting element in promoter and enhancer regions
pVdPR1	Myb	CAACTG	107	6	-	Arabidopsis thaliana
pVdPR1	Myb	CAACTG	936	6	-	Arabidopsis thaliana
pVdPR1	Myb	TAACTG	1137	6	-	Arabidopsis thaliana
pVdPR1	CAAT-box	CAAT	952	4	+	Nicotiana glutinosa
pVdPR1	GCN4_motif	TGAGTCA	622	7	-	Oryza sativa	cis-regulatory element involved in endosperm expression
pVdPR1	MYC	CATTTG	998	6	+	Arabidopsis thaliana
pVdPR1	AT~TATA-box	TATATA	1192	6	-	Arabidopsis thaliana
pVdPR1	AAGAA-motif	gGTAAAGAAA	1045	9	+	Avena sativa
pVdPR1	MYB	TAACCA	1239	6	-	Arabidopsis thaliana
pVdPR1	AAGAA-motif	GAAAGAA	1051	7	+	Avena sativa
pVdPR1	MYC	CATGTG	1100	6	+	Arabidopsis thaliana
pVdPR1	MYB	CAACCA	1850	6	-	Arabidopsis thaliana
pVdPR1	CAAT-box	CCCAATTT	1111	8	+	Arabidopsis thaliana	common cis-acting element in promoter and enhancer regions
pVdPR1	CAAT-box	CCAAT	1112	5	+	Arabidopsis thaliana	common cis-acting element in promoter and enhancer regions
pVdPR1	TCT-motif	TCTTAC	974	6	-	Arabidopsis thaliana	part of a light responsive element
pVdPR1	TCT-motif	TCTTAC	1175	6	-	Arabidopsis thaliana	part of a light responsive element
pVdPR1	CAAT-box	CAAT	1113	4	+	Nicotiana glutinosa
pVdPR1	CAAT-box	CAAAT	1146	5	+	Pisum sativum	common cis-acting element in promoter and enhancer regions
pVdPR1	CAAT-box	CAAT	214	4	-	Nicotiana glutinosa
pVdPR1	CAAT-box	CAAT	250	4	-	Nicotiana glutinosa
pVdPR1	CAAT-box	TGCAAATCT	324	9	-	Brassica juncea	common cis-acting element in promoter and enhancer regions
pVdPR1	CAAT-box	CAAAT	326	5	-	Pisum sativum	common cis-acting element in promoter and enhancer regions
pVdPR1	CAAT-box	CAAT	449	4	-	Nicotiana glutinosa
pVdPR1	DRE core	GCCGAC	1155	6	+	Arabidopsis thaliana
pVdPR1	CAAT-box	CAAT	493	4	-	Nicotiana glutinosa
pVdPR1	TGACG-motif	TGACG	1166	5	+	Hordeum vulgare	cis-acting regulatory element involved in the MeJA-responsiveness
pVdPR1	CAAT-box	CAAT	647	4	-	Nicotiana glutinosa
pVdPR1	as-1	TGACG	1166	5	+	Arabidopsis thaliana
pVdPR1	TATA-box	ATATAA	1193	6	+	Brassica oleracea	core promoter element around -30 of transcription start
pVdPR1	MYC	CATTTG	1199	6	+	Arabidopsis thaliana
pVdPR1	CAAT-box	CAAT	925	4	-	Nicotiana glutinosa
pVdPR1		motif_sequence	1222	4	+	organism	short_function
pVdPR1	GT1-motif	GGTTAA	1240	6	+	Arabidopsis thaliana	light responsive element
pVdPR1	CAAT-box	CAAT	960	4	-	Nicotiana glutinosa
pVdPR1	CAAT-box	CAAAT	999	5	-	Pisum sativum	common cis-acting element in promoter and enhancer regions
pVdPR1	Unnamed__4	CTCC	1260	4	+	Petroselinum hortense
pVdPR1	Unnamed__4	CTCC	1263	4	+	Petroselinum hortense
pVdPR1	MYB	CAACCA	1309	6	+	Arabidopsis thaliana
pVdPR1	CAAT-box	CAAT	1126	4	-	Nicotiana glutinosa
pVdPR1	AAGAA-motif	gGTAAAGAAA	1364	9	+	Avena sativa
pVdPR1	CAAT-box	CAAT	1161	4	-	Nicotiana glutinosa
pVdPR1	CAAT-box	CAAT	1182	4	-	Nicotiana glutinosa
pVdPR1	CAAT-box	CAAAT	1200	5	-	Pisum sativum	common cis-acting element in promoter and enhancer regions
pVdPR1	CAAT-box	CCAAT	1237	5	-	Arabidopsis thaliana	common cis-acting element in promoter and enhancer regions
pVdPR1	CAAT-box	CAAAT	1247	5	-	Pisum sativum	common cis-acting element in promoter and enhancer regions
pVdPR1	CAAT-box	CCAAT	1285	5	-	Arabidopsis thaliana	common cis-acting element in promoter and enhancer regions
pVdPR1	CAAT-box	CAAAT	1330	5	-	Pisum sativum	common cis-acting element in promoter and enhancer regions
pVdPR1	CAAT-box	CAAAT	1346	5	-	Pisum sativum	common cis-acting element in promoter and enhancer regions
pVdPR1	AAGAA-motif	GAAAGAA	1366	7	+	Avena sativa
pVdPR1	TATA-box	ATATAA	1473	6	+	Brassica oleracea	core promoter element around -30 of transcription start
pVdPR1	TATA-box	TAAAGATT	1476	8	+	Arabidopsis thaliana	core promoter element around -30 of transcription start
pVdPR1	CAAT-box	CAAT	1751	4	-	Nicotiana glutinosa
pVdPR1	AT1-motif	AATTATTTTTTATT	1521	13	+	Solanum tuberosum	part of a light responsive module
pVdPR1	CAAT-box	CAAT	1766	4	-	Nicotiana glutinosa
pVdPR1	TATA-box	ATTATA	1522	6	+	Brassica napus	core promoter element around -30 of transcription start
pVdPR1	MYB-like sequence	TAACCA	1557	6	+	Arabidopsis thaliana
pVdPR1	MYB	TAACCA	1557	6	+	Arabidopsis thaliana
pVdPR1	CAAT-box	CAAAT	1561	5	+	Pisum sativum	common cis-acting element in promoter and enhancer regions
pVdPR1	AT1-motif	AATTATTTTTTATT	1574	13	+	Solanum tuberosum	part of a light responsive module
pVdPR1	Box 4	ATTAAT	1512	6	-	Petroselinum crispum	part of a conserved DNA module involved in light responsiveness
pVdPR1	as-1	TGACG	468	5	-	Arabidopsis thaliana
pVdPR1	ARE	AAACCA	1619	6	+	Zea mays	cis-acting regulatory element essential for the anaerobic induction
pVdPR1	TCA	TCATCTTCAT	304	9	-	Pisum sativum
pVdPR1	CAAT-box	CAAT	1691	4	+	Nicotiana glutinosa
pVdPR1	CAAT-box	CAAT	1749	4	+	Nicotiana glutinosa
pVdPR1	CAAT-box	CAAT	1761	4	+	Nicotiana glutinosa
pVdPR1	MYC	CATGTG	1778	6	+	Arabidopsis thaliana
pVdPR1		motif_sequence	1779	4	+	organism	short_function
pVdPR1		motif_sequence	1805	4	+	organism	short_function
pVdPR1	W box	TTGACC	1822	6	+	Arabidopsis thaliana
pVdPR1	AAGAA-motif	GAAAGAA	1598	7	-	Avena sativa
pVdPR1	Unnamed__4	CTCC	1887	4	+	Petroselinum hortense
pVdPR1	TATA-box	ccTATAAAaa	1896	9	+	Arabidopsis thaliana	core promoter element around -30 of transcription start
pVdPR1	TGA-element	AACGAC	1769	6	-	Brassica oleracea	auxin-responsive element
pVdPR1	CAAT-box	CAAT	1916	4	+	Nicotiana glutinosa
pVdPR1	MYC	CATTTG	945	6	-	Arabidopsis thaliana
pVdPR1	WUN-motif	CAATTACAT	1933	9	+	Nicotiana glutinosa
pVdPR1	CAAT-box	CAAT	1933	4	+	Nicotiana glutinosa
pVdPR1	MBS	CAACTG	1951	6	+	Arabidopsis thaliana	MYB binding site involved in drought-inducibility
pVdPR1	MYC	CATGTG	1701	6	-	Arabidopsis thaliana
pVdPR1	MYC	CAATTG	1749	6	-	Arabidopsis thaliana
pVdPR1	Myb	CAACTG	1951	6	+	Arabidopsis thaliana
