# Supplementary material for: QTL detection and candidate gene analysis of grape white rot resistance by interspecific grape (Vitis vinifera L. × Vitis davidii Foex.) crossing
Source: Hortic Res. 2023 Apr 2;10(5):uhad063. doi: 10.1093/hr/uhad063 (PMC10208900; doi:10.1093/hr/uhad063)
Supplement: Web_Material_uhad063 [file web_material_uhad063.zip › Supplementary data 5 .xlsx]

## Sheet: The predicted genes 
Gene ID	Start	End	Vv0h FPKM	Vv24h FPKM	Vv48h FPKM	Vdmock FPKM	Vd24h FPKM	Vd48h FPKM	log2 (Vv24h / Vvmock)	log2 (Vv48h / Vvmock)	log2 (Vd24 / Vdmock)	log2 (Vd48h / Vdmock)	GeneBank Desc
100247052	6282074	6283513	0.26	65.8733	104.383	0.143333	0.383333	3.09667	7.51092	8.36785	0.924808	4.21235	cinnamate beta-D-glucosyltransferase-like
109122309	6310115	6311596	0.116667	0.0833333	0.0966667	0.816667	0.21	0.193333	-1.34049	-0.843496	-2.55286	-2.58802	uncharacterized LOC109122309
109122255	6314611	6315959
104878833	6334287	6335390	0.0466667	0	0	0	0	0	-2.61359	-2.43653			uncharacterized LOC104878833
100246123	6338034	6339849	0.21	6.07333	1.50333	0.12	0.48	0.616667	4.08717	2.26305	1.41131	1.91213	limonoid UDP-glucosyltransferase
100254271	6357470	6364475	28.4233	22.6533	14.2667	28.1833	35.2533	34.63	-1.08119	-1.55561	-0.250887	-0.150588	triacylglycerol lipase 1
100242426	6384697	6388201	50.4533	59.7167	59.75	50.3867	119.917	118.84	-0.511934	-0.318801	0.677177	0.790306	methylthioribose kinase
100264709	6391600	6397452	28.3833	19.3333	27.6233	10.0467	24.5233	28.06	-1.31037	-0.603157	0.717285	1.04023	methylthioribose kinase
100259535	6399769	6401353	0.496667	0.03	0.07	0.0166667	0.0633333	0.09	-4.84418	-3.34526	1.30925	2.00919	uncharacterized LOC100259535
100254416	6406134	6407011	1432.69	54.08	164.993	1199.94	19.2767	27.7033	-5.47129	-3.67077	-6.53459	-5.88356	uncharacterized LOC100254416
100247553	6478929	6504010	4.73333	8.00333	5.13	1.75667	4.00333	3.80667	0.00281297	-0.451538	0.6158	0.680845	DNA repair protein REV1
100249018	6506762	6509956	0.556667	0.01	0.01	0.653333	0	0.34	-6.65218	-6.47516	-7.61672	-1.35681	transcription factor bHLH113
100242420	6510851	6511670	1.33333	1.01333	2.00667	0.94	3.83333	3.79	-1.12927	0.0484703	1.43483	1.55149	LYR motif-containing protein At3g19508
100243866	6512783	6514501	2.47	0.49	0.0933333	0.713333	0.0533333	1.55667	-3.08609	-5.31125	-4.26132	0.67545	uncharacterized LOC100243866
100266190	6521502	6537936	0.456667	0.353333	0.396667	4.34333	1.06333	1.36	-1.1368	-0.756562	-2.6029	-2.12371	alpha-L-fucosidase 2
100260985	6538908	6542884	16.6567	10.3667	19.9167	26.5233	30.81	22.9967	-1.38505	-0.273303	-0.364418	-0.653162	uncharacterized LOC100260985
100264703	6548270	6549689	0.316667	2.84667	1.78667	0.176667	5.21	2.69333	2.40558	1.92811	4.30786	3.48178	zinc finger protein KNUCKLES
100255906	6551747	6559921	14.23	83.18	68.6567	17.0933	79.6367	66.98	1.79714	1.71265	1.64781	1.52451	TIP41-like protein
104878825	6565625	6569324	0.0133333	0.03	0.0566667	0	0.206667	0.176667	0.138767	1.31307	4.07512	3.97038	cyclin-A3-4
100254410	6571786	6592144	5.37	11.8733	7.03333	6.55333	13.04	11.8833	0.381881	-0.180598	0.413528	0.400489	homeobox protein HAT3.1
100250741	6633677	6636080	140.647	53.3333	89.6267	134.393	7.04	124.647	-2.15671	-1.21514	-4.8281	-0.556809	probable indole-3-acetic acid-amido synthetase GH3.1
100245609	6642126	6651139	22.7867	39.8	41.0233	41.0933	59.6867	53.8833	0.0497208	0.286161	-0.0355845	-0.0568827	KRR1 small subunit processome component homolog
109122310	6652763	6656836	6.78667	0.296667	3.86667	0.873333	3.35333	2.31667	-5.33194	-1.38006	1.38514	0.975882	uncharacterized LOC109122310
100267925	6668093	6688657	50.27	106.107	79.22	55.1933	80.0333	68.92	0.323419	0.0941531	-0.0380584	-0.127557	uncharacterized LOC100267925
109122373	6682401	6686614
100250734	6691055	6704911	1.43667	1.62667	1.10333	1.29333	2.21	1.6	-0.564519	-0.925196	0.244877	-0.0743099	pentatricopeptide repeat-containing protein At1g08070, chloroplastic
100262780	6699284	6705689	8.58	17.1	16.13	16.81	13.0967	12.27	0.248019	0.355593	-0.934996	-0.901852	thioredoxin domain-containing protein 9 homolog
100245601	6715485	6716185	0.12	0.06	0.116667	0.313333	0.246667	0.243333	-1.65237	-0.574342	-0.910362	-0.794165	snakin-1
100267918	6717357	6752494	3.51333	5.80333	4.19	3.90667	5.08333	4.69667	-0.0376546	-0.289148	-0.207179	-0.195395	uncharacterized LOC100267918
100257657	6773068	6776413	0.85	1.68667	1.69667	1.21333	3.28	2.98667	0.228859	0.428122	0.860394	0.849672	uncharacterized LOC100257657
100252521	6785455	6787074	2.41333	2.95	2.96	4.91667	4.34	4.29	-0.461566	-0.263013	-0.752993	-0.644153	classical arabinogalactan protein 9
100242279	6798197	6802154	74.36	76.9133	59.0467	95.9433	161.633	177.707	-0.690541	-0.881613	0.177299	0.442418	upstream activation factor subunit spp27
100257649	6804229	6807477	0.326667	1.88333	0.976667	1.19667	5.00667	2.88667	1.76114	1.00507	1.49095	0.823005	pentatricopeptide repeat-containing protein At5g02860
100264565	6811746	6813434	1.87	47.6767	42.4833	11.87	58.7933	41.2433	3.91523	3.94157	1.73416	1.34893	3-oxo-Delta(4,5)-steroid 5-beta-reductase
100259392	6815178	6818755	1.43	3.81	3.24667	3.82333	17.09	13.5133	1.21496	1.08676	1.57541	1.36732	zinc finger SWIM domain-containing protein 7
104878832	6821552	6823924	0.01	0	0	0	0	0	-1.71806	-1.54118			putative disease resistance protein RGA3
104878831	6841021	6844347	0	0	0	0	0	0					putative disease resistance protein RGA3
100254953	6846054	6849884	153.153	21.8167	54.0367	92.7733	13.65	48.4033	-3.5659	-2.06525	-3.3386	-1.38661	probable protein phosphatase 2C 63
100249808	6851560	6855084	183.48	40.57	38.5	123.107	12.4633	26.6133	-2.92999	-2.81017	-3.88862	-2.66044	probable E3 ubiquitin-protein ligase RHY1A
100242957	6859790	6860453	0.0733333	0	0	0	0	0	-1.71806	-1.54118			uncharacterized LOC100242957
100265247	6871793	6895709	1.38	1.38667	12.7767	0.663333	0.393333	0.236667	-0.58664	2.89641	-1.39559	-1.69431	uncharacterized LOC100265247
100244673	6905704	6914880	37.1767	24.4267	32.7833	74.3667	25.73	27.69	-1.35881	-0.741854	-2.1058	-1.87314	probable prolyl 4-hydroxylase 9
100249805	6917791	6921368	0.24	1.78667	0.94	0.0566667	0.573333	0.7	2.15838	1.41997	2.7349	3.15216	protein CHROMOSOME TRANSMISSION FIDELITY 7
100266991	6975813	6984417	0.223333	0.426667	0.406667	0.106667	0.233333	0.246667	0.187122	0.304576	0.526152	0.749843	probable prolyl 4-hydroxylase 9
100251578	6985789	6990585	0.03	0.02	0.0333333	0.03	0.0133333	0.0633333	-1.17124	-0.578058	-1.58789	0.527879	uncharacterized LOC100251578
100261805	6995089	6998539	318.81	253.537	217.12	367.427	208.327	234.433	-1.0772	-1.10922	-1.39315	-1.09559	somatic embryogenesis receptor kinase 1
104878830	6998666	7011229	0.146667	0.05	0.12	0.143333	0.38	0.633333	-2.17131	-0.878677	0.827017	1.68697	transcription initiation factor TFIID subunit 4b
100241306	7035419	7039138	46.7833	4.23	20.91	99.6767	2.37	10.16	-4.21906	-1.72021	-5.96788	-3.74209	PXMP2/4 family protein 4
100256708	7040584	7043063	13.3067	15.1	15.1567	21.8033	14.6633	13.7933	-0.573585	-0.375297	-1.14621	-1.10872	uncharacterized LOC100256708
100251585	7044854	7048106	4.83333	12.9533	13.92	7.35333	5.01	7.31667	0.663242	0.960354	-1.12672	-0.455184	probable polyamine transporter At3g19553
100263572	7050583	7055872	2.35	3.70333	3.09	5.45	6.79333	6.09333	-0.103443	-0.145355	-0.266119	-0.293007	FAD-linked sulfhydryl oxidase ERV1
100246442	7055817	7059079	3.86	9.78667	8.37	4.71333	8.12333	8.87	0.605094	0.568006	0.210618	0.466179	histone deacetylase 6
100253131	7065044	7065631	0	0.12	0.12	0.256667	0	0	1.09931	1.28011	-3.44709	-3.32986	ylmG homolog protein 1-2, chloroplastic
100241311	7067002	7073321	92.35	77.3133	121.687	118.74	120.723	111.493	-0.986692	-0.142425	-0.552087	-0.537112	40S ribosomal protein S29
104878822	7073431	7076963	1.62333	0.103333	0.333333	0.12	0.0266667	0.0366667	-4.75633	-2.84265	-2.91181	-2.20974	uncharacterized LOC104878822
100242868	7081728	7098198	0.213333	0.356667	0.166667	0.643333	0.976667	0.623333	0.00174302	-0.886947	0.0278561	-0.491946	QWRF motif-containing protein 2
100265159	7098959	7099862	12.42	8.69333	47.1933	19.0667	10.98	30.0133	-1.25663	1.37517	-1.37206	0.207839	LOB domain-containing protein 38
100263403	7103368	7115495	0.223333	0.496667	0.653333	0.0666667	0.44	0.396667	0.349289	0.961046	2.24027	2.19049	BTB/POZ domain-containing protein NPY2
100258264	7125340	7126324	1098	1305.91	893.973	779.583	34.4667	1194.56	-0.496603	-0.851655	-5.07426	0.168454	zinc finger protein ZAT10
100253136	7137405	7143762	161.737	309.057	140.8	145.28	378.663	261.16	0.179068	-0.762467	0.807985	0.398154	ATP-dependent Clp protease proteolytic subunit-related protein 1, chloroplastic
100248006	7149889	7160638	6.9	12.1333	11.4933	14.8833	13.8767	14.3167	0.0625464	0.176752	-0.675847	-0.504002	mitotic checkpoint protein BUB3.2
100242874	7168718	7177079	6.67333	13.7867	13.6367	16.9867	18.47	16.8067	0.292347	0.469536	-0.453358	-0.463399	zinc finger protein-like 1
100254852	7191948	7193911	0	0	0	0	0	0					transcription factor bHLH139
100265163	7195874	7206268	15.2233	40.9167	30.9133	26.82	39.8467	37.0967	0.66765	0.456232	-0.00283441	0.0194965	vacuolar-sorting receptor 3
100249727	7219556	7223633	0.0433333	0.0666667	0.00666667	0.136667	0.0333333	0.04	-0.103377	-3.28234	-2.72604	-2.34674	probable beta-D-xylosidase 5
109122311	7223077	7223485											EPIDERMAL PATTERNING FACTOR-like protein 4
100266897	7223731	7230506	22.29	46.26	31.5	25.8967	112.453	95.94	0.304816	-0.0570197	1.5446	1.44098	interferon-related developmental regulator 1
100854891	7287358	7287908	394.193	124.573	429.407	200.787	86.58	267.473	-2.38242	-0.40678	-1.79079	-0.030946	uncharacterized LOC100854891
100259962	7291811	7303033	5.89667	14.1233	15.0367	10.4	37.8267	28.7367	0.505109	0.788374	1.28867	1.01828	ribosomal RNA large subunit methyltransferase N-like
100263484	7303222	7311343	5.51333	12.66	13.88	9.72667	12.9133	12.1467	0.444885	0.770081	-0.164983	-0.127407	nuclear speckle splicing regulatory protein 1
100254857	7323021	7324246	2.55667	9.50333	2.86667	1.17667	9.70333	7.64333	1.14551	-0.392232	2.46723	2.25122	uncharacterized LOC100254857
100253205	7325972	7340022	4.06	19.8033	5.52	7.73667	19.5667	15.69	1.55171	-0.0998997	0.7934	0.597964	DNA polymerase kappa
100249733	7342035	7357033	8.31	21.2633	9.92	4.67	15.98	16.0467	0.601695	-0.302611	1.20145	1.32412	adenylyl-sulfate kinase 3
100248080	7361130	7382436	0	0	0	0	0.0133333	0			0.372734		anti-sigma-I factor RsgI6-like
100242953	7385745	7389061											anti-sigma-I factor RsgI6-like
100265242	7398216	7402295	0.0266667	0	0	0	0	0	-2.61405	-2.43639			anti-sigma-I factor RsgI6
100254942	7417083	7418715	0	0	0.37	0.02	0.0466667	0.223333		4.5999	0.301032	2.8828	GEM-like protein 4
100244661	7428318	7431422	0.0433333	0	0.0133333	0	0	0	-3.19925	-2.06018			zinc finger CCCH domain-containing protein 48
100266982	7440594	7444813	0.0333333	0	0	0.0133333	0	0	-3.19855	-3.02148	-1.55082	-1.43414	anti-sigma-I factor RsgI6
100244584	7469796	7484328	11.29	12.9267	15.88	8.21333	8.72667	9.64	-0.553011	-0.0639731	-0.48758	-0.216913	ADP-ribosylation factor-like protein 8b
109122314	7500147	7501671	0.02	0.02	0	0.04	0	0	-0.756275	-1.54118	-2.44607	-2.33052	uncharacterized LOC109122314
100266902	7534988	7536582	1.56	0.313333	1.07667	3.69333	1.09333	0.806667	-3.05585	-1.08781	-2.3328	-2.64246	LIM domain-containing protein WLIM1
100251573	7537267	7559686	7.85	22.1033	12.35	6.22667	17.6733	14.1233	0.729627	0.0906292	0.925506	0.66573	putative ciliary rootlet coiled-coil protein 2
100261713	7563890	7582152	31.7767	31.09	28.6467	23.5267	23.6733	24.1033	-0.78576	-0.71087	-0.565678	-0.413281	telomere repeat-binding factor 1
100256616	7603283	7604385
100258425	7652369	7661288	0.1	0.17	0.15	0.303333	0.07	0.03	0.00984339	0.00539344	-2.63947	-3.7452	nucleobase-ascorbate transporter 4
100251483	7673830	7675759	1.57333	2.41333	7.77	11.6667	4.54667	10.4167	-0.138041	1.74276	-1.93367	-0.611558	cyclin-D2-1
100246340	7693434	7695309	1.20667	3.01333	5.76667	1.27333	7.61	15.1733	0.565948	1.69473	2.00546	3.12717	protein SRG1-like
100241214	7704354	7705953	0	0	0.02	0	0.04	0.1		0.382377	1.27054	2.70724	uncharacterized LOC100241214
100247999	7710699	7711771	10.1867	53.6567	23.47	10.3133	17.6833	21.41	1.66272	0.660191	0.202496	0.607733	uncharacterized LOC100247999
100242863	7716289	7718085	0	0	0.02	0.02	0.0833333	0.206667		0.382377	1.30795	2.74545	MATH domain and coiled-coil domain-containing protein At2g42480
100265153	7739282	7740524	0.186667	0.0733333	0.0733333	0.16	0	0.156667	-2.07744	-1.90022	-3.44666	-0.472832	ubiquitin carboxyl-terminal hydrolase 13
100259955	7741781	7749435	3.64	2.3	3.20333	3.91	2.46333	4.17667	-1.42015	-0.75188	-1.23829	-0.354388	uncharacterized LOC100259955
100258339	7813575	7815418	0.0233333	0.0466667	0.133333	0.0933333	0.0466667	0.0233333	0.137896	1.89989	-1.58984	-2.3687	MATH domain and coiled-coil domain-containing protein At2g05420
100258345	7831821	7853159	16.7833	50.2333	29.8667	16.2233	42.55	37.5333	0.825176	0.267695	0.817222	0.761943	magnesium transporter MRS2-3
109122369	7845014	7851654
100242950	7855564	7861963	0.04	0.0266667	0.0266667	0	0.0133333	0.0133333	-1.33857	-1.16646	0.372734	0.48941	serine carboxypeptidase-like 18
109122384	7885804	7892440
100256695	7903958	7907641	0.32	0.0933333	0.0533333	3.47	2.16333	2.43667	-2.53326	-3.16313	-1.25475	-0.956643	serine carboxypeptidase-like 13
100258422	7935382	7938810											serine carboxypeptidase-like 18
100253211	7951154	7955734	0.626667	30.1433	9.05667	0.73	14.8267	26.05	4.8274	3.28512	3.76532	4.70438	serine carboxypeptidase-like 7
100265149	7987158	7989489	0.223333	0.566667	0.366667	0	0.26	0.406667	0.589824	0.12181	4.96926	5.74294	L-type lectin-domain containing receptor kinase IX.1
100246323	8035030	8039126	0.283333	2.7	0.686667	0	0.103333	0.0133333	2.59573	0.787281	3.07595	0.48941	serine carboxypeptidase-like 17
100254843	8069656	8072794	0	0.0166667	0.02	0.0233333	0	0		0.382377	-1.55082	-1.43414	eugenol synthase 1
100244573	8121996	8124240	0	0	0.07	0	0.0433333	0.09		3.08666	2.26986	3.3855	L-type lectin-domain containing receptor kinase IX.1-like
100249719	8141232	8145307	0.316667	2.53333	0.886667	0.0733333	0.07	0.0266667	2.32722	0.982441	-0.909435	-1.79417	serine carboxypeptidase-like 17
100853950	8185981	8188618	0	0	0	0	0	0					eugenol synthase 1
109122370	8198225	8199676
100855373	8210024	8218835	2.10333	2.85333	1.61333	0.816667	2.60667	2.01	-0.314503	-0.948932	1.10807	0.85861	putative disease resistance protein At3g14460
100266130	8228738	8232478	4.83667	17.1567	15.4	7.1	7.79333	6.86333	1.07643	1.11168	-0.43727	-0.496852	box C/D snoRNA protein 1
100853868	8232622	8239436	0.136667	0.353333	0.526667	0.03	0.03	0.03	0.62263	1.41951	-0.589039	-0.472362	dolichyl-diphosphooligosaccharide--protein glycosyltransferase subunit STT3A
100260013	8243696	8247790	1.83333	9.76333	5.32333	4.6	9.44333	8.2	1.36834	0.590664	0.292639	0.233971	eugenol synthase 1
100265220	8252529	8257150	2.75333	48.0833	5.06	1.22667	16.2267	25.8333	3.37083	0.315119	3.15186	3.94909	serine carboxypeptidase-like 16
104878845	8260080	8260535	0	0	0	0	0	0					uncharacterized LOC104878845
100258330	8267181	8267791	20.9333	35.2867	36.1767	34.47	6.93667	8.40667	0.0258715	0.252514	-2.89101	-2.48244	uncharacterized LOC100258330
100258322	8279465	8301093	1.72333	3.67333	2.00667	1.83333	4.13333	4.19333	0.33906	-0.341652	0.600804	0.743571	ribosomal RNA small subunit methyltransferase E
100263474	8302104	8302912	0.146667	0.286667	0.39	0.38	0.746667	0.183333	0.243546	0.880105	0.410911	-1.47264	thymocyte nuclear protein 1
100241199	8315169	8316020	25.98	28.1367	116.247	4.98333	12.4033	13.13	-0.622857	1.61457	0.740046	0.950634	phytosulfokines
104878844	8320811	8330502
100263462	8321416	8323147	0.113333	0.26	0.176667	0.0333333	0.526667	0.623333	0.439293	0.0723693	3.36466	3.73745	uncharacterized LOC100263462
100241185	8342812	8347880	41.55	17.69	5.68333	28.2433	3.44	4.11333	-1.98963	-3.43537	-3.61212	-3.22829	uncharacterized LOC100241185
100246319	8350245	8352202	25.73	58	43.0533	26.3633	39.6467	33.5933	0.415436	0.178487	0.0148538	-0.098326	F-box protein SKIP22-like
109122350	8368087	8370010
104878850	8371381	8372869	0	0.04	0.0466667	0.286667	1.49333	1.50333	0.205499	0.382377	1.99565	2.11268	uncharacterized LOC104878850
109122276	8372890	8374207	0	0.0333333	0	0.103333	0.86	0.566667			2.93473	2.33526	uncharacterized LOC109122276
109122332	8375150	8376526
100251465	8403033	8408371	3.45667	10.5333	8.89	9.02	10.6	10.2833	0.857541	0.804526	-0.341433	-0.258105	uncharacterized LOC100251465
100256600	8411920	8414714	47.49	39.35	65.1967	71.78	37.8933	43.4367	-1.02692	-0.106002	-1.49567	-1.17269	tubulin alpha chain
100261697	8415425	8423647	7.33	18.24	14.6633	13.21	22.1033	19.8267	0.626689	0.515632	0.229345	0.216188	dnaJ homolog subfamily C member 17
100266884	8426971	8430846	22.2267	34.27	16.5333	25.2167	19.4433	19.8433	-0.123966	-0.982842	-0.949327	-0.792352	uncharacterized LOC100266884
100244565	8431961	8436506	1.92333	0.356667	0.51	0.68	0.57	0.496667	-3.1981	-2.47546	-0.822233	-0.894786	pyruvate kinase isozyme A, chloroplastic
100249713	8486709	8618518	9.73667	25.18	15.7167	9.6	20.6267	16.0167	0.608579	0.121491	0.530231	0.290443	serine/threonine-protein kinase TOR
109122371	8567573	8575853
104878843	8654248	8658569	0.00666667	0.0466667	0.0133333	0.00666667	0.0133333	0.00666667	2.13786	0.313467	0.304878	-0.472362	uncharacterized LOC104878843
100241273	8660663	8679518	4.31667	4.15667	3.23333	3.48	7.42333	6.06	-0.813486	-0.982912	0.520885	0.354108	aspartyl-tRNA synthetase-like
100251544	8696026	8696664											agamous-like MADS-box protein AGL62
104878849	8701105	8702241	0.0866667	0.75	0.716667	0.0233333	0.0233333	0	2.70271	2.78846	-0.589039	-1.43414	protein FAR1-RELATED SEQUENCE 5-like
109122312	8703079	8703465
104878842	8703470	8703768
100249782	8744237	8744878											agamous-like MADS-box protein AGL62
104878848	8763187	8768012	0	0	0	0	0	0					ABC transporter B family member 18
100260017	8765962	8766924	0.646667	2.98333	1.95	1.55333	4.55333	4.12333	2.35846	1.83483	1.07233	1.07201	nitrogen regulatory protein P-II homolog
100242931	8776002	8776646											agamous-like MADS-box protein AGL62
100248056	8793246	8793890											agamous-like MADS-box protein AGL62
100263465	8820035	8820694											agamous-like MADS-box protein AGL62
100254836	8825435	8827261	20.8433	6.39667	14.3733	10.75	13.2467	26.8433	-2.46042	-1.099	-0.272718	0.872187	uncharacterized LOC100254836
100259947	8828251	8831756	11.4967	30.0233	23.4233	15.8533	36.8567	31.1267	0.621469	0.458863	0.643531	0.520559	dentin sialophosphoprotein
100261688	8842916	8844320	0.69	1.17	1.06333	1.18667	1.27333	0.596667	0.00946156	0.0677454	-0.475634	-1.44329	probable xyloglucan endotransglucosylase/hydrolase protein 10
100259936	8864700	8881779	17.9667	24.6233	27.5033	13.8333	17.4933	18.4133	-0.297124	0.0539747	-0.207671	-0.00944284	uncharacterized LOC100259936
100265128	8883836	8884525	0.136667	0	0	0.193333	0	0	-3.19949	-3.02112	-3.44695	-3.32931	pathogenesis-related protein 1-like
100265141	8895070	8895793	0	0	6.63333	0.0466667	0.0433333	5.31333		7.58286	-0.589039	6.33054	basic form of pathogenesis-related protein 1-like
100242852	8911356	8912121	10.7967	5.13333	483.187	0.206667	1.59333	22.72	-1.81507	4.93683	2.37572	6.33756	pathogenesis-related leaf protein 6
100247990	8916155	8916910	15.02	18.92	151.193	1.01333	1.47	8.47	-0.409037	2.78377	-0.0669642	2.66935	basic form of pathogenesis-related protein 1
100258405	8923706	8924229											pathogenesis-related leaf protein 4
109122290	8925798	8930123
100253281	8949485	8950325	31.9467	21.0867	133.607	4.68667	0	0.196667	-1.33383	1.52094	-8.00129	-5.02703	pathogenesis-related leaf protein 6
100251550	8966546	8967085											basic form of pathogenesis-related protein 1-like
100232880	8986248	8987212	0	0	0.0266667	0.24	0.206667	0.723333		0.382377	-0.78079	1.17135	basic form of pathogenesis-related protein 1
109122315	9009276	9009908	0.213333	0.263333	0.523333	0.0566667	0.223333	0.113333	-0.436485	0.744266	1.30992	0.424048	uncharacterized LOC109122315
100258414	9044526	9045301	136.667	187.01	919.96	22.8767	179.36	521.75	-0.287108	2.20281	2.4002	4.06985	pathogenesis-related protein
104878840	9092675	9093120
100263556	9100863	9101532	3.52333	1.24667	0.476667	0.05	0.1	1.25667	-2.22576	-3.42745	0.301033	4.06756	basic form of pathogenesis-related protein 1
100246419	9119865	9120564	6.43667	16.4467	34.1433	1.71	17.5433	51.44	0.623356	1.86999	2.81343	4.49769	pathogenesis-related protein 1
100251458	9128729	9129818	0	0	0	0	0	0					E3 ubiquitin-protein ligase RNF12
100251560	9130116	9130669	0	0	0.133333	0	0	0		1.28006			basic form of pathogenesis-related protein 1
100246312	9139907	9147599	0.133333	0.113333	0.163333	0.166667	0.0533333	0.07	-0.757614	-0.186938	-2.2532	-1.3981	RING finger protein 44
109121552	9139937	9142493	0	0	0	0	0	0					protein trichome birefringence-like 13
100256689	9149952	9150644											basic form of pathogenesis-related protein 1
100256594	9153158	9162501	1.6	4.36667	4.61	2.64667	5.47667	5.01333	0.692902	0.963824	0.471565	0.468883	protein trichome birefringence-like 13
100244559	9168377	9182620	11.2	26.2467	28.33	20.9033	28.3067	29.78	0.475547	0.777326	-0.136694	0.0637322	uncharacterized protein At3g49720
100261788	9215888	9223388	4.83	25.1167	19.38	6.28	24.3167	22.2533	1.62203	1.4402	1.37855	1.37614	DUF21 domain-containing protein At2g14520
100266970	9223491	9226645	24.6967	17.26	14.0433	30.6167	19.48	18.4967	-1.27063	-1.37594	-1.22775	-1.17515	uncharacterized LOC100266970
100244650	9270899	9309551	33.0567	43.35	55.3033	37.6333	66.4333	57.8433	-0.368771	0.169502	0.255783	0.173382	LL-diaminopimelate aminotransferase, chloroplastic
100852573	9285911	9288364	0.38	0.48	0.456667	0	0	0	-0.472053	-0.295863			uncharacterized LOC100852573
100253276	9309972	9313959	4.95	20.2967	15.5333	10.6067	27.37	19.27	1.27035	1.07809	0.793445	0.417457	uncharacterized LOC100253276
100249795	9337591	9338076											basic form of pathogenesis-related protein 1-like
104878839	9340155	9347350	0.01	0	0	0.02	0.01	0	-1.71806	-1.54118	-0.589039	-1.43414	RING finger protein 44
104878838	9350849	9352636	0.186667	0.5	0.513333	0.11	0.893333	0.886667	0.658412	0.894005	2.44715	2.56339	hypothetical protein
104878837	9360252	9360503
109122372	9360814	9361269
100254933	9373016	9376833	0.386667	0.206667	0.39	0.71	1.12667	0.78	-1.66037	-0.55497	0.0926896	-0.31044	pentatricopeptide repeat-containing protein At4g33990-like
100260031	9385654	9388862	0	0	0	0	0.05	0.0766667			2.26486	2.97043	squalene monooxygenase
100265235	9394311	9397970	0.93	2.65667	2.65667	0.83	2.00333	1.75667	0.760267	0.954971	0.696951	0.632392	squalene monooxygenase
104878836	9408644	9412996	0.0466667	0.05	0.0433333	0.0733333	0.0433333	0.04	-0.535172	-0.580929	-1.17314	-1.31978	uncharacterized LOC104878836
100242944	9414620	9433684	37.2633	52.1533	40.4533	51.2867	62.3933	49.68	-0.255152	-0.426255	-0.288137	-0.489129	proline iminopeptidase

## Sheet: Disease-related genes
Gene ID	Start	End	Vv0h FPKM	Vv24h FPKM	Vv48h FPKM	Vdmock FPKM	Vd24h FPKM	Vd48h FPKM	GeneBank Desc
100249018	6506762	6509956	0.556667	0.01	0.01	0.653333	0	0.34	transcription factor bHLH113
100264703	6548270	6549689	0.316667	2.84667	1.78667	0.176667	5.21	2.69333	zinc finger protein KNUCKLES
100250734	6691055	6704911	1.43667	1.62667	1.10333	1.29333	2.21	1.6	pentatricopeptide repeat-containing protein At1g08070, chloroplastic
100262780	6699284	6705689	8.58	17.1	16.13	16.81	13.0967	12.27	thioredoxin domain-containing protein 9 homolog
100257649	6804229	6807477	0.326667	1.88333	0.976667	1.19667	5.00667	2.88667	pentatricopeptide repeat-containing protein At5g02860
100259392	6815178	6818755	1.43	3.81	3.24667	3.82333	17.09	13.5133	zinc finger SWIM domain-containing protein 7
104878832	6821552	6823924	0.01	0	0	0	0	0	putative disease resistance protein RGA3
104878831	6841021	6844347	0	0	0	0	0	0	putative disease resistance protein RGA3
100254953	6846054	6849884	153.153	21.8167	54.0367	92.7733	13.65	48.4033	probable protein phosphatase 2C 63
100249808	6851560	6855084	183.48	40.57	38.5	123.107	12.4633	26.6133	probable E3 ubiquitin-protein ligase RHY1A
104878830	6998666	7011229	0.146667	0.05	0.12	0.143333	0.38	0.633333	transcription initiation factor TFIID subunit 4b
100258264	7125340	7126324	1098	1305.91	893.973	779.583	34.4667	1194.56	zinc finger protein ZAT10
100242874	7168718	7177079	6.67333	13.7867	13.6367	16.9867	18.47	16.8067	zinc finger protein-like 1
100254852	7191948	7193911	0	0	0	0	0	0	transcription factor bHLH139
100244661	7428318	7431422	0.0433333	0	0.0133333	0	0	0	zinc finger CCCH domain-containing protein 48
100242950	7855564	7861963	0.04	0.0266667	0.0266667	0	0.0133333	0.0133333	serine carboxypeptidase-like 18
100256695	7903958	7907641	0.32	0.0933333	0.0533333	3.47	2.16333	2.43667	serine carboxypeptidase-like 13
100265149	7987158	7989489	0.223333	0.566667	0.366667	0	0.26	0.406667	L-type lectin-domain containing receptor kinase IX.1
100244573	8121996	8124240	0	0	0.07	0	0.0433333	0.09	L-type lectin-domain containing receptor kinase IX.1-like
100855373	8210024	8218835	2.10333	2.85333	1.61333	0.816667	2.60667	2.01	putative disease resistance protein At3g14460
100265220	8252529	8257150	2.75333	48.0833	5.06	1.22667	16.2267	25.8333	serine carboxypeptidase-like 16
100249713	8486709	8618518	9.73667	25.18	15.7167	9.6	20.6267	16.0167	serine/threonine-protein kinase TOR
100265128	8883836	8884525	0.136667	0	0	0.193333	0	0	pathogenesis-related protein 1-like
100265141	8895070	8895793	0	0	6.63333	0.0466667	0.0433333	5.31333	basic form of pathogenesis-related protein 1-like
100242852	8911356	8912121	10.7967	5.13333	483.187	0.206667	1.59333	22.72	pathogenesis-related leaf protein 6
100247990	8916155	8916910	15.02	18.92	151.193	1.01333	1.47	8.47	basic form of pathogenesis-related protein 1
100258405	8923706	8924229							pathogenesis-related leaf protein 4
100253281	8949485	8950325	31.9467	21.0867	133.607	4.68667	0	0.196667	pathogenesis-related leaf protein 6
100251550	8966546	8967085							basic form of pathogenesis-related protein 1-like
100232880	8986248	8987212	0	0	0.0266667	0.24	0.206667	0.723333	basic form of pathogenesis-related protein 1
100258414	9044526	9045301	136.667	187.01	919.96	22.8767	179.36	521.75	pathogenesis-related protein
100263556	9100863	9101532	3.52333	1.24667	0.476667	0.05	0.1	1.25667	basic form of pathogenesis-related protein 1
100246419	9119865	9120564	6.43667	16.4467	34.1433	1.71	17.5433	51.44	pathogenesis-related protein 1
100251560	9130116	9130669	0	0	0.133333	0	0	0	basic form of pathogenesis-related protein 1
109121552	9139937	9142493	0	0	0	0	0	0	protein trichome birefringence-like 13
100256689	9149952	9150644							basic form of pathogenesis-related protein 1
100256594	9153158	9162501	1.6	4.36667	4.61	2.64667	5.47667	5.01333	protein trichome birefringence-like 13
100249795	9337591	9338076							basic form of pathogenesis-related protein 1-like
104878839	9340155	9347350	0.01	0	0	0.02	0.01	0	RING finger protein 44
100254933	9373016	9376833	0.386667	0.206667	0.39	0.71	1.12667	0.78	pentatricopeptide repeat-containing protein At4g33990-like
